# Supplementary material for: Coalescing beneficial host and deleterious antiparasitic actions as an antischistosomal strategy
Source: eLife. 2018 Jul 30;7:e35755. doi: 10.7554/eLife.35755 (PMC6095690; doi:10.7554/eLife.35755)
Supplement: Supplementary file 2. — Read counts for uninfected control, infected control, infected ergotamine-treated and infected praziquantel treated liver samples. [file elife-35755-supp2.xlsx]

## Sheet: Liver_RNAseq_data
Feature ID	Experiment - Range (original values)	Experiment - IQR (original values)	Experiment - Difference (original values)	Experiment - Fold Change (original values)		EDGE test: Liver_CTRL vs Liver_ERG, tagwise dispersions - P-value	EDGE test: Liver_CTRL vs Liver_ERG, tagwise dispersions - Fold change	EDGE test: Liver_CTRL vs Liver_ERG, tagwise dispersions - Weighted difference	EDGE test: Liver_CTRL vs Liver_ERG, tagwise dispersions - Bonferroni	EDGE test: Liver_CTRL vs Liver_ERG, tagwise dispersions - FDR p-value correction		EDGE test: Liver_CTRL vs Liver_PZQ, tagwise dispersions - P-value	EDGE test: Liver_CTRL vs Liver_PZQ, tagwise dispersions - Fold change	EDGE test: Liver_CTRL vs Liver_PZQ, tagwise dispersions - Weighted difference	EDGE test: Liver_CTRL vs Liver_PZQ, tagwise dispersions - Bonferroni	EDGE test: Liver_CTRL vs Liver_PZQ, tagwise dispersions - FDR p-value correction		EDGE test: Liver_CTRL vs Liver_UNNINF, tagwise dispersions - P-value	EDGE test: Liver_CTRL vs Liver_UNNINF, tagwise dispersions - Fold change	EDGE test: Liver_CTRL vs Liver_UNNINF, tagwise dispersions - Weighted difference	EDGE test: Liver_CTRL vs Liver_UNNINF, tagwise dispersions - Bonferroni	EDGE test: Liver_CTRL vs Liver_UNNINF, tagwise dispersions - FDR p-value correction		EDGE test: Liver_ERG vs Liver_PZQ, tagwise dispersions - P-value	EDGE test: Liver_ERG vs Liver_PZQ, tagwise dispersions - Fold change	EDGE test: Liver_ERG vs Liver_PZQ, tagwise dispersions - Weighted difference	EDGE test: Liver_ERG vs Liver_PZQ, tagwise dispersions - Bonferroni	EDGE test: Liver_ERG vs Liver_PZQ, tagwise dispersions - FDR p-value correction		EDGE test: Liver_ERG vs Liver_UNNINF, tagwise dispersions - P-value	EDGE test: Liver_ERG vs Liver_UNNINF, tagwise dispersions - Fold change	EDGE test: Liver_ERG vs Liver_UNNINF, tagwise dispersions - Weighted difference	EDGE test: Liver_ERG vs Liver_UNNINF, tagwise dispersions - Bonferroni	EDGE test: Liver_ERG vs Liver_UNNINF, tagwise dispersions - FDR p-value correction		EDGE test: Liver_PZQ vs Liver_UNNINF, tagwise dispersions - P-value	EDGE test: Liver_PZQ vs Liver_UNNINF, tagwise dispersions - Fold change	EDGE test: Liver_PZQ vs Liver_UNNINF, tagwise dispersions - Weighted difference	EDGE test: Liver_PZQ vs Liver_UNNINF, tagwise dispersions - Bonferroni	EDGE test: Liver_PZQ vs Liver_UNNINF, tagwise dispersions - FDR p-value correction		Liver_CTRL - LIVER.CTRL.1 - Expression values	Liver_CTRL - LIVER.CTRL.2 - Expression values	Liver_CTRL - LIVER.CTRL.3 - Expression values	Liver_CTRL - LIVER.CTRL.4 - Expression values	Liver_CTRL - LIVER.CTRL.5 - Expression values	Liver_CTRL - Means	Liver_PZQ - LIVER.PZQ.1 - Expression values	Liver_PZQ - LIVER.PZQ.2 - Expression values
Hao2	1356	590	1044	122.395		0.00937722	2.20655	7.66914e-07	1	0.0976927		2.99845e-18	12.8156	7.51028e-06	7.32222e-14	7.32222e-14		9.98885e-56	175.026	0.000110615	2.43928e-51	6.5572e-54		1.43654e-10	5.80797	6.74337e-06	3.50804e-06	4.93415e-07		1.00737e-45	79.321	0.000109848	2.45999e-41	8.94543e-44		1.22503e-22	13.6573	0.000103105	2.99153e-18	3.39176e-21		5	15	3	12	8	8.6	28	118
Hamp	13717	9149	11802.4	42.0376		1.00471e-06	3.80608	5.79227e-05	0.0245351	0.000103089		3.94109e-15	9.54997	0.000176487	9.62415e-11	4.81208e-11		5.48204e-37	62.7472	0.00127457	1.33871e-32	1.99213e-35		0.000594565	2.50913	0.000118564	1	0.0414836		4.32442e-21	16.486	0.00121665	1.05602e-16	1.19056e-19		1.85288e-11	6.5704	0.00109809	4.52473e-07	2.11575e-10		316	246	168	349	359	287.6	1228	4139
Cyp2c37	6535	4034	4888.8	26.7035		7.04577e-12	3.81076	3.90431e-05	1.72058e-07	1.07536e-08		3.9847e-14	4.41128	4.73847e-05	9.73063e-10	2.43266e-10		5.64788e-60	38.6748	0.000523325	1.37921e-55	4.1048e-58		0.435546	1.15759	8.34166e-06	1	1		4.48538e-30	10.1488	0.000484282	1.09533e-25	2.00978e-28		4.37741e-27	8.76724	0.00047594	1.06896e-22	1.51626e-25		133	290	151	218	159	190.2	355	965
Rgs4	370	210	-254	-8.05556		0.957905	1.0094	1.96743e-07	1	1		3.22413e-14	-3.40044	-1.47695e-05	7.87333e-10	2.43266e-10		2.228e-23	-5.43131	-1.70702e-05	5.44078e-19	4.01534e-22		2.74993e-14	-3.43241	-1.49662e-05	6.71532e-10	3.35766e-10		1.92259e-23	-5.48239	-1.72669e-05	4.69497e-19	6.09736e-22		0.00707402	-1.59724	-2.30067e-06	1	0.0227779		260	168	399	288	335	290	94	54
Gls2	1981	803	1344.4	7.09982		0.000237364	1.97113	1.56e-05	1	0.00647646		3.59706e-13	3.92752	4.70273e-05	8.78402e-09	1.7568e-09		2.42842e-32	10.4336	0.00015154	5.93019e-28	7.11054e-31		0.000162049	1.99253	3.14272e-05	1	0.0166972		1.37463e-18	5.29323	0.00013594	3.35685e-14	3.1579e-17		9.54527e-08	2.65654	0.000104513	0.00233096	7.0273e-07		204	245	334	143	176	220.4	321	889
Cyp2c29	9272	4975	7513.2	30.4867		1.69159e-12	7.27261	0.000117452	4.13087e-08	3.17759e-09		9.47721e-13	7.45912	0.000120945	2.31434e-08	3.85723e-09		4.81925e-33	44.2159	0.000809202	1.17686e-28	1.46741e-31		0.923568	1.02565	3.49251e-06	1	1		7.83536e-11	6.07978	0.00069175	1.9134e-06	8.86652e-10		1.33984e-10	5.92775	0.000688257	3.27188e-06	1.38992e-09		101	330	334	346	163	254.8	713	2465
Cyp2b13	2646	1604	1965.4	92.8411		5.61025e-06	3.75788	4.30323e-06	0.137002	0.00036244		1.66035e-12	8.08671	1.10577e-05	4.05458e-08	5.79226e-09		2.1348e-45	135.8	0.000210334	5.21317e-41	1.04472e-43		0.00513279	2.15193	6.75443e-06	1	0.179061		4.76813e-30	36.1375	0.000206031	1.16438e-25	2.12478e-28		2.64133e-21	16.793	0.000199276	6.45012e-17	6.78246e-20		20	12	22	43	10	21.4	31	120
Sult2a4	710	149	343.2	60.1724		6.00921e-06	5.60069	2.01163e-06	0.146745	0.000384149		2.76849e-12	14.8242	6.04459e-06	6.76064e-08	8.4508e-09		1.48289e-26	85.9852	3.71594e-05	3.62122e-22	3.24191e-25		0.00375039	2.64686	4.03296e-06	1	0.150139		3.80349e-14	15.3526	3.51478e-05	9.28812e-10	5.99234e-13		1.74655e-07	5.80031	3.11148e-05	0.00426508	1.24346e-06		2	8	11	8	0	5.8	34	39
Sult2a1	5637	2835	4765.8	1192.45		3.71523e-07	17.3769	5.00947e-06	0.00907259	4.77573e-05		5.79015e-11	48.1243	1.44147e-05	1.41396e-06	1.57106e-07		3.6817e-25	1655.46	0.000506076	8.9907e-21	7.39367e-24		0.0351817	2.76944	9.40518e-06	1	0.516308		2.18159e-14	95.2677	0.000501067	5.32744e-10	3.53748e-13		2.07151e-10	34.3997	0.000491661	5.05863e-06	2.11393e-09		2	2	15	1	0	4	19	18
Acss3	558	382	449.6	13.2174		0.404237	1.1763	5.29269e-07	1	0.970837		2.23827e-10	3.30692	6.92565e-06	5.46586e-06	5.46586e-07		1.53853e-46	17.2078	4.86579e-05	3.75708e-42	7.79477e-45		4.92197e-08	2.81129	6.39638e-06	0.00120195	3.08191e-05		4.84023e-42	14.6288	4.81286e-05	1.18198e-37	3.6937e-40		7.72065e-20	5.20359	4.17322e-05	1.88538e-15	1.80592e-18		44	40	23	48	53	41.6	46	122
Sds	516	316	379.4	9.28384		0.00100328	2.59797	5.33724e-06	1	0.0194451		2.81219e-10	6.60823	1.87316e-05	6.86737e-06	6.24306e-07		4.52045e-17	13.6127	4.21266e-05	1.10389e-12	5.30973e-16		0.00100293	2.54362	1.33944e-05	1	0.0607733		1.37596e-08	5.23975	3.67894e-05	0.000336009	1.17815e-07		0.009536	2.05996	2.3395e-05	1	0.0297786		15	34	95	17	68	45.8	61	353
Inmt	3917	2101	3018	204.919		0.0388945	2.64969	1.83444e-06	1	0.256427		3.28103e-10	25.9051	2.76942e-05	8.01228e-06	6.6769e-07		3.96421e-21	291.251	0.000322756	9.6806e-17	6.20154e-20		2.36146e-06	9.77664	2.58598e-05	0.0576669	0.000662838		8.18236e-17	109.919	0.000320921	1.99813e-12	1.6582e-15		5.19988e-07	11.243	0.000295062	0.0126981	3.44029e-06		5	35	23	5	6	14.8	73	319
Cyp2b9	8210	5580	6860.6	28.5084		5.1666e-07	2.88524	3.42186e-05	0.0126168	6.12778e-05		1.51265e-09	3.61526	4.74689e-05	3.6939e-05	2.84146e-06		8.93796e-52	41.5944	0.000736818	2.18265e-47	5.28487e-50		0.273688	1.25302	1.32504e-05	1	1		2.36674e-31	14.4162	0.000702599	5.77958e-27	1.12662e-29		2.61729e-27	11.5052	0.000689349	6.39142e-23	9.22283e-26		190	243	315	295	204	249.4	244	1062
Bbox1	845	558	677.6	4.64693		5.05887e-09	1.99254	1.33272e-05	0.000123538	1.99254e-06		2.23659e-09	2.02158	1.37171e-05	5.46176e-05	3.90126e-06		1.24604e-56	6.83847	7.83951e-05	3.04282e-52	8.45229e-55		0.907137	1.01458	3.89962e-07	1	1		1.72383e-26	3.43204	6.50679e-05	4.2096e-22	6.44655e-25		4.70657e-26	3.38273	6.4678e-05	1.14934e-21	1.56373e-24		196	200	150	190	193	185.8	192	364
Sult2a5	1189	393	753.6	68.2857		1.73357e-05	4.05966	2.54687e-06	0.423337	0.000881952		3.05408e-09	7.00378	4.99755e-06	7.45807e-05	4.97204e-06		6.16875e-35	99.0205	8.15924e-05	1.50641e-30	2.06641e-33		0.068095	1.72521	2.45069e-06	1	0.70016		9.63984e-22	24.3913	7.90455e-05	2.35405e-17	2.76622e-20		1.0974e-16	14.1381	7.65948e-05	2.67986e-12	2.03482e-15		5	10	27	10	4	11.2	24	48
Amdhd1	1060	660	840.2	6.34478		2.67027e-09	2.62497	1.8498e-05	6.5208e-05	1.30681e-06		7.52704e-09	2.54858	1.76284e-05	0.00018381	1.14881e-05		4.59894e-39	9.30481	9.45384e-05	1.12306e-34	1.79403e-37		0.853733	-1.02998	-8.69635e-07	1	1		3.14467e-15	3.54472	7.60404e-05	7.67928e-11	5.52069e-14		7.28765e-16	3.65098	7.691e-05	1.77964e-11	1.25415e-14		123	140	181	164	178	157.2	198	403
Sult2a2	2135	1086	1785.4	41.0314		5.14475e-06	4.1337	1.03736e-05	0.125635	0.000342329		1.09122e-08	6.10097	1.68859e-05	0.000266477	1.41069e-05		3.22219e-29	58.7619	0.000191211	7.86858e-25	8.12031e-28		0.189869	1.47591	6.51233e-06	1	1		5.68901e-16	14.2153	0.000180838	1.38926e-11	1.07444e-14		1.18348e-12	9.63156	0.000174325	2.89006e-08	1.53075e-11		23	76	83	23	18	44.6	78	156
Sult2a6	1189	632	976.2	33.3245		9.25219e-05	3.61218	5.87624e-06	1	0.00318223		9.83761e-09	6.87498	1.3216e-05	0.000240235	1.41069e-05		1.11777e-24	47.5112	0.000104629	2.72959e-20	2.17845e-23		0.0406571	1.90327	7.33981e-06	1	0.556528		5.35214e-14	13.153	9.87529e-05	1.30699e-09	8.35139e-13		3.74874e-09	6.91074	9.14131e-05	9.15441e-05	3.30008e-08		12	55	50	27	7	30.2	53	106
Il18bp	288	143	-226.4	-3.56109		0.000220693	-1.51414	-7.76238e-06	1	0.00610343		1.1301e-08	-1.90682	-1.08715e-05	0.00027597	1.41069e-05		3.95786e-14	-2.41897	-1.34098e-05	9.66509e-10	3.69178e-13		0.0455627	-1.25934	-3.10911e-06	1	0.590574		8.30277e-05	-1.59758	-5.64737e-06	1	0.000415564		0.0497551	-1.26859	-2.53826e-06	1	0.126499		255	360	331	322	306	314.8	137	113
Sult1c2	134	43	89.6	30.8667		0.275106	-1.51145	-1.50588e-07	1	0.814963		1.15535e-08	4.50948	1.5618e-06	0.000282138	1.41069e-05		8.26328e-37	22.1974	9.43331e-06	2.01789e-32	2.97625e-35		1.17812e-10	6.81584	1.71238e-06	2.87697e-06	4.79495e-07		5.119e-39	33.5501	9.58389e-06	1.25006e-34	3.43423e-37		1.29487e-14	4.92238	7.87151e-06	3.16207e-10	2.01277e-13		4	9	4	6	7	6	21	26
Cyp2c39	9148	7272	8358.8	6.50791		1.80566e-14	2.50643	0.000166104	4.40943e-10	6.29919e-11		1.23931e-08	1.97043	0.000107003	0.00030264	1.44114e-05		1.5858e-73	9.56288	0.000944171	3.87253e-69	1.53064e-71		0.0413805	-1.27202	-5.9101e-05	1	0.562333		3.21877e-28	3.81534	0.000778067	7.86024e-24	1.30136e-26		1.0018e-37	4.8532	0.000837168	2.44639e-33	5.52232e-36		1187	1406	1983	1655	1357	1517.6	1592	2925
Sirt3	262	119	198	2.74912		4.80608e-07	1.72557	5.94898e-06	0.0117365	5.83903e-05		1.91801e-08	1.83239	6.82483e-06	0.000468378	2.12899e-05		4.96812e-39	4.03292	2.48672e-05	1.21321e-34	1.93495e-37		0.57635	1.06191	8.7585e-07	1	1		2.51601e-16	2.33716	1.89182e-05	6.14409e-12	4.91527e-15		1.622e-14	2.20091	1.80424e-05	3.96091e-10	2.49585e-13		116	121	110	114	105	113.2	140	169
Ces1e	1668	1081	1403.4	16.1228		0.00213986	2.05863	7.17601e-06	1	0.0338004		2.15083e-08	3.79165	1.89234e-05	0.000525233	2.28362e-05		3.89634e-33	23.5279	0.000152707	9.51486e-29	1.19533e-31		0.00821332	1.84183	1.17474e-05	1	0.232409		2.10688e-22	11.4289	0.000145531	5.145e-18	6.26675e-21		2.64147e-14	6.20519	0.000133784	6.45046e-10	3.99162e-13		79	139	72	110	64	92.8	85	326
Hrsp12	8251	4511	6362.6	5.99733		0.00283335	1.64226	5.93921e-05	1	0.0414811		2.30718e-08	2.55667	0.000143951	0.000563413	2.34755e-05		6.1181e-34	8.75753	0.000717368	1.49404e-29	1.94482e-32		0.00758849	1.5568	8.45588e-05	1	0.221399		5.11227e-22	5.33261	0.000657975	1.24842e-17	1.49332e-20		3.94502e-13	3.42537	0.000573417	9.63375e-09	5.36102e-12		1030	1617	1217	1162	1340	1273.2	1020	3472
Hamp2	6242	2005	3901.8	362.278		0.00115267	8.54514	6.05883e-06	1	0.0215694		2.47841e-08	64.277	5.08121e-05	0.000605228	2.42091e-05		1.47304e-13	520.533	0.000417191	3.59715e-09	1.31187e-12		0.00175415	7.52206	4.47533e-05	1	0.0919234		2.66465e-08	60.9157	0.000411132	0.000650708	2.2028e-07		0.0011955	8.09828	0.000366378	1	0.00457371		3	13	3	34	1	10.8	32	1010
Fam13a	329	148	183.4	2.77369		0.200939	1.22304	1.80063e-06	1	0.691313		2.83579e-08	2.36157	1.09919e-05	0.0006925	2.66346e-05		1.59533e-17	3.79505	2.25644e-05	3.8958e-13	1.92195e-16		2.21685e-05	1.93089	9.19127e-06	0.541354	0.00360903		3.93569e-13	3.10296	2.07637e-05	9.61096e-09	5.6106e-12		0.00159798	1.607	1.15725e-05	1	0.00596587		82	127	108	118	121	111.2	127	232
Hgd	1889	550	1221	2.49267		5.07444e-08	2.14092	6.77663e-05	0.00123918	1.10641e-05		3.2634e-08	2.16433	6.91569e-05	0.000796923	2.74801e-05		7.46227e-20	3.65883	0.000157924	1.82229e-15	1.07004e-18		0.938377	1.01094	1.39057e-06	1	1		0.000109242	1.709	9.01582e-05	1	0.000534824		0.000148559	1.69051	8.87676e-05	1	0.000669585		827	860	1092	595	716	818	886	1566
Aspg	617	345	499.4	11.8095		0.00303883	2.15448	3.91723e-06	1	0.0437034		3.09722e-08	4.2337	1.09721e-05	0.00075634	2.74801e-05		3.01776e-24	17.1431	5.47746e-05	7.36937e-20	5.72156e-23		0.00735056	1.96506	7.0549e-06	1	0.218068		4.93192e-15	7.95696	5.08574e-05	1.20437e-10	8.49348e-14		3.46963e-08	4.04921	4.38025e-05	0.000847283	2.70697e-07		27	76	57	29	42	46.2	41	204
Ugt2a3	2497	1860	2129	9.40837		0.00614242	1.67858	1.24913e-05	1	0.0732479		3.25833e-08	2.87122	3.44456e-05	0.000795684	2.74801e-05		5.30551e-37	13.8107	0.00023582	1.29561e-32	1.93086e-35		0.00432391	1.71051	2.19543e-05	1	0.161206		5.95616e-26	8.22762	0.000223329	1.45449e-21	2.1548e-24		5.11503e-16	4.81004	0.000201375	1.24909e-11	8.9669e-15		248	328	285	166	239	253.2	270	756
Cth	2771	1212	2094	4.85351		1.93102e-07	2.67685	6.64329e-05	0.00471555	2.89298e-05		3.37774e-08	2.84661	7.31582e-05	0.000824845	2.74948e-05		4.10177e-23	7.09712	0.000241553	1.00165e-18	7.28202e-22		0.740874	1.06342	6.7253e-06	1	1		2.2858e-07	2.65129	0.00017512	0.00558193	1.67124e-06		1.17023e-06	2.49318	0.000168395	0.0285769	7.37088e-06		461	659	718	429	450	543.4	494	1526
Ugt2b1	2453	1633	1955.8	7.34588		0.000131956	1.8737	1.9476e-05	1	0.00418488		4.16133e-08	2.47047	3.27787e-05	0.0010162	3.27806e-05		1.97501e-41	10.7828	0.000218071	4.82298e-37	8.40241e-40		0.0890566	1.3185	1.33027e-05	1	0.780884		7.10421e-25	5.7548	0.000198595	1.73485e-20	2.43658e-23		1.2644e-18	4.36467	0.000185292	3.08766e-14	2.69665e-17		295	305	278	355	308	308.2	276	856
0610005C13Rik	840	505	700.4	3.26667		1.16124e-08	2.0315	2.3052e-05	0.000283575	3.781e-06		5.26245e-08	1.96455	2.15556e-05	0.00128509	3.61663e-05		2.76488e-35	4.81277	8.52076e-05	6.75183e-31	9.40366e-34		0.785585	-1.03408	-1.49633e-06	1	1		2.41655e-12	2.36907	6.21556e-05	5.90122e-08	3.18812e-11		3.31816e-13	2.44981	6.36519e-05	8.10295e-09	4.53947e-12		368	284	360	270	263	309	308	634
Apoc1	23970	14642	19852.6	4.12344		4.87591e-07	1.92223	0.000425726	0.011907	5.87616e-05		5.16293e-08	2.03053	0.000475724	0.00126079	3.61663e-05		1.04384e-39	6.04723	0.00232995	2.54905e-35	4.17876e-38		0.670415	1.05635	4.99983e-05	1	1		3.91378e-18	3.14595	0.00190422	9.55746e-14	8.71236e-17		1.1758e-16	2.97815	0.00185422	2.8713e-12	2.17358e-15		5677	7074	7073	6235	5721	6356	5739	13129
Rdh16	848	597	657	8.43213		3.15181e-05	2.24986	8.01926e-06	0.769671	0.00139808		5.62785e-08	2.8804	1.20649e-05	0.00137432	3.61663e-05		5.80611e-34	12.4303	7.33386e-05	1.41785e-29	1.85098e-32		0.194937	1.28026	4.04561e-06	1	1		3.40616e-18	5.52495	6.53194e-05	8.31783e-14	7.61706e-17		3.17349e-14	4.3155	6.12738e-05	7.74967e-10	4.76903e-13		93	107	86	74	82	88.4	137	318
Cyp1a2	6617	3298	4503	6.04821		3.88778e-05	2.8224	0.000119552	0.949396	0.00164826		5.56774e-08	4.01792	0.000197979	0.00135964	3.61663e-05		3.85884e-16	8.83518	0.000513996	9.4233e-12	4.20495e-15		0.153433	1.42358	7.84268e-05	1	0.938725		6.44266e-06	3.13037	0.000394445	0.15733	3.84858e-05		0.00159686	2.19895	0.000316018	1	0.00596259		623	1410	1156	786	485	892	1012	3845
Tdo2	8419	4398	5574	3.90646		0.000142148	2.2549	0.000173149	1	0.00443609		5.02246e-08	3.25668	0.000311373	0.00122649	3.61663e-05		3.83777e-15	5.76582	0.00065758	9.37183e-11	3.88228e-14		0.0820599	1.44427	0.000138224	1	0.757333		1.20151e-05	2.55702	0.000484431	0.293408	6.89399e-05		0.00708165	1.77046	0.000346208	1	0.0227964		2062	1537	2171	1385	2434	1917.8	1539	8773
Slc38a4	8286	3748	5485.4	3.75233		0.000214788	1.75349	0.000108062	1	0.00600815		5.34507e-08	2.29557	0.000185804	0.00130527	3.61663e-05		2.9137e-27	5.57293	0.000655828	7.11526e-23	6.63119e-26		0.0743065	1.30915	7.77428e-05	1	0.72683		7.17071e-14	3.1782	0.000547766	1.75109e-09	1.10618e-12		6.52071e-09	2.42769	0.000470024	0.000159236	5.59703e-08		2328	1627	2197	1499	2314	1993	2116	4513
Cyp7a1	3948	1695	1863.4	7.24883		0.00482199	2.86611	4.0806e-05	1	0.0615154		5.09895e-08	8.60319	0.000166258	0.00124516	3.61663e-05		3.93528e-09	10.5435	0.000208686	9.60995e-05	2.40429e-08		0.00325697	3.00169	0.000125452	1	0.135034		0.000547547	3.67866	0.00016788	1	0.00235655		0.577446	1.22553	4.24277e-05	1	0.920747		247	653	183	129	279	298.2	376	3727
Upp2	3938	1009	1858.8	53.8068		0.00923194	4.04174	8.0544e-06	1	0.0966327		6.32791e-08	25.1334	6.39044e-05	0.00154527	3.96224e-05		1.19813e-11	77.6668	0.000203011	2.92583e-07	9.03313e-11		0.000762077	6.21847	5.585e-05	1	0.0497591		3.93895e-07	19.2162	0.000194956	0.00961892	2.79133e-06		0.0309864	3.09018	0.000139106	1	0.0838297		8	105	36	12	15	35.2	37	696
Dgat2	3471	2022	2740.2	4.82389		4.03177e-06	2.02449	5.34315e-05	0.0984558	0.000287043		6.8158e-08	2.28821	6.71853e-05	0.00166442	4.16104e-05		7.23527e-34	7.06588	0.00031636	1.76685e-29	2.28571e-32		0.418849	1.13026	1.37539e-05	1	1		8.33216e-16	3.4902	0.000262929	2.03471e-11	1.5544e-14		2.81901e-13	3.08795	0.000249175	6.88402e-09	3.88051e-12		670	945	774	575	619	716.6	639	1643
Sult2a8	3826	2686	3401	126.037		1.07953e-06	11.1307	1.98466e-05	0.0263622	0.000107601		9.92029e-08	14.5082	2.64634e-05	0.00242254	5.6338e-05		8.53137e-19	186.968	0.000364324	2.08336e-14	1.12675e-17		0.552787	1.30344	6.61679e-06	1	1		1.79857e-08	16.7976	0.000344477	0.00043921	1.52081e-07		2.06277e-07	12.8871	0.00033786	0.0050373	1.45966e-06		38	14	13	51	20	27.2	88	476
Cyp2d13	2020	1106	1436.6	6.97587		4.84413e-05	2.40945	2.47315e-05	1	0.00192661		9.74399e-08	3.20069	3.86152e-05	0.00237948	5.6338e-05		1.46621e-23	10.1033	0.000159734	3.58047e-19	2.66801e-22		0.182618	1.32839	1.38837e-05	1	0.98797		7.01464e-11	4.19317	0.000135002	1.71298e-06	7.97475e-10		1.14387e-07	3.15659	0.000121118	0.00279332	8.32337e-07		178	264	307	284	169	240.4	217	699
Vsig4	965	509	-686.2	-2.69516		0.000441708	-1.53746	-2.76541e-05	1	0.0104825		9.59e-08	-1.92935	-3.81053e-05	0.00234188	5.6338e-05		8.03776e-07	-1.83774	-3.60614e-05	0.0196282	3.85775e-06		0.0661056	-1.2549	-1.04513e-05	1	0.690757		0.149622	-1.19531	-8.40732e-06	1	0.332132		0.697192	1.04985	2.04393e-06	1	1		1026	1036	1281	1159	953	1091	339	464
H2-Ab1	1716	991	-1521.2	-18.0157		0	-3.41831	-8.22176e-05	0	0		1.01612e-07	-1.96085	-5.69477e-05	0.00248136	5.63946e-05		5.58051e-72	-12.1699	-0.000106666	1.36276e-67	5.24139e-70		1.37661e-05	1.74328	2.52699e-05	0.336169	0.00254674		1.8681e-20	-3.5602	-2.44484e-05	4.56189e-16	4.9748e-19		1.67048e-39	-6.20641	-4.97183e-05	4.0793e-35	9.97385e-38		1777	1618	1278	1781	1599	1610.6	565	468
Iah1	355	214	289.8	3.25		3.14282e-06	1.95533	8.93396e-06	0.0767478	0.000235423		1.0464e-07	2.14857	1.07411e-05	0.00255531	5.67846e-05		1.09263e-26	4.7713	3.5268e-05	2.6682e-22	2.40162e-25		0.51104	1.09883	1.80713e-06	1	1		2.37436e-10	2.44015	2.6334e-05	5.79818e-06	2.54306e-09		1.15134e-08	2.22068	2.45269e-05	0.000281156	9.6089e-08		110	144	154	101	135	128.8	129	245
Cyp2c50	4283	2267	3359	5.84145		4.67688e-07	3.45832	0.000125369	0.0114209	5.76541e-05		1.191e-07	3.69692	0.000137537	0.00290841	6.0592e-05		1.27587e-16	8.48151	0.00038154	3.11567e-12	1.4505e-15		0.780431	1.06899	1.21679e-05	1	1		0.000216759	2.45249	0.000256171	1	0.00100594		0.000599545	2.29421	0.000244004	1	0.00243083		297	1118	863	597	594	693.8	805	2930
Gm14403	345	122	183.4	1.65971		0.000484138	1.58287	1.16435e-05	1	0.0111866		1.18861e-07	2.0053	2.00818e-05	0.00290258	6.0592e-05		1.30061e-05	1.77678	1.55169e-05	0.317608	5.41163e-05		0.0699591	1.26687	8.43831e-06	1	0.70712		0.380073	1.1225	3.8734e-06	1	0.688735		0.353784	-1.12861	-4.56491e-06	1	0.63455		321	225	154	396	294	278	426	488
Sult1b1	363	251	299.6	4.95251		0.00278426	1.73281	4.03885e-06	1	0.0410082		1.15528e-07	2.64025	9.04022e-06	0.00282119	6.0592e-05		8.12285e-26	7.27573	3.45886e-05	1.9836e-21	1.71592e-24		0.0193736	1.52369	5.00138e-06	1	0.380558		4.35125e-15	4.19881	3.05497e-05	1.06258e-10	7.53065e-14		1.22736e-08	2.75569	2.55483e-05	0.000299721	1.02085e-07		55	83	68	104	69	75.8	66	242
Aldh7a1	1436	647	1020.4	2.12751		5.52862e-07	1.94465	6.2055e-05	0.0135009	6.45976e-05		1.29747e-07	2.01689	6.68004e-05	0.00316842	6.46617e-05		2.93237e-17	3.11997	0.000139262	7.16085e-13	3.46604e-16		0.78277	1.03715	4.74534e-06	1	1		0.00033959	1.60438	7.72075e-05	1	0.00151916		0.000929123	1.54692	7.24621e-05	1	0.00362389		897	1079	948	785	816	905	880	1693
Asl	2940	1953	2421	5.26082		0.0403088	1.33542	1.38407e-05	1	0.261445		1.38232e-07	2.10784	4.57138e-05	0.00337563	6.75127e-05		1.52152e-42	7.707	0.000276756	3.71555e-38	6.7926e-41		0.00118155	1.57841	3.18731e-05	1	0.0683733		8.98659e-33	5.77122	0.000262916	2.19452e-28	4.67916e-31		1.59421e-19	3.65635	0.000231043	3.89306e-15	3.65545e-18		473	585	762	442	579	568.2	460	1098
Sardh	6964	4181	5520.8	5.67073		2.07509e-06	2.22454	0.000105461	0.0506737	0.000174108		1.5366e-07	2.42617	0.000122826	0.00375237	7.21609e-05		3.91937e-32	8.29242	0.000628046	9.5711e-28	1.14078e-30		0.6021	1.09064	1.73649e-05	1	1		1.69073e-14	3.7277	0.000522585	4.12876e-10	2.76541e-13		6.18584e-13	3.41791	0.00050522	1.51058e-08	8.26357e-12		1079	1577	1411	820	1023	1182	1208	3194
Hal	2954	1817	2210.2	10.7194		0.0193993	1.65038	1.07924e-05	1	0.162404		1.51271e-07	3.12573	3.52741e-05	0.00369403	7.21609e-05		3.07465e-31	15.6261	0.000242704	7.5083e-27	8.52248e-30		0.00278316	1.89394	2.44817e-05	1	0.123353		9.58422e-23	9.46817	0.000231911	2.34047e-18	2.92193e-21		2.79172e-13	4.99919	0.00020743	6.81738e-09	3.84511e-12		138	269	352	128	250	227.4	234	826
Abcc2	4606	2992	3909.6	2.33188		1.61949e-06	1.62536	0.000132862	0.0395479	0.000143811		1.88827e-07	1.69546	0.000147756	0.00461117	8.70032e-05		9.66531e-33	3.43611	0.000517568	2.36027e-28	2.88894e-31		0.675785	1.04313	1.48939e-05	1	1		1.86358e-13	2.11406	0.000384706	4.55086e-09	2.74479e-12		3.54991e-12	2.02665	0.000369812	8.66888e-08	4.36939e-11		3070	2987	2988	2957	2675	2935.4	2942	4291
H2-DMa	256	164	-233.8	-13.4362		8.25662e-16	-2.633	-1.13264e-05	2.01627e-11	4.03253e-12		1.98663e-07	-1.83079	-8.28726e-06	0.00485135	8.98398e-05		5.56114e-54	-9.07767	-1.62506e-05	1.35803e-49	3.52735e-52		0.0033152	1.43818	3.03916e-06	1	0.136292		3.49897e-16	-3.44765	-4.92415e-06	8.54449e-12	6.76523e-15		1.39232e-27	-4.95832	-7.96331e-06	3.40005e-23	4.96358e-26		268	267	221	257	250	252.6	109	84
Cyp2f2	4997	2265	3356.6	92.7104		0.0126635	3.6631	7.27025e-06	1	0.119445		2.65674e-07	18.8428	4.87107e-05	0.00648775	0.000117959		4.61522e-14	132.807	0.000359831	1.12704e-09	4.29348e-13		0.00181088	5.14395	4.14405e-05	1	0.0941274		1.49703e-09	36.2552	0.000352561	3.65575e-05	1.4484e-08		0.000245566	7.04813	0.00031112	1	0.00106703		13	70	64	20	16	36.6	43	1086
Slc10a1	3291	2231	2701.4	5.24615		1.721e-09	2.40095	6.46456e-05	4.20268e-05	9.77366e-07		2.76276e-07	2.10615	5.10421e-05	0.00674667	0.000120476		1.63199e-40	7.69633	0.000308996	3.98532e-36	6.68677e-39		0.359911	-1.13997	-1.36034e-05	1	1		1.6484e-15	3.20554	0.000244351	4.0254e-11	2.98178e-14		1.22542e-18	3.65422	0.000257954	2.99247e-14	2.62728e-17		581	685	729	555	631	636.2	652	1346
Prr16	499	331	401	3.3926		1.72533e-07	2.06356	1.29626e-05	0.00421325	2.71822e-05		2.90894e-07	2.03239	1.25826e-05	0.00710363	0.000124625		7.8301e-30	4.96985	4.8384e-05	1.91211e-25	2.032e-28		0.913989	-1.01534	-3.79946e-07	1	1		9.67837e-11	2.40838	3.54215e-05	2.36346e-06	1.08316e-09		4.35575e-11	2.44532	3.58014e-05	1.06367e-06	4.79781e-10		134	188	200	160	156	167.6	143	335
Cfhr1	1004	607	778.4	3.89153		2.95095e-05	2.15727	2.25977e-05	0.720622	0.00133202		2.96819e-07	2.57697	3.07931e-05	0.00724832	0.000124971		5.93091e-20	5.71378	9.20447e-05	1.44833e-15	8.55985e-19		0.328459	1.19455	8.19541e-06	1	1		1.18441e-07	2.64862	6.9447e-05	0.00289232	9.00193e-07		1.29451e-05	2.21725	6.12516e-05	0.316119	6.93701e-05		270	283	284	282	227	269.2	207	801
Slc47a1	1082	661	864.4	5.91136		0.000450479	1.9235	1.1791e-05	1	0.0106493		3.17458e-07	2.60892	2.05422e-05	0.00775233	0.000131395		6.94165e-28	8.68494	9.81192e-05	1.69515e-23	1.64578e-26		0.0982749	1.35634	8.75116e-06	1	0.809317		1.76698e-15	4.51517	8.63281e-05	4.31496e-11	3.18447e-14		1.09637e-10	3.32895	7.7577e-05	2.67734e-06	1.15055e-09		154	215	194	110	207	176	180	487
Hpd	17933	10099	14173.4	5.96198		1.33214e-06	2.61604	0.000335543	0.032531	0.000124164		3.50369e-07	2.75988	0.000365409	0.008556	0.0001426		1.46485e-24	8.70985	0.00160082	3.57717e-20	2.83452e-23		0.784142	1.05498	2.9866e-05	1	1		2.06883e-09	3.3294	0.00126527	5.05208e-05	1.95665e-08		9.50744e-09	3.15588	0.00123541	0.000232172	8.01144e-08		3113	3029	4116	1820	2204	2856.4	2426	8245
Slc25a15	1515	780	954.4	1.93021		2.62262e-06	1.92649	6.83979e-05	0.0640445	0.000203963		3.83048e-07	2.03236	7.62139e-05	0.00935404	0.000153345		9.70827e-14	2.85999	0.000137313	2.37076e-09	8.79036e-13		0.69943	1.05496	7.81595e-06	1	1		0.00435473	1.48456	6.89153e-05	1	0.0155018		0.0135748	1.40722	6.10994e-05	1	0.0406444		1072	936	992	779	1351	1026	825	2294
Aox3	1682	1247	992.2	2.16592		7.01451e-07	2.56407	9.60554e-05	0.0171294	7.7746e-05		3.91826e-07	2.62064	9.9529e-05	0.00956839	0.000154329		2.45803e-08	2.89528	0.000116396	0.000600252	1.38562e-07		0.907423	1.02206	3.47361e-06	1	1		0.515149	1.12917	2.03405e-05	1	0.871284		0.59322	1.1048	1.68669e-05	1	0.937451		751	699	763	1126	916	851	761	2350
Gabarapl1	937	374	673.8	2.2418		6.35511e-07	1.79499	3.11901e-05	0.0155192	7.21822e-05		3.99097e-07	1.81332	3.19095e-05	0.00974594	0.000154697		9.56733e-24	3.30652	9.04927e-05	2.33634e-19	1.76195e-22		0.933625	1.01021	7.19351e-07	1	1		1.69041e-07	1.84208	5.93026e-05	0.00412798	1.26084e-06		2.58318e-07	1.82346	5.85832e-05	0.00630813	1.79514e-06		490	492	535	641	555	542.6	615	973
Tat	12233	4350	7760.4	3.65313		1.22532e-05	2.14793	0.00024298	0.299224	0.000662		4.2489e-07	2.42903	0.00030248	0.0103758	0.00015873		2.33407e-20	5.37435	0.00092591	5.6998e-16	3.45862e-19		0.476612	1.13087	5.94995e-05	1	1		1.75015e-07	2.5021	0.000682929	0.00427387	1.30222e-06		5.56143e-06	2.21255	0.00062343	0.13581	3.15251e-05		3179	2218	4414	2154	2660	2925	2066	7782
Mmp19	483	256	291	1.89154		4.89249e-05	1.62571	1.47865e-05	1	0.00194268		4.23153e-07	1.83012	1.96168e-05	0.0103334	0.00015873		2.09618e-17	2.7743	4.19293e-05	5.11888e-13	2.50312e-16		0.320152	1.12573	4.83038e-06	1	1		6.69402e-06	1.70651	2.71428e-05	0.163468	3.98605e-05		0.000425054	1.51591	2.23124e-05	1	0.00177342		259	322	341	341	369	326.4	310	534
Gm14420	640	223	359	1.92861		0.211441	1.20116	6.21302e-06	1	0.709257		4.29001e-07	2.10313	3.4071e-05	0.0104762	0.00015873		1.88734e-05	1.87572	2.70474e-05	0.460888	7.69558e-05		0.000135559	1.75091	2.7858e-05	1	0.0149115		0.0024144	1.56159	2.08343e-05	1	0.00910432		0.432497	-1.12124	-7.02369e-06	1	0.744036		446	447	363	449	432	427.4	557	820
Gcdh	3238	2113	2737.4	4.13275		2.13918e-05	1.78435	4.96029e-05	0.522389	0.00103056		4.87122e-07	1.9871	6.24254e-05	0.0118955	0.000177545		9.34437e-37	6.0917	0.000322004	2.28189e-32	3.35573e-35		0.426751	1.11363	1.28225e-05	1	1		7.91515e-19	3.41396	0.000272401	1.93288e-14	1.86033e-17		4.42093e-16	3.06562	0.000259578	1.07959e-11	7.78926e-15		923	921	969	680	876	873.8	752	1717
Cd74	8580	6783	-8172.2	-17.8708		0	-3.12697	-0.000425945	0	0		5.49041e-07	-1.68342	-0.000254221	0.0134076	0.000195964		0	-12.1148	-0.000574515	0	0		3.15053e-09	1.85751	0.000171724	7.6936e-05	5.12907e-06		0	-3.87428	-0.00014857	0	0		0	-7.19652	-0.000320294	0	0		8720	8475	8976	8730	8382	8656.6	4228	3123
Dbp	328	117	175.2	5.92135		0.126295	1.77698	2.00176e-06	1	0.530924		5.53705e-07	7.1417	1.58231e-05	0.0135215	0.000195964		0.0034647	3.0374	5.24905e-06	1	0.0101497		0.000255095	4.01902	1.38214e-05	1	0.0229962		0.15283	1.70931	3.24729e-06	1	0.338036		0.0210753	-2.35125	-1.05741e-05	1	0.0598859		34	44	28	19	53	35.6	91	216
Hoga1	1023	591	792.4	3.24349		3.55438e-06	1.89816	2.30075e-05	0.086798	0.00026223		5.99948e-07	1.99344	2.54482e-05	0.0146507	0.000209296		3.16179e-28	4.76747	9.65082e-05	7.72109e-24	7.63708e-27		0.723113	1.0502	2.44079e-06	1	1		2.46121e-11	2.51163	7.35008e-05	6.01027e-07	2.92898e-10		2.30369e-10	2.39157	7.106e-05	5.6256e-06	2.33913e-09		324	403	374	307	358	353.2	328	598
Slc6a12	527	225	333.4	3.15653		2.32364e-08	2.22929	1.37285e-05	0.000567434	6.10144e-06		6.16469e-07	2.04481	1.16682e-05	0.0150542	0.000212031		4.23838e-26	4.68645	4.11695e-05	1.03501e-21	9.03153e-25		0.543214	-1.09022	-2.06026e-06	1	1		1.14529e-07	2.10221	2.7441e-05	0.00279679	8.72361e-07		3.54225e-09	2.29187	2.95013e-05	8.65017e-05	3.12393e-08		181	149	140	159	144	154.6	151	343
Prodh2	1546	935	1171.6	4.72884		1.73102e-05	1.84247	1.91669e-05	0.422715	0.000881952		6.53512e-07	2.02862	2.34021e-05	0.0159588	0.000215659		5.61503e-39	6.93535	0.000135035	1.37119e-34	2.17995e-37		0.495074	1.10104	4.23521e-06	1	1		2.86599e-20	3.76417	0.000115868	6.99874e-16	7.53363e-19		7.96894e-18	3.41875	0.000111633	1.94601e-13	1.6043e-16		295	284	371	313	308	314.2	223	717
Hdhd3	164	72	83.6	2.23669		0.000238747	1.81844	4.01376e-06	1	0.00650692		6.42042e-07	2.23028	6.03349e-06	0.0156787	0.000215659		2.68895e-13	3.25593	1.10635e-05	6.56642e-09	2.3418e-12		0.201895	1.22648	2.01973e-06	1	1		0.000217805	1.79051	7.04973e-06	1	0.00100983		0.0149702	1.45988	5.03e-06	1	0.0442689		74	71	83	47	63	67.6	97	163
Acy3	480	246	346.2	4.24765		0.0114335	1.5963	4.62213e-06	1	0.111638		6.49726e-07	2.50539	1.16688e-05	0.0158663	0.000215659		8.67477e-22	6.19711	4.02846e-05	2.11838e-17	1.41835e-20		0.0132505	1.5695	7.04672e-06	1	0.308462		2.44876e-13	3.88217	3.56625e-05	5.97986e-09	3.55944e-12		5.15202e-07	2.47351	2.86158e-05	0.0125812	3.41232e-06		99	127	105	114	88	106.6	72	261
Cyp8b1	1555	351	765.2	10.6861		4.03447e-07	4.87981	2.22322e-05	0.00985219	5.04727e-05		6.6592e-07	4.72123	2.13235e-05	0.0162618	0.000216824		2.87259e-16	15.3276	8.21003e-05	7.01486e-12	3.1627e-15		0.913025	-1.03359	-9.08699e-07	1	1		0.000157152	3.14102	5.98681e-05	1	0.000748808		0.000102832	3.24652	6.07768e-05	1	0.000476681		46	99	59	80	111	79	77	566
Sec14l4	2683	1947	2230.8	4.57385		5.94097e-05	1.84473	3.8187e-05	1	0.0022458		6.88397e-07	2.1363	5.13677e-05	0.0168107	0.000221193		1.38845e-32	6.72641	0.000258868	3.3906e-28	4.12482e-31		0.332482	1.15805	1.31806e-05	1	1		8.0924e-17	3.64628	0.000220681	1.97616e-12	1.64133e-15		1.0212e-13	3.14863	0.000207501	2.49376e-09	1.46519e-12		595	571	786	549	620	624.2	514	1407
Tmem25	185	91	134.4	4.18483		9.28779e-06	2.5695	4.85444e-06	0.226808	0.000535122		7.82896e-07	2.84287	5.69996e-06	0.0191183	0.000246407		5.29699e-17	6.08454	1.57264e-05	1.29353e-12	6.19208e-16		0.628466	1.10639	8.45521e-07	1	1		2.333e-05	2.36799	1.0872e-05	0.56972	0.000128113		0.000166802	2.14028	1.00264e-05	1	0.000744662		35	63	57	26	30	42.2	53	112
Ivd	1077	534	751.4	2.89843		0.00634755	1.52874	1.51712e-05	1	0.0749914		7.87049e-07	2.16144	3.33256e-05	0.0192197	0.000246407		1.05232e-19	4.26099	9.35687e-05	2.56976e-15	1.48455e-18		0.0253249	1.41387	1.81544e-05	1	0.436747		6.31298e-11	2.78726	7.83975e-05	1.54163e-06	7.21737e-10		1.15712e-05	1.97137	6.02431e-05	0.282569	6.2391e-05		393	400	424	422	340	395.8	326	934
Akr1c14	3082	2375	2644.8	4.58083		1.09826e-05	2.30475	7.01718e-05	0.268195	0.000609534		8.35356e-07	2.55598	8.36836e-05	0.0203994	0.000254992		1.23261e-21	6.70888	0.000307034	3.01003e-17	2.00002e-20		0.58092	1.10901	1.35117e-05	1	1		2.21283e-08	2.91089	0.000236862	0.000540372	1.84996e-07		3.88516e-07	2.62478	0.000223351	0.00948755	2.61942e-06		720	970	778	660	565	738.6	559	2038
Acsm5	1031	507	723.2	2.59085		0.00289542	1.51963	1.71887e-05	1	0.042087		8.25012e-07	2.00144	3.31264e-05	0.0201468	0.000254992		1.064e-20	3.81078	9.29778e-05	2.59829e-16	1.61084e-19		0.0489179	1.31706	1.59378e-05	1	0.609167		7.2983e-11	2.50771	7.57891e-05	1.78225e-06	8.27797e-10		4.01036e-06	1.90402	5.98513e-05	0.097933	2.32289e-05		413	574	491	410	385	454.6	419	726
Oaf	846	429	591.4	2.32363		7.37268e-06	1.89652	2.88702e-05	0.180041	0.000445646		8.62172e-07	2.0195	3.28303e-05	0.0210542	0.000259929		1.7178e-17	3.43477	7.84055e-05	4.19488e-13	2.06644e-16		0.658701	1.06484	3.96008e-06	1	1		2.8517e-05	1.81109	4.95353e-05	0.696386	0.000154		0.000175328	1.7008	4.55752e-05	1	0.000780159		483	399	413	444	495	446.8	493	922
BC024386	1327	768	1074.2	4.34225		7.9334e-05	1.91406	2.12501e-05	1	0.00284711		9.1758e-07	2.24605	2.89682e-05	0.0224073	0.000269968		2.91661e-27	6.39502	0.000125424	7.12236e-23	6.63162e-26		0.326889	1.17345	7.71804e-06	1	1		3.8161e-13	3.34108	0.000104174	9.31892e-09	5.45285e-12		2.18098e-10	2.84723	9.64557e-05	5.32595e-06	2.21822e-09		310	256	389	342	310	321.4	239	766
Acsm3	715	471	567	4.00955		0.000256332	1.75186	1.02598e-05	1	0.00690908		9.15614e-07	2.12119	1.52995e-05	0.0223593	0.000269968		2.68041e-29	5.92934	6.72647e-05	6.54557e-25	6.78298e-28		0.207387	1.21082	5.03974e-06	1	1		1.75288e-15	3.38459	5.7005e-05	4.28054e-11	3.1614e-14		1.2215e-11	2.79529	5.19652e-05	2.98291e-07	1.4184e-10		182	210	200	144	206	188.4	147	351
Aldh8a1	4317	3060	3695	3.66364		1.82772e-07	2.0476	0.000105344	0.00446329	2.82271e-05		9.61703e-07	1.95877	9.64118e-05	0.0234848	0.000276291		4.04992e-32	5.39358	0.000441807	9.8899e-28	1.17597e-30		0.744432	-1.04535	-8.93219e-06	1	1		2.36999e-12	2.6341	0.000336463	5.78751e-08	3.13177e-11		2.46296e-13	2.75355	0.000345395	6.01454e-09	3.41347e-12		1170	1357	1648	1331	1430	1387.2	1081	2805
Clec4g	489	298	367.8	3.00545		0.00196595	1.48659	6.45206e-06	1	0.0316348		9.51799e-07	1.86816	1.15116e-05	0.0232429	0.000276291		1.40339e-30	4.43418	4.55367e-05	3.42708e-26	3.77432e-29		0.0714285	1.25667	5.05954e-06	1	0.713117		6.01395e-18	2.98279	3.90846e-05	1.46861e-13	1.31596e-16		4.7617e-12	2.37356	3.4025e-05	1.16281e-07	5.76504e-11		187	191	191	141	207	183.4	152	340
Nr1h4	749	372	501	1.835		3.60615e-05	1.64457	2.78968e-05	0.880621	0.00155372		1.02751e-06	1.80132	3.46809e-05	0.0250919	0.000291766		1.74935e-16	2.72176	7.45174e-05	4.27192e-12	1.9632e-15		0.448332	1.09531	6.78416e-06	1	1		2.65065e-05	1.655	4.66206e-05	0.647289	0.000144014		0.000552356	1.51098	3.98364e-05	1	0.00225674		668	583	574	521	654	600	530	1093
Etnk2	803	420	505	2.88292		0.0112897	1.63367	1.23714e-05	1	0.110595		1.05372e-06	2.59247	3.10905e-05	0.0257318	0.000295768		4.07613e-13	4.22378	6.29391e-05	9.95391e-09	3.48648e-12		0.0166003	1.5869	1.87191e-05	1	0.346629		1.06899e-06	2.58545	5.05678e-05	0.0261047	7.11882e-06		0.0109218	1.62925	3.18486e-05	1	0.0335612		196	321	374	149	301	268.2	226	729
Aadat	533	273	425.8	5.00188		1.28699e-05	2.03499	8.00232e-06	0.314284	0.000687756		1.20494e-06	2.20494	9.3163e-06	0.0294246	0.000330613		2.28759e-32	7.34419	4.90517e-05	5.5863e-28	6.70625e-31		0.621711	1.08351	1.31399e-06	1	1		1.74589e-15	3.60895	4.10494e-05	4.26347e-11	3.15112e-14		4.63646e-14	3.33079	3.97354e-05	1.13222e-09	6.83841e-13		90	103	158	73	108	106.4	122	275
Aass	2242	1035	1596.4	4.43755		1.48834e-05	2.44036	4.87968e-05	0.363453	0.000773654		1.19269e-06	2.72892	5.85726e-05	0.0291256	0.000330613		3.03113e-18	6.51431	0.000186815	7.40202e-14	3.83922e-17		0.582026	1.11824	9.77579e-06	1	1		1.86935e-06	2.6694	0.000138018	0.0456495	1.20415e-05		2.20208e-05	2.38714	0.000128242	0.537748	0.000114269		411	618	644	231	418	464.4	461	1330
Marco	3082	1095	-1620	-6.26316		0.00273027	-2.71527	-8.843e-05	1	0.040359		1.32059e-06	-5.27934	-0.000113469	0.0322488	0.000356516		2.82516e-05	-4.14841	-0.00010624	0.689905	0.00011273		0.0444224	-1.94432	-2.5039e-05	1	0.583363		0.197826	-1.52781	-1.78104e-05	1	0.415491		0.464503	1.27262	7.22863e-06	1	0.787018		1986	1391	3129	1806	1327	1927.8	232	272
Cyp2a5	8699	5246	6643.2	28.5195		0.377677	1.40503	7.28997e-06	1	0.938675		1.32854e-06	7.25023	0.000112495	0.032443	0.000356516		6.1771e-16	40.9534	0.000719105	1.50845e-11	6.63346e-15		4.45718e-05	5.16019	0.000105205	1	0.0064224		5.64097e-14	29.1477	0.000711815	1.37752e-09	8.79084e-13		1.76058e-05	5.64857	0.00060661	0.429933	9.2698e-05		111	574	328	100	94	241.4	218	824
Sephs2	4017	2316	3235	2.22473		7.67785e-07	1.77774	0.000148775	0.0187493	8.25961e-05		1.34874e-06	1.75453	0.000144335	0.0329363	0.000358003		1.59551e-23	3.27334	0.000434868	3.89623e-19	2.89253e-22		0.909581	-1.01323	-4.4401e-06	1	1		1.53785e-07	1.84129	0.000286093	0.00375542	1.15091e-06		8.30404e-08	1.86565	0.000290533	0.00202785	6.16367e-07		2775	2779	2806	2429	2418	2641.4	2457	4640
Kcnn2	200	106	135.6	4.98824		0.000731416	2.03783	2.55843e-06	1	0.0154109		1.39446e-06	2.7506	4.31551e-06	0.0340527	0.000366158		9.35192e-21	7.28001	1.54813e-05	2.28374e-16	1.42467e-19		0.142847	1.34976	1.75708e-06	1	0.917569		3.46646e-10	3.57242	1.29228e-05	8.46511e-06	3.64247e-09		9.03391e-07	2.6467	1.11657e-05	0.0220608	5.76e-06		30	31	35	33	41	34	27	108
Clmn	1423	438	764	1.80625		0.000630595	1.50302	3.43552e-05	1	0.0137379		1.52289e-06	1.77546	5.29618e-05	0.0371889	0.000395627		2.18345e-16	2.69282	0.000115615	5.33198e-12	2.4358e-15		0.161013	1.18126	1.86066e-05	1	0.950392		1.00932e-06	1.7916	8.12598e-05	0.0246477	6.75094e-06		0.000449385	1.51669	6.26532e-05	1	0.00186728		1134	929	895	760	1020	947.6	1043	1464
Tef	1023	523	670.6	2.85044		0.999149	1.00041	1.4287e-08	1	1		1.55086e-06	2.29465	4.49664e-05	0.0378721	0.000398653		3.26547e-11	3.18763	7.5982e-05	7.97427e-07	2.37118e-10		1.66056e-06	2.2937	4.49521e-05	0.0405509	0.000494523		3.63627e-11	3.18632	7.59678e-05	8.87978e-07	4.24464e-10		0.0538779	1.38916	3.10156e-05	1	0.135541		592	582	491	268	467	480	483	990
Phyh	10235	6398	8087.4	2.84897		0.000123327	1.62717	0.000198055	1	0.00398894		1.61575e-06	1.83984	0.000265215	0.0394566	0.000411006		6.6241e-28	4.20087	0.00101081	1.61761e-23	1.57508e-26		0.330516	1.1307	6.71596e-05	1	1		1.46627e-13	2.58171	0.000812758	3.58064e-09	2.18199e-12		1.03782e-10	2.28328	0.000745598	2.53435e-06	1.09475e-09		5191	4214	4378	4006	4081	4374	3889	8508
Apoa5	9604	6552	7600.2	3.95108		0.0327273	1.30104	5.66174e-05	1	0.229457		1.7636e-06	1.80691	0.000151759	0.0430671	0.000443991		1.14363e-41	5.78165	0.000899307	2.79276e-37	4.91682e-40		0.00770215	1.38882	9.51414e-05	1	0.223646		2.15411e-31	4.44388	0.000842689	5.26035e-27	1.02741e-29		2.60631e-20	3.19975	0.000747548	6.3646e-16	6.29535e-19		3780	2027	2277	2418	2607	2621.8	2846	4685
Nr1d2	780	363	-428.4	-1.8312		0.0771549	1.31065	1.2212e-05	1	0.394746		1.8031e-06	2.08282	4.25667e-05	0.0440317	0.000449303		0.022974	1.41663	1.6378e-05	1	0.0569453		0.0024472	1.58915	3.03548e-05	1	0.114924		0.611817	1.08086	4.16602e-06	1	0.960951		0.0116718	-1.47027	-2.61887e-05	1	0.0355615		603	490	501	565	567	545.2	816	881
Ugt1a6a	115	47	53.2	1.7		5.8966e-07	2.09957	6.06476e-06	0.0143995	6.82441e-05		1.83551e-06	2.02774	5.66858e-06	0.044823	0.000452758		9.19096e-08	2.21949	6.72621e-06	0.00224443	4.87496e-07		0.818514	-1.03542	-3.96175e-07	1	1		0.705964	1.05712	6.61454e-07	1	1		0.536951	1.09456	1.05763e-06	1	0.87505		64	93	76	60	87	76	71	113
Slc27a5	3792	2371	3039.6	6.27342		4.47034e-06	2.73606	7.30349e-05	0.109166	0.000305786		1.85662e-06	2.85034	7.78425e-05	0.0453388	0.000453388		1.90348e-21	9.18933	0.00034452	4.64829e-17	3.04009e-20		0.849762	1.04177	4.80762e-06	1	1		4.00384e-08	3.3586	0.000271485	0.000977739	3.22686e-07		1.06042e-07	3.22394	0.000266677	0.00258954	7.75775e-07		436	683	707	630	426	576.4	440	1664
Per3	749	282	338	2.8172		0.956796	-1.01163	-2.04008e-07	1	1		2.10038e-06	2.5291	2.71321e-05	0.0512912	0.000507834		4.64925e-09	3.1733	3.85627e-05	0.000113535	2.81934e-08		1.69382e-06	2.55852	2.73361e-05	0.0413631	0.000498351		3.64765e-09	3.21021	3.87667e-05	8.90756e-05	3.34897e-08		0.237566	1.25472	1.14306e-05	1	0.464593		312	269	232	148	269	246	326	451
Pah	5662	2080	3972.6	2.67324		1.7664e-05	1.89284	0.000154326	0.431356	0.000894929		2.13278e-06	2.02539	0.000177237	0.0520825	0.000510613		3.4513e-19	3.92064	0.000504828	8.42807e-15	4.68487e-18		0.646333	1.07003	2.2911e-05	1	1		9.96371e-07	2.0713	0.000350502	0.0243314	6.66796e-06		8.72011e-06	1.93575	0.000327591	0.212945	4.79714e-05		2071	2935	2807	1991	2067	2374.2	2368	4762
Klf15	819	332	564.6	2.97413		1.36768e-05	1.98284	2.04964e-05	0.333987	0.000719799		2.15497e-06	2.10829	2.31124e-05	0.0526244	0.000510916		6.10097e-20	4.34862	6.98326e-05	1.48986e-15	8.78971e-19		0.69559	1.06326	2.61599e-06	1	1		5.14385e-07	2.19312	4.93362e-05	0.0125613	3.58791e-06		3.43367e-06	2.06263	4.67202e-05	0.0838502	2.01273e-05		238	311	417	243	221	286	264	616
Gnmt	4757	2463	3209.8	4.86537		0.000103779	2.49314	9.00236e-05	1	0.00348596		2.19576e-06	3.07317	0.000124994	0.0536204	0.00051558		1.84325e-15	7.15717	0.000371225	4.50123e-11	1.91542e-14		0.36653	1.23265	3.49707e-05	1	1		8.04569e-06	2.87074	0.000281201	0.196476	4.73213e-05		0.00031014	2.32892	0.00024623	1	0.00132267		874	766	1267	555	690	830.4	811	2575
Adhfe1	335	141	173.6	1.9528		0.00093358	1.57672	7.62978e-06	1	0.0184393		2.29353e-06	1.91018	1.20413e-05	0.056008	0.000533409		1.89415e-14	2.87249	2.47721e-05	4.62552e-10	1.80755e-13		0.158744	1.21149	4.41152e-06	1	0.948338		9.66295e-06	1.82181	1.71423e-05	0.235969	5.6277e-05		0.00239752	1.50377	1.27308e-05	1	0.00863787		208	234	175	152	142	182.2	190	297
Abat	3074	1341	2288.8	4.90714		7.77121e-07	2.76107	7.52457e-05	0.0189773	8.28702e-05		2.39702e-06	2.63219	6.97391e-05	0.0585352	0.000552219		5.382e-20	7.17058	0.000263652	1.31428e-15	7.80918e-19		0.812417	-1.04896	-5.50655e-06	1	1		3.0793e-06	2.59703	0.000188406	0.0751966	1.92372e-05		9.99675e-07	2.72418	0.000193913	0.0244121	6.34739e-06		371	626	876	497	559	585.8	511	1718
Fads6	167	55	90.8	1.74304		0.00183123	1.63379	5.60839e-06	1	0.0301948		2.47306e-06	2.09337	9.67515e-06	0.0603921	0.000564412		7.68886e-05	1.86668	7.66924e-06	1	0.000290428		0.111963	1.28129	4.06676e-06	1	0.848257		0.399891	1.14255	2.06085e-06	1	0.71668		0.462355	-1.12144	-2.00591e-06	1	0.784349		115	132	128	98	138	122.2	116	265
Aldh6a1	4683	3080	3711.6	3.98216		0.00014169	1.57099	5.13898e-05	1	0.00443599		2.52183e-06	1.74954	6.74598e-05	0.061583	0.000570213		7.77505e-46	5.85334	0.000436809	1.89867e-41	3.87483e-44		0.362891	1.11366	1.607e-05	1	1		2.66624e-27	3.7259	0.000385419	6.51096e-23	1.04342e-25		1.65751e-23	3.34565	0.000369349	4.04765e-19	4.89437e-22		1334	1230	1338	1109	1212	1244.6	1095	2199
Cmtm8	583	203	376.6	2.30583		1.15722e-05	1.75586	1.5677e-05	0.282594	0.000632201		2.71043e-06	1.82493	1.71095e-05	0.0661886	0.000601715		2.4441e-21	3.41869	5.01649e-05	5.9685e-17	3.88069e-20		0.765331	1.03934	1.43258e-06	1	1		1.6553e-07	1.94702	3.44879e-05	0.00404224	1.23578e-06		7.58996e-07	1.87332	3.30554e-05	0.0185347	4.88526e-06		370	200	301	278	293	288.4	270	508
Pgrmc1	8374	5482	6360	2.54018		0.000678191	1.47842	0.000143139	1	0.0145787		2.6901e-06	1.71818	0.000214874	0.0656922	0.000601715		9.28841e-29	3.73381	0.000817929	2.26823e-24	2.29578e-27		0.19022	1.16218	7.17349e-05	1	1		1.84403e-15	2.52554	0.00067479	4.50312e-11	3.31112e-14		2.13687e-11	2.17311	0.000603055	5.21824e-07	2.42371e-10		4157	4588	3997	4102	3803	4129.4	3445	6654
Hdac11	305	130	197.8	2.08681		8.59243e-05	1.75969	9.99486e-06	1	0.00299753		3.01985e-06	1.95774	1.26005e-05	0.0737447	0.000664367		9.1506e-15	3.07646	2.73188e-05	2.23458e-10	8.967e-14		0.455999	1.11255	2.6056e-06	1	1		8.32644e-05	1.74829	1.73239e-05	1	0.000416578		0.00137045	1.57143	1.47183e-05	1	0.00518298		186	176	165	202	181	182	122	391
Kif11	645	321	-519.4	-20.6742		3.68005e-08	-2.00707	-1.97832e-05	0.000898669	8.55875e-06		3.15481e-06	-1.79656	-1.74814e-05	0.0770406	0.000685513		5.82045e-68	-14.0074	-3.66127e-05	1.42135e-63	5.07626e-66		0.38859	1.11717	2.30181e-06	1	1		8.61913e-38	-6.97902	-1.68295e-05	2.10479e-33	5.46699e-36		2.8449e-42	-7.79678	-1.91313e-05	6.94726e-38	1.91913e-40		480	521	460	667	601	545.8	346	181
Thrsp	5489	1103	2078.2	25.278		0.00475789	4.14422	2.00496e-05	1	0.0609909		3.17211e-06	12.0965	7.07585e-05	0.077463	0.000685513		3.84722e-10	36.8354	0.00022851	9.39491e-06	2.56902e-09		0.0300291	2.91888	5.07088e-05	1	0.478112		2.95691e-05	8.88838	0.000208461	0.722077	0.000159083		0.0241581	3.04514	0.000157752	1	0.0675067		23	183	142	23	57	85.6	52	633
Lrtm1	681	258	414.8	15.8143		3.08575e-05	5.82415	1.00159e-05	0.753539	0.00137759		3.32599e-06	7.29696	1.30737e-05	0.0812206	0.000712461		1.0847e-11	22.292	4.42064e-05	2.64883e-07	8.22107e-11		0.571659	1.25288	3.05784e-06	1	1		0.000988273	3.82752	3.41905e-05	1	0.00404316		0.00558904	3.05498	3.11327e-05	1	0.0184264		14	34	68	8	16	28	15	362
Aldob	25971	17694	20228.6	3.20374		5.7411e-05	1.56232	0.000371864	1	0.0021917		3.44048e-06	1.67447	0.000446028	0.0840165	0.000730578		2.54365e-41	4.73413	0.00246939	6.2116e-37	1.0784e-39		0.53031	1.07178	7.41642e-05	1	1		1.07079e-22	3.03019	0.00209753	2.61486e-18	3.24828e-21		3.01627e-20	2.82724	0.00202336	7.36574e-16	7.24262e-19		11020	8617	8495	8214	9550	9179.2	7354	14723
Exph5	631	423	512.4	3.15475		0.036508	1.42487	7.30419e-06	1	0.246437		3.69341e-06	2.19215	2.04951e-05	0.090193	0.000777526		5.567e-19	4.6889	6.34187e-05	1.35946e-14	7.43281e-18		0.0106529	1.53849	1.31909e-05	1	0.27326		3.41112e-12	3.29077	5.61145e-05	8.32995e-08	4.41907e-11		5.98714e-06	2.13895	4.29236e-05	0.146206	3.37191e-05		223	216	283	192	275	237.8	191	493
Lactb2	1898	971	1423.6	2.85752		8.53798e-05	1.75679	4.20162e-05	1	0.00298836		3.75102e-06	1.943	5.23546e-05	0.0916	0.000777833		2.22229e-22	4.19798	0.000177549	5.42684e-18	3.78969e-21		0.479898	1.106	1.03384e-05	1	1		1.46673e-09	2.38958	0.000135533	3.58176e-05	1.42021e-08		7.90816e-08	2.16056	0.000125194	0.00193117	5.88952e-07		737	803	762	810	720	766.4	562	1472
Otc	3836	1766	2723.8	3.69737		0.00027469	1.9338	6.91673e-05	1	0.0072754		3.82228e-06	2.31988	9.77646e-05	0.09334	0.000777833		4.65779e-19	5.38855	0.000325064	1.13743e-14	6.24277e-18		0.311172	1.19965	2.85974e-05	1	1		2.14303e-08	2.78651	0.000255897	0.000523328	1.79468e-07		3.53407e-06	2.32277	0.0002273	0.0863019	2.06711e-05		579	1516	1369	728	857	1009.8	1073	2188
Ugt3a1	485	228	365.2	9.61321		0.00171724	2.26189	3.87909e-06	1	0.0289315		3.8018e-06	3.32253	7.13952e-06	0.0928399	0.000777833		1.50167e-21	14.0572	4.01382e-05	3.66707e-17	2.41891e-20		0.127643	1.46892	3.26043e-06	1	0.883585		3.12133e-12	6.2148	3.62591e-05	7.6223e-08	4.06523e-11		1.65642e-08	4.23087	3.29987e-05	0.000404497	1.34967e-07		48	46	25	59	34	42.4	40	202
Etnppl	374	182	256	19.2857		0.252355	-1.35788	-4.74905e-07	1	0.777996		3.77565e-06	3.03975	3.67545e-06	0.0922015	0.000777833		2.53011e-28	15.8718	2.67977e-05	6.17853e-24	6.1478e-27		1.60465e-08	4.1276	4.15035e-06	0.000391856	1.57368e-05		5.05705e-32	21.5519	2.72726e-05	1.23493e-27	2.51002e-30		6.65424e-13	5.22142	2.31222e-05	1.62497e-08	8.86023e-12		20	8	13	28	57	25.2	57	54
Gas2	107	57	55.6	2.21397		0.0962728	1.43264	1.4344e-06	1	0.454033		4.01551e-06	2.65953	5.50218e-06	0.0980588	0.000810404		7.98152e-08	3.12298	7.03873e-06	0.00194909	4.27338e-07		0.00327308	1.85639	4.06778e-06	1	0.135339		0.000217331	2.17988	5.60433e-06	1	0.0010084		0.433295	1.17426	1.53655e-06	1	0.745032		57	49	48	26	49	45.8	60	123
Upb1	3094	2073	2544	3.36519		1.30319e-05	1.94029	7.3638e-05	0.318239	0.000694845		4.1038e-06	2.01534	7.9516e-05	0.100215	0.000821432		4.23563e-24	4.92757	0.000307585	1.03434e-19	7.95036e-23		0.801916	1.03868	5.87799e-06	1	1		1.08503e-09	2.53961	0.000233947	2.64963e-05	1.06368e-08		4.68403e-09	2.44503	0.000228069	0.000114384	4.08369e-08		873	1275	1303	974	953	1075.6	822	2057
Nudt7	741	281	369.2	3.50815		2.26541e-05	2.90888	2.02472e-05	0.553214	0.00107398		4.14864e-06	3.20169	2.33531e-05	0.10131	0.000823243		1.45691e-10	5.23982	4.49713e-05	3.55778e-06	1.00787e-09		0.697578	1.10066	3.10588e-06	1	1		0.0170098	1.80132	2.47241e-05	1	0.0520851		0.0451291	1.63658	2.16182e-05	1	0.11625		171	136	121	148	160	147.2	126	434
Selo	245	165	192.2	2.12135		0.00339382	1.42397	5.26578e-06	1	0.0475485		4.18027e-06	1.73528	9.13234e-06	0.102082	0.000823243		1.89306e-21	3.135	2.6517e-05	4.62286e-17	3.02543e-20		0.0982121	1.21862	3.86656e-06	1	0.809317		2.55153e-11	2.20159	2.12512e-05	6.23084e-07	3.03204e-10		4.19431e-07	1.80662	1.73847e-05	0.0102425	2.81465e-06		169	179	180	169	160	171.4	151	277
Cat	31246	19068	25789.8	5.3911		0.000285057	1.95474	0.000407629	1	0.00743706		4.33243e-06	2.34744	0.000575289	0.105798	0.000846384		1.00969e-25	7.90581	0.00294844	2.46566e-21	2.10561e-24		0.317575	1.20089	0.00016766	1	1		1.86865e-13	4.04442	0.00254081	4.56325e-09	2.7506e-12		1.12284e-10	3.36785	0.00237315	2.74197e-06	1.17631e-09		4971	7205	6146	5508	5536	5873.2	4624	13690
Slc37a4	720	339	513.6	2.94841		0.00494437	1.4789	9.16008e-06	1	0.0626578		4.71589e-06	1.88865	1.69975e-05	0.115162	0.000906787		4.56848e-25	4.32049	6.35124e-05	1.11562e-20	9.12948e-24		0.0770255	1.27706	7.83745e-06	1	0.739981		1.46053e-14	2.92143	5.43523e-05	3.5666e-10	2.39852e-13		1.91971e-09	2.28761	4.65149e-05	4.68794e-05	1.75381e-08		217	260	349	213	279	263.6	236	523
Nptx1	331	80	-179.6	-13.1351		0.0248229	1.70444	3.96981e-06	1	0.191767		4.71063e-06	2.97401	1.11244e-05	0.115034	0.000906787		1.21739e-06	-3.55233	-4.04901e-06	0.0297286	5.71483e-06		0.0173223	1.74486	7.15455e-06	1	0.355771		6.81689e-12	-6.05475	-8.01883e-06	1.66468e-07	8.54123e-11		9.67379e-19	-10.5647	-1.51734e-05	2.36234e-14	2.08872e-17		119	67	94	53	57	78	78	227
Ttr	48825	24656	34059.6	3.305		2.99159e-05	1.94204	0.0010103	0.730546	0.00134292		4.78532e-06	2.0722	0.00114989	0.116857	0.000912949		1.33241e-21	4.83514	0.00411305	3.25374e-17	2.15909e-20		0.680658	1.06702	0.000139593	1	1		1.24424e-08	2.48972	0.00310275	0.000303842	1.071e-07		1.15486e-07	2.33334	0.00296315	0.00282016	8.39584e-07		13577	17478	13503	16139	13185	14776.4	10200	35510
Gbp2	1339	892	-1165.4	-11.8309		8.34586e-08	-2.42286	-5.42207e-05	0.00203806	1.60037e-05		4.92204e-06	-2.1177	-4.87294e-05	0.120196	0.00091553		6.70199e-32	-8.0887	-8.0913e-05	1.63663e-27	1.91867e-30		0.411922	1.1441	5.49133e-06	1	1		2.22264e-12	-3.33849	-2.66923e-05	5.42768e-08	2.94343e-11		7.25594e-15	-3.81958	-3.21837e-05	1.7719e-10	1.15133e-13		1229	1415	1270	1315	1136	1273	558	316
Serpinf1	3683	1939	2649.8	2.83759		1.03835e-05	1.80933	8.46265e-05	0.253565	0.000580239		4.9863e-06	1.84804	8.86737e-05	0.121765	0.00091553		7.34997e-25	4.15715	0.000330122	1.79486e-20	1.4463e-23		0.874808	1.02139	4.04718e-06	1	1		7.29642e-10	2.29762	0.000245496	1.78179e-05	7.35061e-09		1.86862e-09	2.24949	0.000241448	4.56316e-05	1.70905e-08		1148	1530	1539	1462	1531	1442	1120	2778
Agmat	734	305	463	5.11922		2.7564e-05	1.89907	7.32869e-06	0.673114	0.00126051		4.96681e-06	2.007	8.2084e-06	0.121289	0.00091553		1.7265e-37	7.54429	5.3345e-05	4.21612e-33	6.40748e-36		0.718958	1.05683	8.79706e-07	1	1		9.58078e-20	3.97262	4.60163e-05	2.33963e-15	2.42952e-18		1.12779e-18	3.759	4.51366e-05	2.75405e-14	2.42648e-17		122	125	102	124	89	112.4	101	209
LOC102631757	105	30	54.2	7.94872		4.5894e-05	4.07445	1.75813e-06	1	0.00184939		4.97648e-06	4.80246	2.17444e-06	0.121526	0.00091553		2.71397e-12	11.6197	6.07286e-06	6.62751e-08	2.17295e-11		0.620565	1.17868	4.16313e-07	1	1		0.000925878	2.85184	4.31474e-06	1	0.00380703		0.00445763	2.41952	3.89842e-06	1	0.0150978		15	8	7	3	6	7.8	9	43
Cebpa	2143	989	1492.4	3.72137		0.000287674	1.90401	3.5747e-05	1	0.00748934		4.85556e-06	2.25845	4.97625e-05	0.118573	0.00091553		3.13569e-20	5.48829	0.000177479	7.65735e-16	4.624e-19		0.332763	1.18615	1.40155e-05	1	1		3.50458e-09	2.88249	0.000141732	8.55819e-05	3.22221e-08		6.08144e-07	2.43011	0.000127716	0.0148509	3.98147e-06		594	470	560	528	590	548.4	472	1405
Slc2a5	45	20	24.8	32		0.287726	2.13556	7.74185e-08	1	0.832911		5.06035e-06	12.0109	7.50683e-07	0.123574	0.000922191		8.05962e-14	40.2829	2.67817e-06	1.96816e-09	7.36311e-13		0.000530964	5.62423	6.73264e-07	1	0.0376923		2.51301e-10	18.8629	2.60075e-06	6.13677e-06	2.68333e-09		0.00113978	3.35387	1.92749e-06	1	0.00437702		2	0	0	0	2	0.8	2	8
Acbd5	2078	1352	1752.2	2.37882		0.000127143	1.50156	4.60384e-05	1	0.00407898		5.27539e-06	1.62132	5.70314e-05	0.128825	0.00095426		4.64229e-31	3.51177	0.000230558	1.13365e-26	1.27519e-29		0.468711	1.07976	1.0993e-05	1	1		1.74216e-15	2.33875	0.000184519	4.25436e-11	3.14672e-14		3.78518e-13	2.166	0.000173526	9.2434e-09	5.15527e-12		1178	1267	1229	1199	1481	1270.8	1167	1947
AI464131	575	326	336.6	1.84573		1.22904e-06	1.98178	2.82209e-05	0.0300131	0.000118629		5.70284e-06	1.89474	2.5719e-05	0.139263	0.00102399		2.24119e-12	2.70898	4.9124e-05	5.473e-08	1.80687e-11		0.747212	-1.04594	-2.50193e-06	1	1		0.0252333	1.36694	2.09031e-05	1	0.0736285		0.0103959	1.42974	2.3405e-05	1	0.0321229		394	368	377	432	419	398	338	804
P2ry4	308	139	210.2	8.56115		8.41504e-05	3.94065	6.08235e-06	1	0.00295677		5.92181e-06	4.89607	8.05852e-06	0.144611	0.00105555		8.43876e-12	12.2534	2.32761e-05	2.06075e-07	6.45799e-11		0.513318	1.24245	1.97617e-06	1	1		0.000752164	3.10948	1.71938e-05	1	0.00314788		0.00587469	2.50269	1.52176e-05	1	0.0192641		6	56	38	22	17	27.8	23	180
Mccc2	436	253	333	2.7619		0.000113027	1.62036	8.52146e-06	1	0.0037299		6.04398e-06	1.75673	1.03946e-05	0.147594	0.00106952		1.70404e-28	4.04119	4.17745e-05	4.16127e-24	4.17798e-27		0.518486	1.08416	1.87311e-06	1	1		1.0734e-13	2.494	3.32531e-05	2.62125e-09	1.62307e-12		9.23347e-12	2.30041	3.138e-05	2.25481e-07	1.08561e-10		167	207	231	174	166	189	192	342
Slc22a27	366	163	281	15.6354		0.0696036	1.61884	8.62756e-07	1	0.369745		6.1567e-06	3.11497	2.94859e-06	0.150347	0.00108163		1.65934e-32	23.1097	3.08243e-05	4.05212e-28	4.91166e-31		0.00771395	1.9242	2.08584e-06	1	0.223723		1.57044e-25	14.2755	2.99616e-05	3.835e-21	5.51006e-24		9.05691e-17	7.41892	2.78757e-05	2.2117e-12	1.68574e-15		18	7	17	39	15	19.2	23	43
Ap3m1	544	147	256	1.53222		0.104008	1.21409	8.0079e-06	1	0.475455		6.7813e-06	1.7086	2.65049e-05	0.165599	0.00118285		0.000154231	1.57038	2.13348e-05	1	0.000558884		0.00406287	1.40731	1.8497e-05	1	0.15673		0.0309028	1.29346	1.33269e-05	1	0.0878312		0.478298	-1.08802	-5.17007e-06	1	0.804466		543	485	401	632	532	518.6	451	777
Slc35e2	1014	419	470.8	1.7574		0.0765426	1.26511	1.25258e-05	1	0.392683		7.0112e-06	1.81832	3.86631e-05	0.171214	0.00121428		2.49228e-11	2.44563	6.83011e-05	6.08614e-07	1.82877e-10		0.00629447	1.43728	2.61373e-05	1	0.20133		7.6574e-07	1.93313	5.57754e-05	0.0186994	5.20729e-06		0.0248273	1.34499	2.96381e-05	1	0.0691471		609	613	686	685	673	653.2	583	1009
Gpr141	174	82	-144	#DIV/0!		1.52315e-09	-2.96121	-6.87184e-06	3.71952e-05	9.2988e-07		7.10458e-06	-2.19571	-5.65026e-06	0.173494	0.00122179		4.38589e-58	-942.59	-1.03647e-05	1.07104e-53	3.07769e-56		0.112168	1.34864	1.22158e-06	1	0.848556		1.86356e-31	-318.313	-3.49287e-06	4.55082e-27	8.95831e-30		1.87724e-38	-429.288	-4.71445e-06	4.58422e-34	1.0661e-36		174	143	104	144	155	144	81	41
Dhtkd1	1654	600	1030.8	3.577		0.0010049	1.82351	2.38261e-05	1	0.0194451		7.49193e-06	2.27349	3.68452e-05	0.182953	0.00127939		7.41799e-19	5.37508	0.000126582	1.81147e-14	9.84496e-18		0.223551	1.24677	1.30191e-05	1	1		4.50804e-09	2.94766	0.000102756	0.000110086	4.097e-08		2.48253e-06	2.36424	8.97366e-05	0.0606235	1.48989e-05		410	384	490	285	431	400	366	1036
Nnmt	144	59	71.4	2.75862		0.015484	1.9153	2.68612e-06	1	0.138303		7.65399e-06	3.32943	6.83616e-06	0.18691	0.00128261		0.000354506	2.6104	4.72606e-06	1	0.00122206		0.0343628	1.73834	4.15005e-06	1	0.509393		0.240161	1.36293	2.03994e-06	1	0.483809		0.346557	-1.27544	-2.11011e-06	1	0.623881		71	33	53	19	27	40.6	36	163
2410015M20Rik	119	35	50.6	1.3461		0.0178365	1.27908	3.01726e-06	1	0.152761		7.64053e-06	1.57943	6.26443e-06	0.186582	0.00128261		2.86561e-09	1.83828	9.06286e-06	6.99782e-05	1.77385e-08		0.0392566	1.23482	3.24717e-06	1	0.546549		0.00041512	1.43718	6.0456e-06	1	0.00182719		0.132669	1.16388	2.79843e-06	1	0.290433		157	116	150	172	154	149.8	161	235
Sqrdl	1870	875	1294.6	2.91509		0.172483	1.23132	1.21968e-05	1	0.635899		7.66832e-06	1.98495	5.19345e-05	0.18726	0.00128261		9.38251e-19	4.00502	0.000158448	2.29121e-14	1.23649e-17		0.00176614	1.61206	3.97377e-05	1	0.0921563		3.46524e-14	3.25263	0.000146251	8.46213e-10	5.48121e-13		4.32584e-06	2.01769	0.000106514	0.105637	2.49085e-05		569	838	812	660	750	725.8	740	1439
Dcxr	291	185	223.6	3.39914		0.00356859	1.54566	3.67366e-06	1	0.0494436		7.9565e-06	1.93889	6.32109e-06	0.194298	0.00132175		5.18132e-27	5.02624	2.71068e-05	1.26528e-22	1.15868e-25		0.124722	1.25441	2.64742e-06	1	0.879163		9.63011e-16	3.25185	2.34332e-05	2.35167e-11	1.78563e-14		4.07567e-11	2.59234	2.07857e-05	9.95278e-07	4.50556e-10		105	91	94	72	104	93.2	72	213
Mme	2274	1261	1806.2	10.4368		0.411094	-1.17035	-3.14768e-06	1	0.978559		8.01435e-06	2.33603	2.88927e-05	0.19571	0.00132237		1.53715e-29	9.87195	0.000191863	3.75372e-25	3.93059e-28		1.59133e-07	2.73396	3.20404e-05	0.00388603	7.47314e-05		9.7207e-33	11.5536	0.000195011	2.3738e-28	5.03991e-31		8.59173e-14	4.22596	0.000162971	2.0981e-09	1.24074e-12		288	380	315	173	335	298.2	243	638
Pdk2	605	228	387	2.61519		0.00147754	1.55051	9.54427e-06	1	0.0257174		8.30466e-06	1.84709	1.46861e-05	0.2028	0.00136107		3.11905e-22	3.86818	4.97257e-05	7.61673e-18	5.25654e-21		0.202278	1.19128	5.14179e-06	1	1		2.85781e-11	2.49478	4.01815e-05	6.97878e-07	3.36631e-10		5.76781e-08	2.0942	3.50397e-05	0.0014085	4.36744e-07		241	231	281	194	251	239.6	211	394
Cml1	407	212	285	4.17372		2.61485e-06	3.23051	1.45117e-05	0.0638547	0.000203963		8.38979e-06	3.03087	1.32129e-05	0.204879	0.00136586		1.35748e-12	6.1406	3.34448e-05	3.31496e-08	1.1139e-11		0.791972	-1.06587	-1.29886e-06	1	1		0.00804383	1.90082	1.89331e-05	1	0.0268018		0.00357207	2.02602	2.0232e-05	1	0.0124189		91	104	75	87	92	89.8	125	262
Rmdn2	486	139	282	2.00571		0.000116433	1.61118	1.23721e-05	1	0.00381139		8.72985e-06	1.73218	1.48215e-05	0.213183	0.00140627		3.42967e-18	2.94839	3.94413e-05	8.37525e-14	4.31937e-17		0.559079	1.0751	2.44937e-06	1	1		8.5094e-07	1.82996	2.70692e-05	0.02078	5.75303e-06		1.34642e-05	1.70213	2.46199e-05	0.328795	7.19621e-05		342	224	314	282	240	280.4	269	544
Dpyd	6279	3979	5053.6	3.18016		0.00027083	1.79489	0.000133684	1	0.00721228		8.7532e-06	2.0469	0.000176067	0.213753	0.00140627		1.89956e-20	4.68224	0.000619273	4.63872e-16	2.83021e-19		0.410358	1.1404	4.23828e-05	1	1		3.43402e-09	2.60864	0.000485589	8.38587e-05	3.16448e-08		2.99334e-07	2.28747	0.000443206	0.00730974	2.05571e-06		2353	2445	2893	1821	2078	2318	1846	4904
Galm	1035	567	697.8	2.68064		0.024931	1.32108	9.6985e-06	1	0.192205		8.8915e-06	1.73528	2.221e-05	0.21713	0.00141915		3.8967e-27	3.90861	8.78575e-05	9.51574e-23	8.77836e-26		0.0278716	1.31354	1.25115e-05	1	0.458014		4.532e-18	2.95865	7.8159e-05	1.10672e-13	9.98841e-17		5.0573e-11	2.25243	6.56475e-05	1.23499e-06	5.52076e-10		418	447	419	391	411	417.2	365	681
H2-Aa	1428	917	-1249.2	-18.9483		0	-3.32171	-6.6787e-05	0	0		9.14311e-06	-1.72769	-4.02462e-05	0.223275	0.00144364		2.77028e-76	-12.935	-8.81661e-05	6.76503e-72	2.79547e-74		1.87425e-07	1.92264	2.65408e-05	0.00457692	8.37344e-05		2.13207e-23	-3.89407	-2.13791e-05	5.20651e-19	6.72676e-22		5.60933e-48	-7.48688	-4.79199e-05	1.3698e-43	4.65917e-46		1383	1322	1471	1289	1129	1318.8	707	417
Apoe	169948	104300	131346	2.77714		0.000444974	1.43977	0.002351	1	0.0105395		9.16312e-06	1.58588	0.00313211	0.223763	0.00144364		3.79886e-39	4.08303	0.016482	9.27681e-35	1.48667e-37		0.350455	1.10148	0.000781116	1	1		6.3728e-23	2.8359	0.014131	1.55624e-18	1.97492e-21		2.80239e-19	2.57462	0.0133499	6.84344e-15	6.33066e-18		73882	71503	77217	74908	72033	73908.6	64859	116501
Fam214a	794	264	376	1.95046		0.0318498	1.3282	9.362e-06	1	0.224984		9.31065e-06	1.79671	2.27266e-05	0.227366	0.00145747		4.04618e-15	2.85171	5.28207e-05	9.88077e-11	4.08128e-14		0.0220999	1.35274	1.33646e-05	1	0.404557		8.16027e-09	2.14705	4.34587e-05	0.000199274	7.20962e-08		0.000427327	1.58718	3.00942e-05	1	0.00178108		421	332	382	371	475	396.2	365	697
Nr1d1	305	159	-209	-4.88476		4.55999e-05	2.79827	1.339e-05	1	0.00184363		9.39569e-06	3.06854	1.54024e-05	0.229443	0.00146142		0.318045	-1.29053	-1.67626e-06	1	0.55972		0.709894	1.09658	2.01242e-06	1	1		6.23607e-07	-3.61124	-1.50662e-05	0.0152285	4.30426e-06		9.97832e-08	-3.96003	-1.70786e-05	0.00243671	7.33506e-07		53	53	73	163	177	103.8	208	333
Ciita	695	453	-589.8	-17.3833		3.36705e-23	-3.04944	-3.03686e-05	8.22233e-19	2.05558e-19		1.01464e-05	-1.61105	-1.71388e-05	0.247775	0.00156819		9.2183e-95	-11.7605	-4.13445e-05	2.25111e-90	1.16638e-92		1.44064e-08	1.89282	1.32299e-05	0.000351804	1.52958e-05		8.01472e-25	-3.85662	-1.09758e-05	1.95719e-20	2.73351e-23		1.72277e-53	-7.29989	-2.42057e-05	4.20699e-49	1.62432e-51		723	584	654	564	604	625.8	359	233
Dhdh	2501	1246	1774.4	2.74029		0.000475	1.57938	4.28564e-05	1	0.0110555		1.05456e-05	1.78076	5.77526e-05	0.257524	0.00161965		3.2673e-25	4.03482	0.000224485	7.97874e-21	6.594e-24		0.357279	1.12751	1.48962e-05	1	1		1.18171e-12	2.55469	0.000181629	2.88575e-08	1.59964e-11		4.7247e-10	2.26579	0.000166732	1.15377e-05	4.64855e-09		898	1102	1136	960	1002	1019.6	904	1679
Dct	57	22	30.4	#DIV/0!		4.20202e-08	164.242	1.79692e-06	0.00102613	9.59002e-06		1.11607e-05	69.1083	7.49713e-07	0.272544	0.00169282		7.31755e-10	291.337	3.19594e-06	1.78694e-05	4.75125e-09		0.125523	-2.3766	-1.04721e-06	1	0.88017		0.297776	1.77382	1.39902e-06	1	0.570821		0.0115238	4.21567	2.44622e-06	1	0.0351721		0	0	0	0	0	0	0	18
Ugt2b36	2778	1717	2164.8	2.51026		0.00611287	1.50076	5.2152e-05	1	0.072998		1.11578e-05	1.92188	9.60098e-05	0.272473	0.00169282		9.38639e-18	3.68766	0.000279908	2.29216e-13	1.14322e-16		0.0940103	1.2806	4.38577e-05	1	0.798817		1.87628e-09	2.45719	0.000227756	4.58188e-05	1.78631e-08		1.13019e-05	1.91878	0.000183898	0.275992	6.10333e-05		1143	1647	1534	1448	1395	1433.4	1098	2924
Khk	1377	793	1025.6	3.58078		0.00180007	1.59034	1.69418e-05	1	0.0298423		1.1471e-05	1.92125	2.64383e-05	0.280121	0.00172914		2.45177e-27	5.29382	0.000123226	5.98722e-23	5.62181e-26		0.201835	1.20807	9.49653e-06	1	1		1.41591e-15	3.32874	0.000106284	3.45766e-11	2.58226e-14		1.11112e-11	2.75541	9.67879e-05	2.71335e-07	1.29392e-10		419	404	395	324	445	397.4	325	751
Ptprd	3560	2138	2702.6	3.17356		0.000171867	1.61136	5.53133e-05	1	0.00509961		1.19481e-05	1.74458	6.73666e-05	0.291772	0.00178719		1.39156e-31	4.65226	0.000330442	3.39819e-27	3.95139e-30		0.530306	1.08268	1.20533e-05	1	1		1.71847e-16	2.88717	0.000275128	4.1965e-12	3.40902e-15		2.0055e-14	2.66669	0.000263075	4.89744e-10	3.05326e-13		957	1536	1366	1159	1199	1243.4	1107	1972
Cmbl	1252	696	894.2	3.93951		0.000229862	1.78386	1.71648e-05	1	0.00632119		1.20756e-05	1.98985	2.16755e-05	0.294886	0.00178719		3.60689e-27	5.80533	0.000105225	8.80802e-23	8.13298e-26		0.485914	1.11547	4.51067e-06	1	1		9.87034e-14	3.25436	8.80607e-05	2.41034e-09	1.4971e-12		1.08617e-11	2.91747	8.355e-05	2.65243e-07	1.26668e-10		362	226	368	216	349	304.2	281	531
Shmt1	2435	1003	1660.8	3.18354		0.000409404	1.61775	3.41875e-05	1	0.00988887		1.20628e-05	1.81549	4.51306e-05	0.294573	0.00178719		6.19378e-28	4.66892	0.000203045	1.51252e-23	1.47707e-26		0.394699	1.12223	1.09431e-05	1	1		1.35093e-14	2.88606	0.000168858	3.29897e-10	2.23054e-13		5.28353e-12	2.57172	0.000157915	1.29024e-07	6.381e-11		749	948	804	733	569	760.6	665	1199
Cyp2b10	482	213	343.6	96.4444		0.00738072	3.94154	8.06198e-07	1	0.0827535		1.26234e-05	9.54943	2.34317e-06	0.308264	0.00185701		4.73171e-17	136.442	3.71211e-05	1.15548e-12	5.55521e-16		0.0642735	2.42277	1.53697e-06	1	0.678896		1.76963e-11	34.6165	3.63149e-05	4.32143e-07	2.12773e-10		6.07311e-08	14.288	3.47779e-05	0.00148305	4.59576e-07		0	5	2	9	2	3.6	1	41
Ttc39c	1090	560	503.6	2.05932		0.000152318	2.17864	4.08518e-05	1	0.00467875		1.2885e-05	2.45888	5.05649e-05	0.314651	0.00188414		0.000422875	2.06326	3.68525e-05	1	0.00144105		0.552071	1.12863	9.71307e-06	1	1		0.788962	-1.05593	-3.99934e-06	1	1		0.388095	-1.19175	-1.37124e-05	1	0.682162		427	718	413	427	392	475.4	573	1040
Kcnk10	21	7	9	23.5		0.00676192	7.10451	2.41605e-07	1	0.0782959		1.36238e-05	18.8295	7.0566e-07	0.332693	0.00198031		1.20355e-06	25.8612	9.8396e-07	0.0293907	5.65315e-06		0.071522	2.65037	4.64055e-07	1	0.713467		0.01567	3.64011	7.42355e-07	1	0.0484811		0.525239	1.37344	2.783e-07	1	0.862208		0	0	0	0	2	0.4	6	14
Mtss1	1942	999	1156.2	1.73897		0.00801971	1.34621	3.9242e-05	1	0.0873512		1.38807e-05	1.62906	7.13015e-05	0.338967	0.00200572		8.82229e-17	2.57172	0.000178148	2.1544e-12	1.01527e-15		0.0883689	1.21011	3.20595e-05	1	0.779289		8.91081e-09	1.91033	0.000138906	0.000217602	7.82459e-08		4.56779e-05	1.57865	0.000106846	1	0.000224573		1508	1541	1785	1507	1482	1564.6	1452	2421
Rgn	7872	3475	5520.4	3.29062		7.78604e-06	2.35279	0.000238361	0.190135	0.000463744		1.41712e-05	2.29346	0.000227907	0.34606	0.00203565		1.82935e-15	4.80356	0.000670186	4.46728e-11	1.90259e-14		0.892276	-1.02587	-1.04542e-05	1	1		0.00017797	2.04164	0.000431824	1	0.000840786		0.00010442	2.09446	0.000442279	1	0.000483492		2013	3499	2737	2071	1730	2410	2186	5736
Mtfp1	154	77	106	3.46512		0.00195958	1.63646	1.9808e-06	1	0.0316005		1.63933e-05	1.96112	2.99122e-06	0.400324	0.00234107		2.60029e-26	5.11901	1.28193e-05	6.3499e-22	5.62435e-25		0.249576	1.19839	1.01042e-06	1	1		2.79328e-14	3.1281	1.08385e-05	6.82119e-10	4.47291e-13		5.16899e-11	2.61025	9.82806e-06	1.26227e-06	5.63512e-10		45	48	33	37	52	43	51	93
Cyp46a1	1258	69	589.6	197.533		0.00754401	5.37653	9.91366e-07	1	0.0840825		1.67435e-05	16.1688	3.43601e-06	0.408877	0.00237719		4.33777e-14	290.183	6.55054e-05	1.05928e-09	4.03998e-13		0.0533191	3.00729	2.44464e-06	1	0.630228		1.80985e-09	53.9722	6.4514e-05	4.41966e-05	1.72778e-08		2.4269e-06	17.9471	6.20694e-05	0.0592649	1.46009e-05		1	0	6	2	6	3	10	7
Usmg5	113	63	74	1.74		0.000993014	1.42695	3.08458e-06	1	0.0192915		1.73764e-05	1.57907	4.18354e-06	0.424333	0.00245279		1.99383e-19	2.56943	1.13385e-05	4.86894e-15	2.74306e-18		0.346609	1.1066	1.09896e-06	1	1		1.49237e-08	1.80064	8.25392e-06	0.000364438	1.27292e-07		1.9265e-06	1.62718	7.15496e-06	0.0470452	1.17378e-05		103	97	94	91	115	100	106	125
Cyp2a22	3712	2298	3075	33.7128		0.211328	1.39438	2.68208e-06	1	0.709257		1.76151e-05	3.17377	1.47834e-05	0.430161	0.00247219		2.66707e-35	49.7167	0.000331313	6.51298e-31	9.10907e-34		0.00197057	2.27612	1.21013e-05	1	0.0979882		3.79022e-31	35.6551	0.000328631	9.25571e-27	1.78337e-29		2.15441e-21	15.6649	0.00031653	5.26106e-17	5.57316e-20		84	138	32	94	122	94	74	110
Ptpn3	339	132	185	1.54316		4.36542e-06	1.72477	1.78591e-05	0.106604	0.000304236		1.89532e-05	1.66057	1.62771e-05	0.462838	0.00262489		5.89466e-12	2.26841	3.12549e-05	1.43948e-07	4.58578e-11		0.746977	-1.03866	-1.58191e-06	1	1		0.0200737	1.3152	1.33959e-05	1	0.0602803		0.00797165	1.36604	1.49778e-05	1	0.0253474		383	315	381	331	293	340.6	319	534
Ces2a	2331	1153	1523	18.7921		0.000197786	2.92583	1.21672e-05	1	0.00566228		1.90256e-05	3.45494	1.551e-05	0.464605	0.00262489		3.64101e-24	27.229	0.000165712	8.89135e-20	6.86061e-23		0.55546	1.18084	3.34285e-06	1	1		1.44298e-13	9.30644	0.000153545	3.52376e-09	2.15126e-12		4.59725e-12	7.8812	0.000150202	1.12265e-07	5.58253e-11		22	133	139	61	73	85.6	65	311
Ghr	6612	4759	5747.6	4.99361		0.00303348	1.86032	8.99194e-05	1	0.0436521		1.90019e-05	2.46596	0.000153221	0.464025	0.00262489		3.386e-19	7.3355	0.000662178	8.26862e-15	4.59878e-18		0.175565	1.32556	6.33013e-05	1	0.978838		1.77837e-10	3.94314	0.000572259	4.34278e-06	1.93184e-09		2.83067e-07	2.9747	0.000508957	0.00691248	1.95323e-06		1673	1803	1482	1165	1073	1439.2	1078	4138
Mpc2	1879	974	1236.6	2.90539		1.23704e-06	1.52398	2.45423e-05	0.0302084	0.000118931		1.9261e-05	1.44898	2.10298e-05	0.470354	0.00262986		1.25035e-60	4.26245	0.000152809	3.05336e-56	9.25261e-59		0.560596	-1.05175	-3.51246e-06	1	1		2.28131e-32	2.79693	0.000128266	5.57096e-28	1.16792e-30		2.16843e-35	2.94168	0.000131779	5.2953e-31	1.10577e-33		714	632	548	708	643	649	619	784
Cps1	52693	24593	34919.8	4.08038		0.0029848	1.92711	0.000769913	1	0.0431295		1.9277e-05	2.59314	0.00132302	0.470744	0.00262986		1.43663e-14	5.9612	0.00412002	3.50826e-10	1.38447e-13		0.17603	1.34561	0.000553108	1	0.978971		4.91535e-07	3.09334	0.00335011	0.0120033	3.43835e-06		0.000177631	2.29883	0.002797	1	0.000789463		6004	14354	20085	4719	11519	11336.2	9208	31548
Abcg8	968	401	733	6.15471		5.31627e-09	2.58553	1.64142e-05	0.000129823	2.06069e-06		1.98308e-05	1.99636	1.03148e-05	0.484268	0.00268406		4.01893e-38	9.03689	8.32017e-05	9.81423e-34	1.52395e-36		0.104142	-1.29512	-6.09939e-06	1	0.827847		5.85476e-15	3.49518	6.67875e-05	1.42973e-10	9.99813e-14		1.38771e-20	4.52669	7.28869e-05	3.3888e-16	3.4404e-19		105	161	190	113	142	142.2	132	223
Cyp2e1	52747	27446	38449.6	3.69232		1.02115e-05	2.13773	0.00117565	0.249366	0.000572197		1.98941e-05	2.08329	0.0011194	0.485814	0.00268406		3.62348e-21	5.44164	0.0045897	8.84854e-17	5.68307e-20		0.879513	-1.02613	-5.62551e-05	1	1		6.80191e-08	2.54553	0.00341405	0.00166103	5.31358e-07		3.02086e-08	2.61205	0.0034703	0.000737694	2.37277e-07		15986	14324	14690	14170	12236	14281.2	15685	32935
Cxcl14	809	315	-438.4	-1097		0.0917305	1.43545	1.22097e-05	1	0.440402		2.01112e-05	-2.54711	-1.7031e-05	0.491115	0.00269844		3.25919e-58	-526.871	-2.79861e-05	7.95894e-54	2.30027e-56		5.37464e-09	-3.65624	-2.92407e-05	0.000131249	7.72051e-06		5.87427e-65	-756.297	-4.01958e-05	1.4345e-60	9.02199e-63		3.35845e-41	-206.851	-1.09551e-05	8.20135e-37	2.13022e-39		323	325	321	394	588	390.2	194	86
Cdk18	176	66	106.8	1.7994		0.00577329	1.35325	3.4008e-06	1	0.070211		2.04235e-05	1.58662	5.64751e-06	0.498741	0.00272536		9.72331e-20	2.65856	1.59673e-05	2.37443e-15	1.37592e-18		0.144992	1.17245	2.24672e-06	1	0.920174		2.75605e-10	1.96458	1.25665e-05	6.73027e-06	2.9313e-09		9.55168e-07	1.67561	1.03198e-05	0.0233252	6.07585e-06		158	102	152	101	155	133.6	144	183
Akr1d1	4005	2162	2980.8	4.57667		0.000361272	2.06482	6.46563e-05	1	0.00901149		2.05996e-05	2.38445	8.40647e-05	0.503042	0.00273393		6.44948e-19	6.69271	0.000345665	1.57496e-14	8.57823e-18		0.474467	1.1548	1.94084e-05	1	1		1.15781e-08	3.24131	0.000281009	0.000282738	1.00013e-07		4.6893e-07	2.80681	0.0002616	0.0114513	3.12791e-06		690	889	1399	384	805	833.4	598	1861
Gstk1	450	248	352.2	3.53017		4.39427e-06	2.10717	1.11421e-05	0.107308	0.000304852		2.09693e-05	1.99706	1.0034e-05	0.512071	0.00273835		3.50822e-23	5.2146	4.24141e-05	8.56708e-19	6.25334e-22		0.737481	-1.05514	-1.1081e-06	1	1		1.49691e-08	2.47469	3.1272e-05	0.000365546	1.27635e-07		1.99606e-09	2.61114	3.23801e-05	4.87437e-05	1.81744e-08		130	117	153	146	150	139.2	134	275
Hist1h4k	81	23	-63.8	-20.9375		0.000539882	-2.1195	-2.55383e-06	1	0.0122073		2.09141e-05	-2.52769	-2.92222e-06	0.510722	0.00273835		6.58717e-21	-13.8353	-4.48559e-06	1.60859e-16	1.01233e-19		0.476548	-1.19259	-3.68396e-07	1	1		1.81972e-10	-6.52765	-1.93176e-06	4.44374e-06	1.97237e-09		1.27828e-08	-5.4735	-1.56336e-06	0.000312155	1.05995e-07		81	76	34	72	72	67	35	12
Mbl2	2812	1682	2113.6	2.85958		0.000672242	1.71986	5.96929e-05	1	0.0144636		2.08182e-05	1.97468	8.08226e-05	0.508381	0.00273835		3.35164e-18	4.17519	0.000263294	8.18471e-14	4.22546e-17		0.383506	1.14816	2.11297e-05	1	1		3.33312e-08	2.42763	0.000203601	0.000813947	2.71497e-07		2.79832e-06	2.11436	0.000182472	0.0683349	1.66549e-05		860	1666	968	1241	948	1136.6	1040	2138
Maob	1686	939	1301.6	3.49923		0.00117821	1.59774	2.25641e-05	1	0.0218965		2.13997e-05	1.84881	3.20415e-05	0.522581	0.00277968		7.05313e-28	5.14399	0.000156431	1.72238e-23	1.67059e-26		0.310407	1.15714	9.47735e-06	1	1		1.40351e-15	3.21954	0.000133867	3.42738e-11	2.56541e-14		1.9638e-12	2.78233	0.000124389	4.79561e-08	2.48606e-11		522	591	506	502	483	520.8	365	947
Agxt	1329	448	703.4	2.74454		1.49499e-08	2.80295	5.29191e-05	0.000365076	4.50712e-06		2.17513e-05	2.1539	3.38684e-05	0.531168	0.00281041		4.03056e-14	4.03709	8.91427e-05	9.84262e-10	3.75816e-13		0.139737	-1.30134	-1.90507e-05	1	0.910207		0.0407587	1.4403	3.62236e-05	1	0.111734		0.000456751	1.87432	5.52743e-05	1	0.00189498		221	411	468	524	392	403.2	390	926
Aadac	948	459	714	2.60811		0.000140175	1.68041	2.19721e-05	1	0.00440549		2.19581e-05	1.7832	2.52914e-05	0.536216	0.00282219		4.56528e-22	3.82761	9.13099e-05	1.11484e-17	7.62545e-21		0.663285	1.06117	3.31925e-06	1	1		1.53817e-09	2.27778	6.93378e-05	3.75621e-05	1.48467e-08		1.88479e-08	2.14648	6.60186e-05	0.000460265	1.52557e-07		416	545	473	423	363	444	386	773
Gbp3	858	369	-602.4	-4.39189		4.81359e-08	-2.12761	-3.00628e-05	0.00117548	1.05899e-05		2.21641e-05	-1.79077	-2.5048e-05	0.541247	0.00282998		4.44089e-15	-3.01556	-3.79132e-05	1.08447e-10	4.46466e-14		0.21395	1.1881	5.01479e-06	1	1		0.0132156	-1.41735	-7.85039e-06	1	0.0416635		0.000202885	-1.68395	-1.28652e-05	1	0.000893015		766	982	773	775	604	780	313	240
Sult1d1	2116	1023	1441.2	3.17836		0.000409962	1.7124	3.44489e-05	1	0.00989256		2.22504e-05	1.90861	4.39367e-05	0.543356	0.00282998		1.55875e-22	4.64208	0.000176117	3.80648e-18	2.68629e-21		0.473171	1.11458	9.4878e-06	1	1		8.04834e-11	2.71086	0.000141668	1.96541e-06	9.09489e-10		5.94965e-09	2.43218	0.000132181	0.00014529	5.12488e-08		489	729	1099	477	514	661.6	761	1240
Ces3b	728	317	495	58.5581		2.69805e-05	18.7525	1.15536e-05	0.658864	0.00123614		2.30324e-05	19.3122	1.19179e-05	0.562452	0.00291426		7.41373e-09	83.6451	5.37868e-05	0.000181043	4.40924e-08		0.961966	1.02985	3.64267e-07	1	1		0.0174065	4.46049	4.22332e-05	1	0.0531467		0.019509	4.33121	4.18689e-05	1	0.0559824		2	16	20	1	4	8.6	5	232
Rdh7	4449	2874	3469.2	3.07861		2.50261e-06	1.84313	0.000101958	0.0611137	0.000197141		2.3586e-05	1.73043	8.83288e-05	0.575971	0.00296892		2.39496e-29	4.52254	0.000425973	5.84849e-25	6.0732e-28		0.624377	-1.06513	-1.36291e-05	1	1		6.45684e-12	2.45373	0.000324015	1.57676e-07	8.11091e-11		2.18005e-13	2.61354	0.000337644	5.32367e-09	3.03516e-12		1531	1765	1762	1610	1677	1669	1336	3092
Itga2b	281	86	-171.4	-7.34815		1.25574e-08	-2.95959	-9.39148e-06	0.000306652	3.93143e-06		2.39528e-05	-2.19714	-7.72838e-06	0.584928	0.00299963		1.72298e-15	-4.93106	-1.13076e-05	4.20751e-11	1.79962e-14		0.12641	1.34701	1.6631e-06	1	0.881979		0.0131251	-1.66613	-1.91611e-06	1	0.0414386		6.65383e-05	-2.24431	-3.57921e-06	1	0.000317916		192	119	117	259	305	198.4	64	85
Ikzf1	883	420	-754.4	-13.5733		2.98181e-11	-1.9427	-2.84246e-05	7.28159e-07	3.46742e-08		2.41219e-05	-1.51829	-1.99961e-05	0.589056	0.00300539		4.13843e-94	-9.18279	-5.2198e-05	1.01061e-89	5.18259e-92		0.0142512	1.27953	8.42847e-06	1	0.317327		4.52882e-42	-4.72683	-2.37734e-05	1.10594e-37	3.47779e-40		4.18035e-56	-6.04811	-3.22019e-05	1.02084e-51	4.30735e-54		928	707	662	847	928	814.4	558	370
Hist1h2bj	92	21	-58	-25.1667		9.43254e-05	-2.2633	-2.41088e-06	1	0.00322157		2.45639e-05	-2.39263	-2.51404e-06	0.599852	0.00304493		1.14063e-22	-16.198	-4.05264e-06	2.78543e-18	1.97548e-21		0.861843	-1.05714	-1.0316e-07	1	1		1.78178e-10	-7.15683	-1.64175e-06	4.3511e-06	1.93468e-09		6.41878e-10	-6.76996	-1.53859e-06	1.56747e-05	6.21764e-09		92	38	35	57	80	60.4	25	14
Ces1b	4707	2357	3311.6	2.11652		3.32305e-05	1.82285	0.000177775	0.811489	0.00145428		2.52724e-05	1.83948	0.000181368	0.617152	0.00311693		1.26555e-14	3.10976	0.00045581	3.09048e-10	1.22589e-13		0.949943	1.00912	3.59257e-06	1	1		0.000215213	1.70599	0.000278035	1	0.000999337		0.000273885	1.69057	0.000274442	1	0.00118042		2504	3841	2998	3084	2403	2966	2369	5467
Gm20319	163	70	116.4	4.18033		1.59892e-06	2.49679	3.95547e-06	0.0390455	0.000143024		2.58818e-05	2.23984	3.27644e-06	0.632034	0.00316406		1.38278e-21	6.22567	1.38095e-05	3.37675e-17	2.23922e-20		0.563502	-1.11472	-6.79037e-07	1	1		4.20645e-07	2.49347	9.85406e-06	0.0102722	2.9654e-06		1.62938e-08	2.77952	1.05331e-05	0.000397894	1.32942e-07		55	31	34	28	35	36.6	35	66
Gxylt2	25	15	-21	-106		0.25149	-1.42966	-2.15203e-07	1	0.776391		2.60432e-05	2.57994	1.13135e-06	0.635976	0.00316406		5.22796e-09	-22.1732	-6.83779e-07	0.000127667	3.1585e-08		1.88591e-07	3.68842	1.34655e-06	0.00460539	8.37344e-05		6.42334e-06	-15.5095	-4.68576e-07	0.156858	3.84079e-05		1.18817e-19	-57.2055	-1.81513e-06	2.90152e-15	2.75025e-18		18	9	7	6	9	9.8	19	22
Shh	14	6	8.2	#DIV/0!		1	2.70602	1.87793e-08	1	1		2.59418e-05	32.5962	3.478e-07	0.633498	0.00316406		7.29105e-10	80.4557	8.74622e-07	1.78047e-05	4.7353e-09		0.000215401	12.0458	3.29021e-07	1	0.0206278		1.00062e-08	29.7321	8.55843e-07	0.000244352	8.7113e-08		0.0260467	2.46826	5.26822e-07	1	0.072026		0	0	0	0	0	0	0	8
Ear10	89	25	-39.8	#DIV/0!		0.00373667	5.89627	1.17643e-06	1	0.0510629		2.63309e-05	14.2837	3.19171e-06	0.643	0.00318317		0.00503828	-21.8277	-2.29264e-07	1	0.0143732		0.118054	2.4225	2.01527e-06	1	0.861845		3.27775e-07	-128.702	-1.4057e-06	0.00800426	2.35281e-06		9.4871e-10	-311.781	-3.42097e-06	2.31675e-05	9.0181e-09		1	1	2	6	6	3.2	32	25
Qdpr	1229	506	764.8	3.04601		4.36418e-05	2.13647	3.09096e-05	1	0.00180022		2.71996e-05	2.18015	3.20976e-05	0.664214	0.00324007		3.71206e-15	4.47563	9.45296e-05	9.06485e-11	3.75667e-14		0.914061	1.02044	1.18795e-06	1	1		6.2978e-05	2.09487	6.362e-05	1	0.000321203		9.74048e-05	2.0529	6.24321e-05	1	0.000453072		339	401	491	334	304	373.8	319	820
AI317395	505	333	415.4	5.94524		6.99005e-05	2.00266	6.12808e-06	1	0.00254392		2.69386e-05	2.07478	6.56889e-06	0.65784	0.00324007		4.09788e-33	8.73434	4.72711e-05	1.0007e-28	1.25559e-31		0.846346	1.03601	4.40812e-07	1	1		1.73877e-17	4.36138	4.11431e-05	4.24608e-13	3.69224e-16		7.15344e-17	4.20977	4.07022e-05	1.74687e-12	1.33962e-15		69	94	107	69	81	84	72	172
Pipox	2095	1427	1745.6	4.25672		0.0108937	1.54314	2.11301e-05	1	0.107965		2.71867e-05	2.05006	4.08508e-05	0.6639	0.00324007		1.25686e-24	6.25287	0.000204354	3.06925e-20	2.44367e-23		0.094423	1.3285	1.97207e-05	1	0.799241		1.27554e-15	4.05203	0.000183224	3.11487e-11	2.342e-14		1.03529e-10	3.05009	0.000163503	2.52817e-06	1.09255e-09		477	605	622	430	546	536	385	1291
Nipsnap1	1144	579	836.6	2.48755		4.52381e-06	1.76253	3.10447e-05	0.110472	0.00030772		2.80562e-05	1.67726	2.75734e-05	0.685133	0.00332589		5.77094e-25	3.66356	0.000108442	1.40926e-20	1.14481e-23		0.686273	-1.05083	-3.47128e-06	1	1		2.9206e-09	2.07859	7.73969e-05	7.13211e-05	2.7201e-08		2.38669e-10	2.18425	8.08682e-05	5.82831e-06	2.41638e-09		509	561	577	588	577	562.4	457	949
Adgrg5	80	28	-51.6	-65.5		4.05104e-07	-3.21428	-2.60155e-06	0.00989264	5.04727e-05		2.8814e-05	-2.54182	-2.29072e-06	0.703638	0.00339922		3.00619e-25	-39.1913	-3.68008e-06	7.34113e-21	6.07709e-24		0.348922	1.26456	3.10831e-07	1	1		1.22773e-09	-12.1929	-1.07853e-06	2.99811e-05	1.20068e-08		3.43994e-12	-15.4186	-1.38937e-06	8.40033e-08	4.24473e-11		68	35	35	80	44	52.4	18	19
Marcksl1-ps4	97	31	50.4	13		0.0917676	2.24014	3.88801e-07	1	0.440402		2.95147e-05	6.36463	1.68188e-06	0.72075	0.00346514		1.048e-10	18.852	5.59683e-06	2.55922e-06	7.31833e-10		0.0133993	2.84117	1.29308e-06	1	0.309082		5.4241e-07	8.41554	5.20803e-06	0.0132456	3.77261e-06		0.00557426	2.962	3.91496e-06	1	0.0183851		6	5	2	4	4	4.2	2	13
Ugt1a5	247	103	141.6	2.40755		0.00774985	1.62686	4.58071e-06	1	0.0854767		2.98586e-05	2.13786	8.31472e-06	0.729148	0.00348875		7.36767e-12	3.53345	1.85128e-05	1.79919e-07	5.66851e-11		0.130279	1.3141	3.73401e-06	1	0.887672		1.7707e-05	2.17194	1.39321e-05	0.432406	9.89939e-05		0.004838	1.6528	1.01981e-05	1	0.0162286		94	102	133	79	95	100.6	72	191
Gm10768	901	411	629.8	2.15815		0.000137852	1.48343	1.90212e-05	1	0.00434927		3.13235e-05	1.53764	2.11545e-05	0.764919	0.00364247		2.41618e-28	3.16893	8.53401e-05	5.9003e-24	5.88266e-27		0.730731	1.03655	2.13331e-06	1	1		1.9113e-13	2.13623	6.63189e-05	4.66738e-09	2.80492e-12		2.11411e-12	2.0609	6.41856e-05	5.16267e-08	2.66529e-11		539	557	524	568	531	543.8	464	720
Ucp2	1625	793	-1338	-7.02703		1.09151e-08	-1.66749	-4.49559e-05	0.000266546	3.60197e-06		3.48263e-05	-1.4457	-3.46233e-05	0.850459	0.00386301		0	-4.76043	-8.87149e-05	0	0		0.111555	1.15342	1.03326e-05	1	0.847597		0	-2.85485	-4.3759e-05	0	0		0	-3.29282	-5.40916e-05	0	0		1677	1337	1407	1593	1786	1560	921	791
Slc23a1	557	229	230.8	2.12805		2.79852e-06	2.54976	2.30509e-05	0.0683398	0.000214905		3.36324e-05	2.28399	1.90978e-05	0.821303	0.00386301		1.29844e-08	3.13899	3.18149e-05	0.00031708	7.52622e-08		0.575129	-1.11636	-3.95303e-06	1	1		0.287802	1.23109	8.76401e-06	1	0.556287		0.104391	1.37434	1.2717e-05	1	0.237928		205	248	250	134	186	204.6	145	434
Tgtp2	372	197	-330.6	-10.6105		3.57478e-06	-2.39094	-1.54217e-05	0.0872962	0.00026265		3.45911e-05	-2.16846	-1.42842e-05	0.844714	0.00386301		1.78601e-22	-7.33553	-2.28952e-05	4.36144e-18	3.06712e-21		0.607447	1.1026	1.13753e-06	1	1		2.68541e-08	-3.06806	-7.47349e-06	0.000655778	2.21846e-07		1.32271e-09	-3.38283	-8.61102e-06	3.23007e-05	1.23216e-08		365	398	389	393	280	365	91	83
Ces1c	18009	10142	12823.2	2.16319		0.000109199	1.85529	0.000687142	1	0.00363798		3.47263e-05	1.93871	0.000754169	0.848016	0.00386301		1.18563e-12	3.17758	0.00174949	2.8953e-08	9.79133e-12		0.781445	1.04497	6.70271e-05	1	1		0.000736936	1.71272	0.00106234	1	0.0030905		0.00191889	1.63902	0.000995316	1	0.00705924		8932	14775	10385	12133	8896	11024.2	8481	21556
Sdhb	758	530	633.6	2.16944		0.00106271	1.3503	1.37495e-05	1	0.0203381		3.42157e-05	1.46091	1.80908e-05	0.835547	0.00386301		2.0525e-36	3.19413	8.612e-05	5.01221e-32	7.30643e-35		0.39031	1.08191	4.34128e-06	1	1		4.45855e-21	2.36549	7.23705e-05	1.08878e-16	1.2261e-19		7.92951e-18	2.1864	6.80292e-05	1.93639e-13	1.599e-16		540	540	605	533	491	541.8	569	655
Slc17a2	2254	1348	1777.6	4.13842		0.00169114	1.44515	1.82495e-05	1	0.0286193		3.47971e-05	1.62464	2.56078e-05	0.849745	0.00386301		1.69575e-49	6.08006	0.000208263	4.14102e-45	9.43285e-48		0.317771	1.1242	7.35833e-06	1	1		4.2092e-33	4.20721	0.000190013	1.02789e-28	2.22006e-31		1.47644e-28	3.74241	0.000182655	3.60548e-24	5.42177e-27		604	530	579	656	463	566.4	519	807
Baat	2041	1400	1566.8	2.83767		0.00286571	1.65393	4.05049e-05	1	0.0418045		3.45961e-05	2.01639	6.29557e-05	0.844836	0.00386301		2.21182e-16	4.16847	0.000196256	5.40126e-12	2.46022e-15		0.238183	1.21915	2.24508e-05	1	1		5.64187e-08	2.52034	0.000155751	0.00137774	4.45439e-07		1.74e-05	2.06729	0.0001333	0.424907	9.16538e-05		742	1081	807	810	823	852.6	594	1903
Atp1b1	840	205	339.8	1.52715		0.00559682	1.50626	2.34336e-05	1	0.0687843		3.40637e-05	1.84792	3.92481e-05	0.831835	0.00386301		0.00180985	1.58705	2.7173e-05	1	0.00557756		0.165409	1.22683	1.58145e-05	1	0.962715		0.724466	1.05363	3.73932e-06	1	1		0.301882	-1.16438	-1.20752e-05	1	0.561545		642	529	421	802	829	644.6	578	1110
Ifi47	318	151	-246	-4.075		0.00908903	-1.43589	-7.2053e-06	1	0.0953821		3.47017e-05	-1.78165	-1.04133e-05	0.847416	0.00386301		1.32109e-12	-2.78806	-1.52222e-05	3.22609e-08	1.08549e-11		0.126731	-1.2408	-3.20795e-06	1	0.882704		5.26729e-06	-1.94169	-8.01685e-06	0.128627	3.18937e-05		0.0021862	-1.56487	-4.8089e-06	1	0.00795397		276	380	361	364	249	326	145	94
Aldh1b1	704	407	326.6	2.13089		0.265298	1.24111	5.38798e-06	1	0.799246		3.49601e-05	2.23847	2.76759e-05	0.853726	0.00386301		4.41063e-08	2.92826	4.30906e-05	0.00107708	2.43242e-07		0.00235685	1.80361	2.22879e-05	1	0.112191		1.08374e-05	2.35939	3.77026e-05	0.264648	6.2609e-05		0.161932	1.30815	1.54147e-05	1	0.341572		331	398	367	167	274	307.4	266	576
Cyp2a4	7516	6436	6874.8	141.302		0.332585	-1.62175	-2.75315e-06	1	0.889564		3.42133e-05	8.97265	5.72536e-05	0.835489	0.00386301		9.11034e-14	103.07	0.000732987	2.22474e-09	8.2735e-13		9.95962e-07	14.5514	6.00067e-05	0.0243214	0.000318337		1.53354e-15	167.153	0.00073574	3.74491e-11	2.78639e-14		5.28962e-06	11.4871	0.000675733	0.129173	3.01102e-05		47	129	26	238	51	98.2	76	87
Mettl20	132	55	66.8	1.70913		0.000391047	1.872	5.91124e-06	1	0.00952081		3.565e-05	2.06995	7.25318e-06	0.870573	0.0039215		9.02955e-05	2.00234	6.79481e-06	1	0.000338245		0.567445	1.10575	1.34194e-06	1	1		0.706145	1.06963	8.83571e-07	1	1		0.851473	-1.03377	-4.58371e-07	1	1		115	82	80	80	114	94.2	111	151
Gch1	377	201	240.4	2.29946		5.77449e-06	1.99974	1.33697e-05	0.141013	0.000371087		3.67853e-05	1.87533	1.17059e-05	0.898298	0.00401253		2.53565e-15	3.39352	3.20089e-05	6.19206e-11	2.60061e-14		0.672595	-1.06634	-1.66378e-06	1	1		0.00042284	1.69698	1.86393e-05	1	0.00185715		7.82295e-05	1.80956	2.0303e-05	1	0.000368939		187	162	171	234	171	185	173	226
Hist2h2be	32	17	16.8	1.86598		0.0690583	1.46082	6.51862e-07	1	0.367809		3.68062e-05	2.23365	1.74509e-06	0.898808	0.00401253		7.46241e-06	2.42569	2.01675e-06	0.182232	3.20099e-05		0.0284628	1.52904	1.09323e-06	1	0.463066		0.00986835	1.6605	1.36488e-06	1	0.0322216		0.674309	1.08598	2.71657e-07	1	1		17	25	15	20	20	19.4	27	39
Sema4g	2010	978	1245.8	2.02215		0.00367243	1.56688	5.00313e-05	1	0.0504959		3.70942e-05	1.89601	7.908e-05	0.90584	0.00402596		3.83686e-12	2.97998	0.000174749	9.36961e-08	3.03223e-11		0.21586	1.21006	2.90488e-05	1	1		3.36136e-05	1.90186	0.000124718	0.820845	0.000179381		0.00337342	1.57171	9.56688e-05	1	0.0117988		1214	1238	1393	1041	1208	1218.8	881	2198
Slc25a23	2895	1779	2241.2	2.91425		4.46363e-06	1.89026	7.57813e-05	0.109002	0.000305786		3.76406e-05	1.77016	6.55578e-05	0.919184	0.00406718		2.48234e-24	4.27699	0.000278946	6.06189e-20	4.73215e-23		0.63336	-1.06785	-1.02235e-05	1	1		4.32236e-09	2.26265	0.000203165	0.000105552	3.93264e-08		2.43094e-10	2.41616	0.000213388	5.93636e-06	2.4571e-09		1105	1454	1205	1107	983	1170.8	882	2151
Amy1	2061	864	1233.2	2.54034		1.43754e-05	1.66454	3.87286e-05	0.351047	0.000751707		3.84121e-05	1.6212	3.62029e-05	0.938025	0.00409775		1.18178e-27	3.6934	0.000156969	2.8859e-23	2.75109e-26		0.822053	-1.02673	-2.52572e-06	1	1		1.2192e-11	2.21887	0.00011824	2.97729e-07	1.48567e-10		2.55818e-12	2.27819	0.000120766	6.24707e-08	3.20527e-11		612	977	911	756	747	800.6	739	1326
Slc38a3	7791	2272	4412.4	2.61461		4.54969e-05	2.09974	0.000219743	1	0.00184334		3.82559e-05	2.11538	0.000222869	0.93421	0.00409775		5.13876e-13	3.83557	0.000566587	1.25488e-08	4.3633e-12		0.967349	1.00745	3.12652e-06	1	1		0.000880512	1.82669	0.000346844	1	0.00363641		0.00101584	1.81318	0.000343717	1	0.00393822		2200	3681	3610	2148	2025	2732.8	2418	5066
Mat1a	19318	8792	13544.2	2.18047		0.00072117	1.54394	0.000449656	1	0.0152608		3.84269e-05	1.69847	0.000577404	0.938384	0.00409775		4.44187e-19	3.23083	0.00184416	1.0847e-14	5.96319e-18		0.456034	1.10009	0.000127748	1	1		1.13379e-08	2.09259	0.0013945	0.000276872	9.81814e-08		6.19152e-07	1.9022	0.00126675	0.0151197	4.04595e-06		14564	9312	14290	7481	11721	11473.6	9913	18314
Gm4759	174	71	-114.4	-6.44762		8.51223e-12	-4.1368	-7.40864e-06	2.07869e-07	1.22276e-08		3.93153e-05	-2.24572	-5.41978e-06	0.960079	0.00417426		2.78691e-12	-4.34417	-7.52138e-06	6.80564e-08	2.22698e-11		0.0038442	1.84208	1.98886e-06	1	0.151657		0.859689	-1.05013	-1.12742e-07	1	1		0.00219107	-1.93442	-2.10161e-06	1	0.00797048		188	113	120	162	94	135.4	67	48
Prss57	44	9	-23.4	#DIV/0!		0.0277193	-2.10323	-8.75153e-07	1	0.205123		3.97719e-05	-4.45543	-1.29395e-06	0.97123	0.00420446		3.04208e-13	-151.569	-1.65741e-06	7.42875e-09	2.63899e-12		0.0525787	-2.11838	-4.18797e-07	1	0.628167		6.8783e-08	-72.0649	-7.82258e-07	0.00167968	5.36639e-07		2.99143e-05	-34.0189	-3.63461e-07	0.730507	0.000151644		33	11	8	21	44	23.4	4	3
Kit	339	171	-247.8	-3.34659		3.86978e-06	-1.62102	-9.75908e-06	0.0945001	0.00027913		4.07507e-05	-1.53033	-8.8278e-06	0.995131	0.0042527		2.97768e-14	-2.27076	-1.42556e-05	7.27149e-10	2.8032e-13		0.596679	1.05926	9.3128e-07	1	1		0.00231663	-1.40082	-4.49649e-06	1	0.00875595		0.000331749	-1.48384	-5.42777e-06	1	0.00141015		379	348	300	325	415	353.4	171	200
Fcgr4	155	71	-131.2	-9.41026		9.32692e-05	-2.07552	-5.53534e-06	1	0.00319892		4.05415e-05	-2.15339	-5.72144e-06	0.990023	0.0042527		5.64378e-19	-6.42871	-9.0204e-06	1.37821e-14	7.5312e-18		0.882531	-1.03752	-1.86106e-07	1	1		1.45379e-07	-3.0974	-3.48506e-06	0.00355017	1.09102e-06		2.68332e-07	-2.9854	-3.29895e-06	0.00655266	1.85838e-06		101	165	163	162	143	146.8	57	30
Prpsap1	209	75	84.4	1.29469		0.0110711	1.31676	6.54465e-06	1	0.10897		4.06958e-05	1.55583	1.14843e-05	0.993792	0.0042527		2.85515e-06	1.65913	1.36186e-05	0.0697227	1.29284e-05		0.122757	1.18156	4.93964e-06	1	0.874376		0.0328565	1.26001	7.07391e-06	1	0.0925224		0.551188	1.06639	2.13427e-06	1	0.891215		325	299	230	270	308	286.4	236	358
Fmnl1	820	370	-665.2	-20.3372		5.87936e-10	-1.91355	-2.40052e-05	1.43574e-05	3.93247e-07		4.10495e-05	-1.53035	-1.74254e-05	1	0.00426566		3.38491e-127	-13.6896	-4.6609e-05	8.26594e-123	5.3675e-125		0.0344837	1.2504	6.57975e-06	1	0.509433		2.07859e-54	-7.15403	-2.26038e-05	5.07592e-50	2.4882e-52		4.21782e-71	-8.9454	-2.91836e-05	1.02999e-66	6.39746e-69		845	581	598	681	793	699.6	493	288
Gjb1	1557	824	1142.8	2.38993		2.081e-09	2.34426	8.01909e-05	5.08181e-05	1.15496e-06		4.14282e-05	1.78491	4.68234e-05	1	0.00428676		3.2657e-18	3.50696	0.000149551	7.97484e-14	4.12563e-17		0.0519603	-1.31338	-3.33675e-05	1	0.624364		0.00410444	1.49598	6.93604e-05	1	0.0147048		1.7123e-06	1.96478	0.000102728	0.0418144	1.05326e-05		685	955	794	839	838	822.2	693	1416
Gstz1	6456	3356	4806	3.13828		4.16813e-06	1.80635	0.000131488	0.101786	0.000294179		4.40311e-05	1.68889	0.000112335	1	0.00453687		1.27967e-30	4.61748	0.000589884	3.12495e-26	3.44917e-29		0.598026	-1.06955	-1.91533e-05	1	1		4.35511e-13	2.55624	0.000458396	1.06352e-08	6.17606e-12		9.55627e-15	2.73402	0.000477549	2.33364e-10	1.49784e-13		2426	2405	2775	1737	1895	2247.6	1982	3642
Irf8	560	308	-477.8	-7.22135		1.47951e-07	-1.70245	-1.65086e-05	0.00361296	2.45779e-05		4.44597e-05	-1.50724	-1.34649e-05	1	0.00456179		1.18024e-46	-4.90145	-3.18472e-05	2.88215e-42	6.00447e-45		0.236925	1.12951	3.04369e-06	1	1		3.01188e-21	-2.87906	-1.53386e-05	7.35502e-17	8.39614e-20		3.01739e-26	-3.25193	-1.83823e-05	7.36846e-22	1.00938e-24		610	504	515	581	563	554.6	368	249
Uox	8701	3706	5439.2	2.62442		0.00172824	1.76896	0.000186643	1	0.0290033		4.47318e-05	2.10916	0.000269218	1	0.00457051		4.93221e-13	3.86812	0.000696153	1.20445e-08	4.19814e-12		0.331032	1.19232	8.25747e-05	1	1		1.90594e-05	2.18666	0.00050951	0.465431	0.000105972		0.000865407	1.83396	0.000426935	1	0.00339163		2952	3302	4376	2528	3584	3348.4	3100	6426
Gbp7	1248	542	-893.2	-3.09475		4.00871e-06	-1.87754	-4.48994e-05	0.0978928	0.000286236		4.55189e-05	-1.74275	-4.09422e-05	1	0.00459642		4.15967e-08	-2.12379	-5.08321e-05	0.00101579	2.29973e-07		0.586379	1.07734	3.95712e-06	1	1		0.369423	-1.13116	-5.93271e-06	1	0.67288		0.148888	-1.21864	-9.88983e-06	1	0.319265		1179	1530	1536	1344	1009	1319.6	518	493
Cyp3a13	2093	973	1486.2	2.87794		0.00140937	1.69188	3.98307e-05	1	0.024796		4.52387e-05	1.96103	5.53257e-05	1	0.00459642		2.36709e-17	4.21016	0.000184806	5.78044e-13	2.8156e-16		0.367574	1.15909	1.5495e-05	1	1		3.91475e-08	2.48846	0.000144975	0.000955981	3.15818e-07		3.66096e-06	2.14691	0.00012948	0.0894006	2.13468e-05		902	1142	820	449	644	791.4	664	1437
Gm13889	63	26	-35.2	-4.82609		0.713801	-1.08659	-2.58646e-07	1	1		4.55501e-05	-2.59078	-1.9928e-06	1	0.00459642		1.64802e-06	-3.26225	-2.25065e-06	0.0402446	7.65253e-06		0.000265992	-2.38431	-1.73415e-06	1	0.0237931		1.40179e-05	-3.00227	-1.992e-06	0.342318	7.97202e-05		0.429025	-1.25918	-2.57848e-07	1	0.739469		29	40	69	53	31	44.4	12	8
F7	640	274	437.8	1.75509		2.97118e-05	1.5302	2.2304e-05	0.725562	0.00133653		4.63759e-05	1.51372	2.16106e-05	1	0.00466049		2.39325e-20	2.57746	6.63588e-05	5.84431e-16	3.54201e-19		0.91568	-1.01089	-6.93378e-07	1	1		2.66726e-07	1.68439	4.40548e-05	0.00651344	1.93392e-06		1.44807e-07	1.70273	4.47482e-05	0.00353619	1.04097e-06		470	656	625	532	616	579.8	690	850
Pbld1	980	646	767.8	3.0068		0.000783742	1.76431	2.10967e-05	1	0.0161533		4.7683e-05	1.99065	2.73444e-05	1	0.00477221		9.35839e-18	4.44381	9.50573e-05	2.28532e-13	1.14061e-16		0.473533	1.12829	6.24769e-06	1	1		5.28048e-08	2.51873	7.39606e-05	0.00128949	4.18667e-07		1.98208e-06	2.23234	6.77129e-05	0.0484025	1.20614e-05		324	349	327	443	470	382.6	263	846
Lbr	744	419	-581	-3.66758		2.81308e-07	-1.71902	-2.4096e-05	0.00686954	3.92545e-05		4.87895e-05	-1.531	-1.99804e-05	1	0.00484841		0	-2.47942	-3.43736e-05	0	0		0.277194	1.12281	4.11558e-06	1	1		0.000739085	-1.44234	-1.02776e-05	1	0.00309685		8.13593e-06	-1.61947	-1.43932e-05	0.198679	4.49704e-05		837	721	684	922	830	798.8	447	434
Ugt3a2	2436	1232	1634	3.21409		1.54603e-06	2.02214	5.4543e-05	0.037754	0.000139314		4.95854e-05	1.80975	4.32096e-05	1	0.00484841		1.04827e-24	4.7125	0.000198105	2.55987e-20	2.04626e-23		0.444278	-1.11736	-1.13334e-05	1	1		7.8461e-09	2.33045	0.000143562	0.000191602	6.94965e-08		7.73186e-11	2.60395	0.000154895	1.88812e-06	8.26311e-10		830	790	634	773	663	738	524	1425
Klkb1	2132	1359	1712	3.45977		3.81063e-05	1.84334	4.27181e-05	0.930555	0.00161836		4.92793e-05	1.82663	4.18721e-05	1	0.00484841		5.42975e-26	5.06414	0.000205864	1.32594e-21	1.15099e-24		0.950845	-1.00914	-8.46019e-07	1	1		1.42879e-11	2.74727	0.000163146	3.48911e-07	1.73243e-10		9.28187e-12	2.77239	0.000163992	2.26663e-07	1.09078e-10		501	741	927	642	669	696	641	1207
Mettl7a1	1347	519	1032.2	2.82755		0.000560603	1.72082	2.96355e-05	1	0.0125711		4.96858e-05	1.89467	3.67833e-05	1	0.00484841		1.20855e-18	4.15398	0.000129672	2.95129e-14	1.58246e-17		0.539112	1.10103	7.14785e-06	1	1		2.44765e-08	2.41396	0.000100037	0.000597716	2.03374e-07		6.11474e-07	2.19246	9.28889e-05	0.0149322	4.0022e-06		520	715	668	431	490	564.8	474	963
Hist1h2bn	75	20	-50.8	#DIV/0!		0.00420884	-2.30645	-2.0509e-06	1	0.0555567		4.95036e-05	-3.32249	-2.53096e-06	1	0.00484841		6.72182e-22	-328.927	-3.60972e-06	1.64147e-17	1.1106e-20		0.267045	-1.44052	-4.80065e-07	1	1		1.45047e-13	-142.612	-1.55882e-06	3.54205e-09	2.1611e-12		1.01053e-10	-99.0002	-1.07875e-06	2.46772e-06	1.06874e-09		71	27	17	64	75	50.8	12	15
Iyd	1329	692	903.2	2.24545		0.00566026	1.4827	2.54019e-05	1	0.0693204		4.98342e-05	1.78333	4.12226e-05	1	0.00484841		1.55334e-16	3.31197	0.000121667	3.79325e-12	1.75046e-15		0.193515	1.20276	1.58207e-05	1	1		1.95625e-08	2.23375	9.62655e-05	0.000477717	1.64413e-07		1.34003e-05	1.85718	8.04448e-05	0.327236	7.16679e-05		640	768	846	669	703	725.2	515	1216
Akr1c13	532	234	342.8	2.79476		0.0221111	1.37114	5.16059e-06	1	0.177609		4.94357e-05	1.74651	1.038e-05	1	0.00484841		6.31666e-24	4.08981	4.29631e-05	1.54253e-19	1.17302e-22		0.0774935	1.27376	5.2194e-06	1	0.742405		1.64158e-15	2.98279	3.78025e-05	4.00875e-11	2.97164e-14		3.35347e-10	2.34171	3.25831e-05	8.18918e-06	3.34662e-09		181	262	186	173	153	191	177	292
Fam20c	442	131	133.4	1.21898		1.98546e-05	1.49262	2.1648e-05	0.48485	0.000979496		5.11403e-05	1.46192	2.02988e-05	1	0.00495574		2.54342e-05	1.48614	2.13634e-05	0.621103	0.000102138		0.825948	-1.021	-1.34923e-06	1	1		0.96536	-1.00436	-2.84641e-07	1	1		0.862651	1.01657	1.06459e-06	1	1		644	556	617	549	680	609.2	760	748
Olfm3	31	10	15.2	5.22222		0.120966	2.07026	2.91996e-07	1	0.518247		5.15213e-05	6.00878	1.36654e-06	1	0.00497292		0.00167725	4.14523	8.58106e-07	1	0.00520307		0.0114001	2.90243	1.07454e-06	1	0.282918		0.104102	2.00228	5.6611e-07	1	0.245739		0.37018	-1.44957	-5.0843e-07	1	0.657391		0	4	6	3	5	3.6	0	28
Urah	489	290	392	3.06751		3.0598e-06	1.9473	1.30124e-05	0.0747202	0.00023205		5.21381e-05	1.78178	1.07387e-05	1	0.00497908		4.38257e-25	4.50942	4.82062e-05	1.07022e-20	8.77233e-24		0.527535	-1.0929	-2.27368e-06	1	1		2.48094e-09	2.31573	3.51939e-05	6.05846e-05	2.33287e-08		4.49691e-11	2.53085	3.74675e-05	1.09814e-06	4.94214e-10		196	188	188	218	158	189.6	154	290
Kif15	456	158	-357	-40.6667		1.89894e-05	-1.96261	-1.28684e-05	0.463721	0.000949362		5.19388e-05	-1.88867	-1.2345e-05	1	0.00497908		4.17653e-59	-27.1053	-2.52687e-05	1.01991e-54	2.98219e-57		0.817117	1.03915	5.23349e-07	1	1		5.16901e-38	-13.8109	-1.24003e-05	1.26227e-33	3.29575e-36		2.99114e-39	-14.3515	-1.29237e-05	7.30436e-35	1.76009e-37		447	291	255	379	458	366	248	100
Scnn1a	332	147	236.8	6.86139		0.000446838	2.44174	4.23375e-06	1	0.0105734		5.21967e-05	2.79182	5.26177e-06	1	0.00497908		2.81588e-18	10.1034	2.67327e-05	6.87637e-14	3.57772e-17		0.588516	1.14337	1.02802e-06	1	1		1.41032e-08	4.13779	2.24989e-05	0.0003444	1.2063e-07		2.09469e-07	3.61894	2.14709e-05	0.00511522	1.48138e-06		49	45	41	37	30	40.4	31	108
Aqp8	476	241	299	5.19944		0.000230635	2.74088	9.01032e-06	1	0.0063282		5.27698e-05	3.0305	1.05093e-05	1	0.00499472		1.35555e-12	7.53321	3.38142e-05	3.31025e-08	1.11269e-11		0.711897	1.10567	1.49901e-06	1	1		0.000179459	2.74847	2.48039e-05	1	0.000847		0.000682763	2.4858	2.33049e-05	1	0.00273778		71	78	76	72	59	71.2	77	199
Ephx2	6233	4051	4986.6	5.92747		0.0119297	1.38878	2.82895e-05	1	0.114604		5.25915e-05	1.69759	5.07599e-05	1	0.00499472		4.30486e-54	8.76565	0.000565067	1.05125e-49	2.75195e-52		0.123708	1.22236	2.24704e-05	1	0.877177		6.31587e-41	6.31177	0.000536778	1.54234e-36	4.60399e-39		1.36578e-33	5.16359	0.000514308	3.33523e-29	6.51411e-32		1186	785	947	1026	1116	1012	787	1669
Dusp2	35	17	-25	-32.25		5.35352e-07	-4.58521	-1.46094e-06	0.0130733	6.3156e-05		5.37314e-05	-3.12693	-1.2709e-06	1	0.00502728		1.03194e-13	-19.3613	-1.77192e-06	2.51999e-09	9.29202e-13		0.285332	1.46636	1.90037e-07	1	1		0.00495292	-4.22256	-3.10987e-07	1	0.017413		8.31588e-05	-6.1918	-5.01024e-07	1	0.000390301		35	25	20	24	25	25.8	3	4
Tubb2a	756	330	382.4	3.1459		0.141143	1.31191	1.02435e-05	1	0.567588		5.36842e-05	-2.1343	-1.74536e-05	1	0.00502728		0.00160617	1.7926	2.60295e-05	1	0.00500033		5.37068e-08	-2.80002	-2.76971e-05	0.00131152	3.19883e-05		0.0903278	1.3664	1.5786e-05	1	0.21827		2.38889e-12	3.82594	4.34831e-05	5.83367e-08	3.00395e-11		415	334	426	653	447	455	219	196
Abcc3	4617	2399	3202.2	2.90539		0.166129	1.17256	2.33733e-05	1	0.624182		5.33737e-05	1.59238	8.02398e-05	1	0.00502728		8.18692e-30	3.82558	0.000382734	1.99925e-25	2.12234e-28		0.00775629	1.35804	5.68665e-05	1	0.224076		8.18181e-24	3.26259	0.00035936	1.998e-19	2.64285e-22		4.31379e-14	2.40243	0.000302494	1.05343e-09	6.39993e-13		1883	1689	2337	1540	1914	1872.6	1719	2795
Akr1c6	5345	1966	4093.2	2.19294		9.40493e-08	1.95284	0.000237632	0.00229668	1.71394e-05		5.53976e-05	1.65478	0.000163297	1	0.00510494		5.47984e-20	3.21285	0.000551867	1.33818e-15	7.9417e-19		0.182686	-1.18012	-7.43348e-05	1	0.98797		6.61307e-05	1.64522	0.000314235	1	0.000336314		1.17794e-07	1.94156	0.00038857	0.00287652	8.54835e-07		3181	4258	3415	3349	2953	3431.2	2924	5545
Afm	4607	2738	3446.4	3.401		0.000112638	1.82828	8.67011e-05	1	0.0037221		5.49928e-05	1.87856	9.19642e-05	1	0.00510494		5.86795e-23	4.95797	0.000414304	1.43295e-18	1.03388e-21		0.861901	1.0275	5.26305e-06	1	1		2.60787e-10	2.71182	0.000327603	6.36841e-06	2.78096e-09		7.43316e-10	2.63924	0.00032234	1.81518e-05	7.14356e-09		1146	1919	1601	1284	1227	1435.4	1162	2774
Nadk2	2353	1350	1584.8	3.20601		0.00499547	1.39826	2.07422e-05	1	0.0632069		5.53957e-05	1.61872	3.22238e-05	1	0.00510494		5.24308e-36	4.68117	0.000191721	1.28036e-31	1.8396e-34		0.219986	1.15766	1.14816e-05	1	1		2.49136e-23	3.34784	0.000170979	6.08391e-19	7.82999e-22		1.24269e-18	2.8919	0.000159497	3.03465e-14	2.65639e-17		710	812	730	668	672	718.4	629	1103
Inhbb	289	157	-218.8	-8.1039		0.553448	-1.1152	-1.86749e-06	1	1		5.51686e-05	-2.12471	-9.56965e-06	1	0.00510494		1.80519e-17	-5.56586	-1.48302e-05	4.40827e-13	2.16622e-16		0.000590882	-1.90523	-7.70217e-06	1	0.0413448		1.77634e-15	-4.99091	-1.29627e-05	4.33782e-11	3.19195e-14		1.67057e-06	-2.61959	-5.26051e-06	0.0407954	1.02967e-05		219	229	259	301	240	249.6	182	65
BC089597	1446	921	1206.6	5.55665		4.80535e-09	2.91401	3.71641e-05	0.000117347	1.99254e-06		5.63211e-05	2.07513	2.08756e-05	1	0.00511287		8.60467e-28	8.07985	0.000137469	2.10126e-23	2.02433e-26		0.0576577	-1.40426	-1.62886e-05	1	0.647654		1.73645e-08	2.77276	0.000100305	0.000424042	1.47033e-07		1.33611e-13	3.89367	0.000116593	3.26278e-09	1.88273e-12		154	364	385	212	209	264.8	246	559
Cxcl9	1029	401	-657.6	-13.2687		1.99128e-08	-3.54597	-3.73456e-05	0.00048627	5.58931e-06		5.6309e-05	-2.4372	-3.06723e-05	1	0.00511287		4.25376e-20	-9.09762	-4.62967e-05	1.03877e-15	6.21273e-19		0.090761	1.45494	6.67323e-06	1	0.786322		4.25054e-05	-2.56562	-8.95116e-06	1	0.000222647		1.28801e-08	-3.73282	-1.56244e-05	0.000314533	1.06766e-07		503	1071	810	550	622	711.2	116	141
3110057O12Rik	136	49	83	2.21701		0.231964	1.18598	1.02599e-06	1	0.745821		5.60673e-05	1.7503	4.13926e-06	1	0.00511287		1.07565e-14	2.9155	1.05674e-05	2.62673e-10	1.0486e-13		0.00570352	1.47583	3.11327e-06	1	0.190534		1.06295e-10	2.45831	9.54145e-06	2.59573e-06	1.18221e-09		0.000150163	1.66571	6.42818e-06	1	0.000675568		76	74	81	70	80	76.2	93	128
Gm29685	38	15	-17.4	#DIV/0!		0.360136	1.67832	6.73045e-07	1	0.919449		5.62156e-05	-21.6182	-9.46323e-07	1	0.00511287		2.13085e-06	-90.139	-9.81213e-07	0.0520354	9.76274e-06		2.46838e-06	-36.2823	-1.61937e-06	0.0602779	0.000684976		8.07552e-08	-151.282	-1.65426e-06	0.00197204	6.25449e-07		0.531634	-4.1696	-3.48899e-08	1	0.869769		1	4	10	36	17	13.6	0	2
Mup10	51	20	27.2	#DIV/0!		0.0011626	43.4615	4.67402e-07	1	0.021687		5.70411e-05	93.7549	1.02102e-06	1	0.00514001		8.01083e-07	257.169	2.81983e-06	0.0195625	3.84633e-06		0.326315	2.1572	5.53614e-07	1	1		0.0201493	5.91718	2.35242e-06	1	0.0604629		0.160531	2.74299	1.79881e-06	1	0.339114		0	0	0	0	0	0	0	36
Klhdc7a	286	106	140.2	2.06051		0.0181179	1.51607	4.88598e-06	1	0.154429		5.7034e-05	2.02954	9.74738e-06	1	0.00514001		3.03956e-10	3.05868	1.9491e-05	7.42261e-06	2.05044e-09		0.095997	1.33869	4.8614e-06	1	0.805595		6.15384e-05	2.01751	1.4605e-05	1	0.000314716		0.0177666	1.50708	9.7436e-06	1	0.0515825		143	83	85	166	184	132.2	155	299
Cyp2c54	2091	882	1020	3.80682		2.98518e-07	4.43518	9.2332e-05	0.0072898	4.07557e-05		5.79742e-05	3.16263	5.81281e-05	1	0.0051745		7.3744e-09	5.46852	0.000120107	0.000180083	4.38798e-08		0.226047	-1.40237	-3.42039e-05	1	1		0.452837	1.23299	2.77746e-05	1	0.788526		0.0507553	1.7291	6.19786e-05	1	0.128693		93	751	311	408	254	363.4	481	1378
Ido2	747	330	535	5.18623		0.000171743	2.54642	1.45498e-05	1	0.00509961		5.78219e-05	2.724	1.62206e-05	1	0.0051745		1.22933e-14	7.46635	6.084e-05	3.00203e-10	1.19176e-13		0.784836	1.06974	1.67078e-06	1	1		1.37549e-05	2.9321	4.62902e-05	0.335895	7.8279e-05		4.30458e-05	2.74095	4.46194e-05	1	0.000212687		93	231	161	72	82	127.8	100	421
Gamt	737	350	532.6	3.48183		0.00177848	1.63498	9.90938e-06	1	0.0296455		5.80595e-05	1.8834	1.37861e-05	1	0.0051745		9.95315e-24	5.09637	6.39268e-05	2.43056e-19	1.83024e-22		0.36702	1.15194	3.87667e-06	1	1		5.84531e-13	3.11708	5.40174e-05	1.42742e-08	8.23672e-12		2.06614e-10	2.70594	5.01407e-05	5.04552e-06	2.10933e-09		183	254	243	195	198	214.6	149	408
Scd1	41628	13279	22334	23.8271		0.000785248	5.99939	0.000365189	1	0.016165		5.8508e-05	8.99518	0.000584021	1	0.00519551		3.27321e-09	34.3256	0.00243433	7.99318e-05	2.01238e-08		0.422805	1.49935	0.000218832	1	1		0.00104358	5.72152	0.00206914	1	0.00424595		0.0101513	3.816	0.0018503	1	0.0314706		275	2613	1088	348	568	978.4	1242	5986
F630028O10Rik	1625	528	-1267.4	-23.9601		4.9183e-09	-2.00274	-4.74823e-05	0.000120105	1.99254e-06		5.97605e-05	-1.60488	-3.57432e-05	1	0.0052875		1.70153e-110	-16.144	-8.89605e-05	4.15512e-106	2.44419e-108		0.0618674	1.24791	1.17391e-05	1	0.66771		2.1215e-53	-8.06096	-4.14783e-05	5.18071e-49	2.44373e-51		2.95056e-64	-10.0593	-5.32174e-05	7.20526e-60	3.83258e-62		1664	1165	846	1348	1590	1322.6	733	510
Pecr	1469	763	990.2	4.29847		0.00775838	1.71081	1.55236e-05	1	0.0854831		6.00317e-05	2.25438	2.73949e-05	1	0.00529233		2.45061e-18	6.326	0.000116316	5.98439e-14	3.12991e-17		0.169004	1.31773	1.18713e-05	1	0.96745		1.9803e-10	3.69767	0.000100793	4.83589e-06	2.13883e-09		3.65706e-07	2.80609	8.89215e-05	0.00893054	2.47864e-06		301	391	341	206	262	300.2	210	660
Sntb1	387	155	133	1.2909		3.38058e-06	1.66087	2.18007e-05	0.0825538	0.000251688		6.08986e-05	1.54885	1.81054e-05	1	0.00534944		5.6763e-09	1.89191	2.94226e-05	0.000138615	3.41922e-08		0.519365	-1.07232	-3.69533e-06	1	1		0.231984	1.13911	7.62185e-06	1	0.470129		0.0653722	1.2215	1.13172e-05	1	0.160151		491	434	413	464	484	457.2	388	664
Fn3k	131	61	84.4	4.34921		0.0641022	1.61412	1.11477e-06	1	0.351533		6.12601e-05	2.79938	3.26628e-06	1	0.0053619		6.35982e-13	6.49907	9.98206e-06	1.55307e-08	5.37394e-12		0.0305686	1.73431	2.15151e-06	1	0.481525		4.03153e-08	4.02639	8.86729e-06	0.000984499	3.24596e-07		0.000568049	2.32161	6.71578e-06	1	0.00231582		26	11	20	34	35	25.2	15	65
Apol7a	3179	1214	1904.4	3.27255		0.0586705	1.50424	3.07008e-05	1	0.333039		6.16749e-05	2.39696	8.50546e-05	1	0.00537893		2.85204e-12	4.80483	0.000231658	6.96467e-08	2.27604e-11		0.0309993	1.59347	5.43537e-05	1	0.484948		1.37828e-07	3.19419	0.000200957	0.00336575	1.03689e-06		0.00133133	2.00455	0.000146604	1	0.00505146		890	994	952	683	671	838	651	1891
Gpr17	171	53	97.8	3.48223		6.85903e-07	2.53382	4.3706e-06	0.0167498	7.68338e-05		6.24848e-05	2.1145	3.17576e-06	1	0.00543017		2.72001e-18	5.13151	1.17727e-05	6.64226e-14	3.46493e-17		0.327733	-1.19831	-1.19484e-06	1	1		6.71745e-05	2.02521	7.40208e-06	1	0.000341182		6.50419e-07	2.42682	8.59693e-06	0.0158832	4.22876e-06		32	26	36	56	47	39.4	46	60
Prtn3	272	175	-254	-159.75		0.198042	-1.26119	-3.82278e-06	1	0.684914		6.3771e-05	-2.0675	-9.53083e-06	1	0.0055223		3.61641e-58	-101.286	-1.82768e-05	8.83127e-54	2.54504e-56		0.00688691	-1.63933	-5.70805e-06	1	0.210486		5.55302e-52	-80.3104	-1.4454e-05	1.35605e-47	6.2204e-50		4.55843e-40	-48.9899	-8.74596e-06	1.11317e-35	2.7622e-38		272	258	228	249	271	255.6	139	53
Lrit1	342	95	196.6	18.5536		0.0098886	2.87584	1.53214e-06	1	0.100575		6.50299e-05	5.0411	3.30067e-06	1	0.00561141		6.18317e-14	27.0813	2.13025e-05	1.50993e-09	5.69785e-13		0.151739	1.75291	1.76853e-06	1	0.937073		3.51141e-08	9.41682	1.97704e-05	0.000857487	2.85129e-07		1.6436e-05	5.3721	1.80019e-05	0.401368	8.68198e-05		14	10	9	11	12	11.2	2	103
Sod3	1383	577	-1015	-3.76115		0.502799	-1.07588	-7.04856e-06	1	1		6.52903e-05	-1.55098	-3.55047e-05	1	0.00561404		0	-2.55224	-6.07844e-05	0	0		0.000899103	-1.4416	-2.84562e-05	1	0.0561537		1.39888e-14	-2.37224	-5.37359e-05	3.41607e-10	2.30504e-13		8.34402e-06	-1.64556	-2.52797e-05	0.203761	4.60581e-05		1256	1134	1664	1381	1478	1382.6	679	682
Slc17a8	409	144	258.6	9.3961		0.143912	1.48182	1.07641e-06	1	0.574051		6.63519e-05	2.86826	4.17376e-06	1	0.00568531		4.73403e-21	13.994	2.9029e-05	1.15605e-16	7.34934e-20		0.0119863	1.93563	3.09735e-06	1	0.291538		1.87191e-16	9.44377	2.79526e-05	4.57121e-12	3.6954e-15		1.04247e-09	4.87891	2.48553e-05	2.54572e-05	9.84804e-09		33	34	13	47	27	30.8	36	113
Car3	19859	10602	15126.4	54.5258		0.00215006	8.1471	0.000150703	1	0.0338302		6.71367e-05	17.4838	0.000347576	1	0.00573244		4.02054e-08	77.7379	0.00161809	0.000981816	2.22432e-07		0.233794	2.14602	0.000196873	1	1		0.00107908	9.54179	0.00146739	1	0.0043758		0.0238774	4.44628	0.00127051	1	0.0668599		132	798	192	181	110	282.6	100	7919
Nlrp6	1859	1126	1459	3.89255		4.51801e-05	1.92586	3.39551e-05	1	0.0018419		6.832e-05	1.89525	3.28324e-05	1	0.00579297		2.24738e-25	5.69645	0.000172238	5.48809e-21	4.60025e-24		0.920426	-1.01615	-1.12268e-06	1	1		2.14349e-11	2.95787	0.000138283	5.2344e-07	2.56086e-10		1.09221e-11	3.00565	0.000139406	2.66718e-07	1.27312e-10		444	607	623	352	496	504.4	355	1122
Fahd1	472	210	316.6	3.08289		0.00105608	1.67563	7.42425e-06	1	0.0202429		6.81165e-05	1.87168	9.57862e-06	1	0.00579297		5.61084e-21	4.51461	3.86209e-05	1.37017e-16	8.64459e-20		0.481408	1.117	2.15437e-06	1	1		2.22205e-10	2.69428	3.11967e-05	5.42626e-06	2.38622e-09		1.39182e-08	2.41206	2.90423e-05	0.000339883	1.14864e-07		162	156	143	141	158	152	124	349
Slco1b2	13201	7685	10644.8	3.31147		2.91739e-07	2.1871	0.000396335	0.00712426	4.02501e-05		6.87628e-05	1.83032	0.000277217	1	0.00581034		1.16804e-23	4.86768	0.0012913	2.85235e-19	2.13659e-22		0.237599	-1.19493	-0.000119118	1	1		1.57803e-07	2.22564	0.000894964	0.00385354	1.18026e-06		1.87316e-10	2.65947	0.00101408	4.57425e-06	1.91873e-09		5364	4954	5030	4230	3448	4605.2	3531	8641
4933411K16Rik	166	79	94.8	2.44954		0.00425633	1.72063	3.4033e-06	1	0.0560321		6.94899e-05	2.11396	5.26083e-06	1	0.00585152		1.13262e-11	3.6244	1.23941e-05	2.76585e-07	8.56299e-11		0.271039	1.22859	1.85753e-06	1	1		6.19985e-05	2.10643	8.99081e-06	1	0.00031687		0.00332423	1.71451	7.13328e-06	1	0.0116484		72	53	80	43	79	65.4	69	151
Plac8	612	309	-507.6	-17.8079		0.00017273	-1.69377	-1.5884e-05	1	0.00511901		7.06184e-05	-1.74538	-1.65611e-05	1	0.00592612		5.6604e-52	-12.0381	-3.55579e-05	1.38227e-47	3.37139e-50		0.835051	-1.03047	-6.77088e-07	1	1		1.51929e-33	-7.10731	-1.96739e-05	3.71011e-29	8.08304e-32		1.08657e-32	-6.89712	-1.89968e-05	2.65339e-28	4.9689e-31		512	463	476	631	607	537.8	294	154
Ccr2	1115	503	-970.4	-43.5614		9.88257e-09	-2.06525	-3.70272e-05	0.000241332	3.35184e-06		7.22334e-05	-1.64522	-2.8153e-05	1	0.00604089		1.33172e-123	-29.6701	-6.93668e-05	3.25207e-119	2.08466e-121		0.0725035	1.25531	8.87422e-06	1	0.718416		1.91431e-69	-14.3664	-3.23396e-05	4.67473e-65	3.20187e-67		2.24896e-80	-18.0342	-4.12138e-05	5.49195e-76	3.95104e-78		1011	1126	771	1016	1042	993.2	685	352
Prodh	2406	974	1398.2	3.37305		0.0112335	1.62055	2.65983e-05	1	0.110258		7.28292e-05	2.13646	4.87116e-05	1	0.00606993		5.29159e-16	4.96846	0.000170098	1.29221e-11	5.70762e-15		0.144937	1.31836	2.21133e-05	1	0.920174		6.89753e-09	3.06591	0.0001435	0.000168438	6.15185e-08		1.02245e-05	2.32556	0.000121387	0.249682	5.56333e-05		587	586	960	317	496	589.2	488	1330
Ndfip1	1531	641	1064	1.95443		0.0790829	1.18805	1.68526e-05	1	0.400189		7.45542e-05	1.4752	4.25864e-05	1	0.00619257		7.31183e-22	2.59445	0.000142891	1.78555e-17	1.20482e-20		0.0275017	1.2417	2.57338e-05	1	0.454747		2.73006e-15	2.18379	0.000126038	6.6668e-11	4.82752e-14		8.61026e-09	1.75871	0.000100305	0.000210263	7.29319e-08		1283	1189	1193	1302	1235	1240.4	1261	1539
Rnf144a	243	88	-156.2	-5.19892		0.370118	-1.13403	-1.63936e-06	1	0.93016		7.67707e-05	-1.762	-5.99851e-06	1	0.00635505		3.14476e-16	-3.50072	-9.9084e-06	7.67951e-12	3.44991e-15		0.00243824	-1.55375	-4.35915e-06	1	0.114849		3.76927e-13	-3.08697	-8.26903e-06	9.20455e-09	5.39224e-12		1.23e-05	-1.98679	-3.90988e-06	0.300367	6.61164e-05		208	120	183	186	270	193.4	117	94
Arsb	736	203	-527	-3.31343		1.64749e-06	-1.75352	-2.3267e-05	0.0402316	0.000145767		7.74888e-05	-1.58559	-1.99967e-05	1	0.00639283		1.51608e-11	-2.22696	-2.98315e-05	3.70226e-07	1.13184e-10		0.394688	1.10591	3.27031e-06	1	1		0.0459139	-1.26999	-6.56443e-06	1	0.123632		0.0043726	-1.4045	-9.83474e-06	1	0.0148324		867	603	471	930	903	754.8	366	351
Sec14l2	5709	3087	3973.8	4.15181		1.02314e-06	1.85814	7.82391e-05	0.024985	0.000104104		7.92397e-05	1.64748	5.90322e-05	1	0.00651527		5.2375e-42	6.07202	0.000462429	1.279e-37	2.28392e-40		0.338533	-1.12787	-1.92069e-05	1	1		3.66144e-20	3.26779	0.00038419	8.94124e-16	9.55261e-19		6.74563e-24	3.68565	0.000403397	1.64728e-19	2.04124e-22		1296	1247	1323	1173	1265	1260.8	1086	2009
Gm6525	20	5	-8.8	-12		0.265626	-1.65391	-2.81183e-07	1	0.799825		8.02573e-05	-8.84836	-6.30808e-07	1	0.00657679		0.393071	-1.45473	-2.22306e-07	1	0.662854		0.00577707	-5.34995	-3.49625e-07	1	0.192628		0.859717	1.13692	5.88763e-08	1	1		0.00254497	6.08248	4.08502e-07	1	0.00911933		4	4	20	15	5	9.6	1	2
Ear2	114	31	-77.4	-194.5		2.44508e-07	-3.41168	-3.95704e-06	0.00597088	3.47144e-05		8.10438e-05	-2.4749	-3.33599e-06	1	0.00659697		3.18064e-31	-104.794	-5.54441e-06	7.76711e-27	8.80625e-30		0.214853	1.37851	6.21058e-07	1	1		1.7443e-14	-30.7163	-1.58736e-06	4.25959e-10	2.84732e-13		1.2752e-17	-42.3428	-2.20842e-06	3.11405e-13	2.52354e-16		65	64	39	114	107	77.8	33	23
Rgr	105	35	64.6	47.1429		0.0173099	3.20199	2.46778e-07	1	0.149684		8.09941e-05	6.14367	5.76454e-07	1	0.00659697		9.59874e-24	63.4023	6.99346e-06	2.34401e-19	1.7664e-22		0.122004	1.9187	3.29676e-07	1	0.871752		5.82226e-16	19.8009	6.74668e-06	1.4218e-11	1.09791e-14		4.24059e-12	10.3199	6.41701e-06	1.03555e-07	5.17259e-11		1	0	4	0	2	1.4	6	4
Nit2	520	202	362.6	2.49711		1.07584e-06	1.95742	1.68125e-05	0.0262721	0.000107601		8.15577e-05	1.71961	1.26365e-05	1	0.00661674		1.04754e-20	3.66514	4.68004e-05	2.5581e-16	1.5879e-19		0.341499	-1.13829	-4.17596e-06	1	1		4.00876e-06	1.87243	2.99879e-05	0.097894	2.46646e-05		2.85299e-08	2.13138	3.41639e-05	0.000696701	2.25032e-07		249	266	260	216	220	242.2	186	384
Mlxipl	3028	1499	2185.4	5.14215		5.96866e-07	2.0513	4.02049e-05	0.0145755	6.84294e-05		8.25917e-05	1.75949	2.90454e-05	1	0.0066564		1.32498e-40	7.56567	0.000251091	3.2356e-36	5.47479e-39		0.281148	-1.16585	-1.11595e-05	1	1		3.83889e-19	3.68823	0.000210886	9.37456e-15	9.29094e-18		3.33501e-23	4.29991	0.000222046	8.14409e-19	9.62658e-22		614	571	524	546	383	527.6	476	884
Rilp	238	99	166.6	2.79526		0.000114386	1.7833	5.27779e-06	1	0.00375665		8.24663e-05	1.80279	5.40912e-06	1	0.0066564		5.45934e-21	4.11233	2.09706e-05	1.33317e-16	8.41648e-20		0.951816	1.01093	1.31332e-07	1	1		1.05475e-08	2.30603	1.56928e-05	0.00025757	9.15967e-08		1.48278e-08	2.28109	1.55615e-05	0.000362095	1.21672e-07		91	106	107	72	88	92.8	73	130
Camk2n1	470	167	322.8	1.99814		6.3124e-06	1.61483	1.43907e-05	0.154149	0.000395253		8.30751e-05	1.51798	1.21237e-05	1	0.00667333		3.17928e-24	2.94357	4.54909e-05	7.76379e-20	6.01378e-23		0.558008	-1.0638	-2.26695e-06	1	1		1.05374e-08	1.82283	3.11003e-05	0.000257322	9.15412e-08		2.74056e-10	1.93914	3.33672e-05	6.69244e-06	2.75409e-09		342	294	361	340	280	323.4	343	402
Akr1c19	507	318	390	9.22785		0.195217	1.42998	1.48902e-06	1	0.679472		8.63031e-05	2.94895	6.74925e-06	1	0.00690991		7.55876e-19	13.5802	4.35654e-05	1.84585e-14	1.00155e-17		0.00796715	2.06223	5.26023e-06	1	0.227819		4.75558e-15	9.49677	4.20764e-05	1.16131e-10	8.21296e-14		2.34489e-08	4.60509	3.68161e-05	0.000572622	1.87192e-07		59	81	38	29	30	47.4	16	96
Ugt2b5	2193	1302	1535	2.65803		0.00187853	1.42997	2.87209e-05	1	0.0307111		8.86195e-05	1.5698	3.80609e-05	1	0.00707218		5.29621e-31	3.91826	0.000194932	1.29333e-26	1.44993e-29		0.416425	1.09778	9.34002e-06	1	1		4.31933e-18	2.74009	0.000166211	1.05478e-13	9.54552e-17		2.7775e-15	2.49603	0.000156871	6.78265e-11	4.55212e-14		1095	921	737	1023	853	925.8	689	1447
Adam11	153	61	72.2	2.43825		0.00311728	2.23107	4.48792e-06	1	0.0445951		8.93789e-05	2.91289	6.97351e-06	1	0.00710956		0.00102458	2.44734	5.27635e-06	1	0.00328867		0.317561	1.3056	2.48559e-06	1	1		0.7337	1.09694	7.88427e-07	1	1		0.513991	-1.19022	-1.69716e-06	1	0.849233		43	68	55	14	71	50.2	85	139
Nat6	446	220	309.4	2.95575		0.000198612	1.75801	8.66549e-06	1	0.00567929		9.22035e-05	1.80894	9.24764e-06	1	0.00731042		1.40491e-21	4.36945	3.85191e-05	3.43078e-17	2.27204e-20		0.857688	1.02897	5.82149e-07	1	1		1.36036e-09	2.48545	2.98536e-05	3.322e-05	1.32351e-08		3.76356e-09	2.41548	2.92714e-05	9.19062e-05	3.31194e-08		176	150	180	116	169	158.2	180	289
Mpo	2761	897	-2221.8	-11110		0.000244076	-2.35386	-9.16915e-05	1	0.00664474		9.3301e-05	-2.49272	-9.54642e-05	1	0.00735576		4.33965e-82	-4957.15	-0.000159385	1.05974e-77	4.8612e-80		0.80424	-1.05899	-3.77271e-06	1	1		5.53707e-68	-2105.97	-6.76939e-05	1.35215e-63	9.01434e-66		4.67635e-67	-1988.65	-6.39212e-05	1.14196e-62	6.52551e-65		2761	2202	1125	2389	2633	2222	1074	327
Timm9	78	29	43.8	1.81716		0.0873814	1.28718	1.12455e-06	1	0.426259		9.33778e-05	1.72426	2.8361e-06	1	0.00735576		1.40256e-12	2.67082	6.54267e-06	3.42505e-08	1.14935e-11		0.0374466	1.33957	1.71155e-06	1	0.533484		1.28385e-07	2.07494	5.41813e-06	0.00313515	9.70935e-07		0.00110506	1.54896	3.70657e-06	1	0.00425371		53	39	47	73	59	54.2	60	79
A1cf	3720	2498	3101.6	4.04377		2.53154e-05	1.63574	4.69124e-05	0.618203	0.00116863		9.56623e-05	1.57694	4.25732e-05	1	0.00751149		2.98882e-48	5.9524	0.000365446	7.29869e-44	1.5936e-46		0.752611	-1.03729	-4.33917e-06	1	1		2.36214e-27	3.63896	0.000318534	5.76834e-23	9.25897e-26		9.15559e-29	3.77466	0.000322873	2.2358e-24	3.40822e-27		1060	1115	965	1028	927	1019	838	1505
Arhgap27	134	47	-109	-7.19318		0.000441346	-1.52232	-3.12719e-06	1	0.0104825		9.87089e-05	-1.58814	-3.3753e-06	1	0.00772587		1.8018e-28	-4.83306	-7.22845e-06	4.40001e-24	4.41325e-27		0.750391	-1.04323	-2.48106e-07	1	1		1.33539e-14	-3.17479	-4.10126e-06	3.26103e-10	2.20638e-13		1.17115e-13	-3.04323	-3.85316e-06	2.85995e-09	1.65986e-12		144	107	97	134	151	126.6	67	60
Serpina1a	2435	1094	1422.6	2.28417		1.63414e-07	2.56881	0.000127023	0.00399057	2.64276e-05		0.000101739	2.00383	8.12781e-05	1	0.00793762		4.54728e-11	3.31307	0.000187284	1.11045e-06	3.26027e-10		0.160968	-1.28195	-4.57454e-05	1	0.950392		0.15085	1.28973	6.02604e-05	1	0.334492		0.00468232	1.65336	0.000106006	1	0.0157692		847	1488	1185	1282	737	1107.8	762	2846
Mavs	732	406	535.2	2.33934		0.000639346	1.46115	1.33485e-05	1	0.0138904		0.000102572	1.53838	1.55841e-05	1	0.00796297		2.89381e-28	3.4397	7.06196e-05	7.06669e-24	7.02454e-27		0.644845	1.05286	2.23557e-06	1	1		1.03896e-14	2.3541	5.7271e-05	2.53714e-10	1.73777e-13		2.94778e-13	2.23591	5.50355e-05	7.19848e-09	4.04864e-12		410	393	443	400	352	399.6	339	533
Zadh2	483	183	322.8	1.89517		0.0533199	1.21535	6.07762e-06	1	0.310905		0.000102716	1.47705	1.34636e-05	1	0.00796297		6.45306e-21	2.57061	4.43267e-05	1.57584e-16	9.9234e-20		0.053251	1.21533	7.38598e-06	1	0.630198		9.19859e-14	2.11513	3.82491e-05	2.2463e-09	1.39956e-12		2.59342e-08	1.74037	3.08631e-05	0.000633313	2.05354e-07		457	399	388	335	374	390.6	366	534
Nrg1	177	72	-125.2	-20.5625		4.47717e-05	-2.11532	-5.04049e-06	1	0.00183444		0.000103901	-2.02521	-4.83942e-06	1	0.00798701		3.45966e-30	-13.7756	-8.86585e-06	8.4485e-26	9.14339e-29		0.836536	1.04449	2.01073e-07	1	1		2.85222e-15	-6.51229	-3.82536e-06	6.96513e-11	5.02535e-14		4.05417e-16	-6.80203	-4.02643e-06	9.90028e-12	7.17412e-15		130	179	118	104	127	131.6	66	37
Hmgcl	1213	442	712.2	1.97669		0.000335197	1.43966	2.30718e-05	1	0.0084736		0.000104008	1.48261	2.53261e-05	1	0.00798701		1.63312e-25	2.91987	0.000100749	3.98809e-21	3.36547e-24		0.772005	1.02984	2.25425e-06	1	1		3.28157e-12	2.02817	7.76773e-05	8.01358e-08	4.26481e-11		2.28805e-11	1.96941	7.54231e-05	5.58741e-07	2.58677e-10		762	522	772	736	854	729.2	804	977
Dmgdh	2587	1641	1905.2	2.60289		0.000563144	1.60442	5.19047e-05	1	0.0125832		0.000103623	1.70325	6.0392e-05	1	0.00798701		1.38906e-21	3.83128	0.000243138	3.39209e-17	2.24791e-20		0.662397	1.0616	8.48725e-06	1	1		2.95119e-10	2.38796	0.000191234	7.20679e-06	3.13067e-09		4.0206e-09	2.2494	0.000182746	9.8183e-05	3.52922e-08		1232	1184	1246	994	1287	1188.6	1018	1872
Pcca	635	228	478.4	2.32374		0.000320532	1.46229	1.20816e-05	1	0.0081791		0.000104509	1.50506	1.31993e-05	1	0.00800031		4.79329e-31	3.41965	6.3235e-05	1.17052e-26	1.31372e-29		0.787235	1.02925	1.11769e-06	1	1		5.53005e-16	2.33855	5.11534e-05	1.35044e-11	1.04766e-14		4.24637e-15	2.2721	5.00357e-05	1.03696e-10	6.87186e-14		339	359	386	318	405	361.4	368	595
Serpina6	11537	6735	6930.6	5.03928		0.998696	1.00064	1.09737e-07	1	1		0.000105438	4.06542	0.000521958	1	0.00804624		4.16888e-06	5.41907	0.000752447	0.101804	1.84997e-05		0.000106347	4.06281	0.000521848	1	0.0124107		4.20984e-06	5.41558	0.000752338	0.102804	2.58237e-05		0.410192	1.33297	0.000230489	1	0.713962		1637	5176	1317	2439	960	2305.8	2978	6414
Idh1	4146	2456	2983.4	2.45987		0.000248534	1.54178	8.02733e-05	1	0.00672861		0.000106649	1.58087	8.60644e-05	1	0.00811327		3.03414e-26	3.61207	0.000387017	7.40938e-22	6.52234e-25		0.832356	1.02535	5.7911e-06	1	1		8.97602e-13	2.34279	0.000306744	2.19194e-08	1.23351e-11		3.83033e-12	2.28486	0.000300953	9.35366e-08	4.69561e-11		2016	2341	2007	1965	1889	2043.6	1938	2727
Tmprss6	2385	1217	1562.8	2.76627		2.86791e-05	1.86106	5.5246e-05	0.700345	0.00129934		0.000109338	1.77499	4.97237e-05	1	0.00826633		4.57244e-20	4.04556	0.000195405	1.11659e-15	6.65826e-19		0.747813	-1.04849	-5.52232e-06	1	1		1.75568e-07	2.17379	0.000140159	0.00428736	1.30553e-06		3.09051e-08	2.2792	0.000145681	0.000754703	2.42326e-07		796	861	1036	905	826	884.8	603	1694
Hist1h2be	175	59	-138	-10.8571		0.000278231	-1.75776	-4.71654e-06	1	0.00732154		0.000109112	-1.81587	-4.91573e-06	1	0.00826633		7.17512e-28	-7.28501	-9.43902e-06	1.75216e-23	1.69783e-26		0.839541	-1.03306	-1.99186e-07	1	1		2.95033e-14	-4.14448	-4.72248e-06	7.20471e-10	4.71821e-13		9.63506e-14	-4.01185	-4.52329e-06	2.35288e-09	1.38731e-12		164	135	100	184	177	152	75	44
Slc26a1	1036	449	731.8	2.68618		0.000362873	2.00723	3.19409e-05	1	0.00902379		0.000111698	2.12927	3.58111e-05	1	0.00839284		8.22838e-12	3.91695	9.25011e-05	2.00937e-07	6.30094e-11		0.761643	1.0608	3.87021e-06	1	1		0.000592077	1.95142	6.05602e-05	1	0.00252948		0.00169478	1.83957	5.669e-05	1	0.00629933		328	599	549	323	371	434	299	871
Klc4	215	126	111	1.45269		0.0286348	1.32241	5.72346e-06	1	0.210052		0.000111571	1.63479	1.12691e-05	1	0.00839284		1.81295e-09	2.15273	2.04637e-05	4.42722e-05	1.14251e-08		0.0967662	1.23623	5.54559e-06	1	0.806245		0.000128909	1.62789	1.47402e-05	1	0.000624348		0.0289826	1.31682	9.1946e-06	1	0.079057		266	197	272	241	254	246	204	327
Abca6	3056	1568	2234.8	2.08855		6.3288e-05	1.53029	7.88759e-05	1	0.00235235		0.000112312	1.50773	7.55211e-05	1	0.00841303		3.42978e-25	3.0739	0.000308475	8.37552e-21	6.9162e-24		0.888847	-1.01496	-3.35472e-06	1	1		6.39365e-11	2.0087	0.000229599	1.56133e-06	7.30617e-10		2.51122e-11	2.03875	0.000232953	6.1324e-07	2.8286e-10		1844	2006	2522	1749	2144	2053	1893	3205
Gckr	642	249	440.4	1.93226		0.000309601	1.53449	1.82211e-05	1	0.00797516		0.000113171	1.58062	1.97935e-05	1	0.00845151		1.60551e-18	2.86214	6.34811e-05	3.92065e-14	2.08434e-17		0.804533	1.03006	1.57242e-06	1	1		1.36476e-07	1.8652	4.526e-05	0.00333275	1.02831e-06		4.90133e-07	1.81077	4.36876e-05	0.011969	3.25642e-06		449	388	504	489	532	472.4	382	752
1110032A03Rik	169	44	81.8	1.80354		0.0105447	1.38584	2.84227e-06	1	0.105663		0.000113802	1.62617	4.61257e-06	1	0.00847273		8.28608e-15	2.6489	1.21464e-05	2.02346e-10	8.14926e-14		0.205666	1.17341	1.77029e-06	1	1		1.93364e-07	1.9114	9.30412e-06	0.00472195	1.43006e-06		6.84852e-05	1.62892	7.53383e-06	1	0.00032658		92	98	96	114	109	101.8	129	144
Ttpa	3571	2253	2647.2	2.24986		0.00190159	1.46785	7.12463e-05	1	0.0309167		0.000115867	1.61127	9.3086e-05	1	0.00857419		1.57592e-21	3.33726	0.000355927	3.8484e-17	2.53184e-20		0.450013	1.0977	2.18397e-05	1	1		4.46793e-11	2.27357	0.00028468	1.09107e-06	5.16849e-10		4.64802e-09	2.0712	0.000262841	0.000113505	4.05374e-08		2223	1887	1824	1928	2728	2118	1862	3399
Suox	465	290	336.6	3.07778		0.00649348	1.65417	7.626e-06	1	0.0760167		0.000115821	2.0382	1.21028e-05	1	0.00857419		9.60244e-16	4.58125	4.17486e-05	2.34491e-11	1.01909e-14		0.256468	1.23216	4.47681e-06	1	1		3.56719e-08	2.76952	3.41226e-05	0.000871108	2.89117e-07		9.59772e-06	2.2477	2.96458e-05	0.234376	5.24919e-05		176	91	169	204	170	162	139	402
Spns3	90	29	-70.4	#DIV/0!		6.17052e-09	-3.13685	-3.44231e-06	0.000150684	2.34324e-06		0.000117681	-2.05705	-2.5967e-06	1	0.00868211		1.02927e-40	-459.065	-5.04223e-06	2.51349e-36	4.27464e-39		0.0477912	1.52492	8.45612e-07	1	0.603445		8.45803e-19	-146.346	-1.59992e-06	2.06545e-14	1.9841e-17		7.53592e-25	-223.166	-2.44553e-06	1.84027e-20	2.39931e-23		90	50	39	89	84	70.4	28	26
Sla	1036	524	-938.4	-30.325		1.70167e-08	-1.74438	-2.9842e-05	0.000415547	4.94699e-06		0.00011988	-1.45794	-2.19657e-05	1	0.00880073		2.18782e-166	-20.4945	-6.65197e-05	5.34266e-162	3.78912e-164		0.0704005	1.19647	7.87631e-06	1	0.709233		3.16859e-111	-11.7489	-3.66777e-05	7.7377e-107	7.36924e-109		5.77128e-135	-14.0572	-4.4554e-05	1.40935e-130	1.45293e-132		1060	825	959	956	1052	970.4	665	587
Vav1	623	272	-547.2	-9.52336		5.08996e-06	-1.55936	-1.57914e-05	0.124297	0.000339609		0.000120998	-1.4515	-1.36935e-05	1	0.00880073		6.40275e-64	-6.42419	-3.71698e-05	1.56355e-59	5.19452e-62		0.469432	1.07431	2.09789e-06	1	1		2.60976e-37	-4.11976	-2.13785e-05	6.37303e-33	1.62577e-35		2.65287e-41	-4.4259	-2.34764e-05	6.47831e-37	1.69147e-39		676	506	556	647	672	611.4	405	318
Mmd	1417	853	1087.8	3.54873		0.000189365	1.44295	1.36342e-05	1	0.00551167		0.000121206	1.45706	1.40685e-05	1	0.00880073		1.37244e-61	5.23041	0.000130213	3.35151e-57	1.05063e-59		0.920047	1.00978	4.3425e-07	1	1		3.61955e-39	3.6248	0.000116579	8.83894e-35	2.44846e-37		1.04913e-38	3.5897	0.000116145	2.56197e-34	6.01401e-37		491	431	385	360	467	426.8	421	574
Serpinc1	11186	5593	8129.8	2.1401		0.000320191	1.55125	0.000285325	1	0.00817894		0.000121684	1.59855	0.000309807	1	0.00880073		3.9572e-20	3.143	0.00110921	9.66348e-16	5.78652e-19		0.805022	1.03049	2.44822e-05	1	1		8.68167e-09	2.02611	0.000823886	0.000212006	7.63608e-08		3.48718e-08	1.96616	0.000799404	0.00085157	2.71922e-07		6207	7712	8004	6967	6764	7130.8	5410	10676
Ankrd33b	318	116	118	1.62171		0.103861	1.32639	4.49859e-06	1	0.474908		0.00012092	1.94647	1.30452e-05	1	0.00880073		9.85027e-06	2.15507	1.59202e-05	0.240544	4.15878e-05		0.0263438	1.4675	8.54659e-06	1	0.444922		0.0050262	1.62476	1.14216e-05	1	0.0176502		0.553957	1.10716	2.87501e-06	1	0.894034		196	192	183	150	234	191	177	411
Kifc2	62	28	33.6	2.1831		0.150584	1.28961	6.09271e-07	1	0.590631		0.000120784	1.89427	1.88133e-06	1	0.00880073		2.48903e-12	3.12545	4.47143e-06	6.0782e-08	2.00204e-11		0.0242437	1.46887	1.27206e-06	1	0.423181		5.44285e-08	2.42356	3.86216e-06	0.00132914	4.30701e-07		0.0012996	1.64995	2.5901e-06	1	0.00494102		37	29	24	31	24	29	39	60
Insl6	18	5	-12.6	-32.5		0.598533	1.29281	8.73604e-08	1	1		0.000121812	3.7968	8.34424e-07	1	0.00880073		0.00759873	-5.55475	-2.44639e-07	1	0.0209295		0.00196771	2.93685	7.47063e-07	1	0.0979882		0.00155558	-7.18125	-3.31999e-07	1	0.00610041		1.31811e-09	-21.0903	-1.07906e-06	3.21883e-05	1.22856e-08		6	2	2	6	4	4	16	3
Aldh1l1	7831	3854	4330.8	2.62373		0.00013915	2.48567	0.000289318	1	0.00437894		0.000122432	2.50504	0.00029309	1	0.00881947		2.8812e-08	3.85918	0.000556796	0.000703589	1.61559e-07		0.973843	1.00779	3.77208e-06	1	1		0.0622794	1.55257	0.000267478	1	0.160378		0.0669787	1.54057	0.000263705	1	0.163497		1998	3278	3823	1912	2325	2667.2	2062	7132
Plekhb1	365	122	235.8	4.40751		5.43406e-05	1.9326	4.68673e-06	1	0.00211777		0.000122813	1.86771	4.36063e-06	1	0.00882084		2.6002e-29	6.41163	2.71958e-05	6.34969e-25	6.58682e-28		0.832553	-1.03474	-3.26105e-07	1	1		4.0557e-14	3.31761	2.2509e-05	9.90402e-10	6.37324e-13		7.47052e-15	3.43288	2.28351e-05	1.8243e-10	1.18384e-13		75	74	72	74	51	69.2	82	121
Mcm7	421	169	-340.2	-4.11538		0.00110635	-1.44762	-1.0032e-05	1	0.0209111		0.000126781	-1.54389	-1.14294e-05	1	0.00907914		6.50748e-18	-2.78357	-2.07882e-05	1.58913e-13	8.03807e-17		0.579229	-1.0665	-1.39748e-06	1	1		4.86708e-08	-1.92286	-1.07562e-05	0.00118854	3.86895e-07		8.03952e-07	-1.80296	-9.35876e-06	0.0196325	5.15966e-06		507	502	336	438	464	449.4	295	167
Lrp8	161	63	-130.8	-39.4706		8.88888e-07	-2.26031	-5.41958e-06	0.0217067	9.27635e-05		0.000128871	-1.86475	-4.5074e-06	1	0.00913172		1.33031e-43	-25.9104	-9.34463e-06	3.24861e-39	6.15267e-42		0.270037	1.21213	9.1218e-07	1	1		1.6838e-22	-11.4632	-3.92505e-06	4.11185e-18	5.05762e-21		4.85412e-27	-13.8948	-4.83723e-06	1.18538e-22	1.67426e-25		124	156	95	161	135	134.2	76	53
Abcb6	713	419	538.8	3.11626		1.2146e-06	1.68771	1.26269e-05	0.0296605	0.0001177		0.000129011	1.51163	9.39395e-06	1	0.00913172		8.85517e-45	4.59186	6.59496e-05	2.16243e-40	4.25676e-43		0.302592	-1.11648	-3.23296e-06	1	1		5.54573e-21	2.72077	5.33227e-05	1.35427e-16	1.51824e-19		2.24184e-25	3.03769	5.65557e-05	5.47457e-21	7.25108e-24		335	241	225	245	227	254.6	248	315
Fam49b	722	353	-610.6	-7.48195		3.87434e-06	-1.55127	-1.80226e-05	0.0946114	0.00027913		0.000128268	-1.43728	-1.54299e-05	1	0.00913172		2.0839e-54	-5.06041	-4.06936e-05	5.08889e-50	1.33918e-52		0.427078	1.0793	2.59269e-06	1	1		1.86565e-29	-3.26212	-2.2671e-05	4.55591e-25	8.0922e-28		2.16112e-33	-3.52082	-2.52637e-05	5.27746e-29	1.01881e-31		798	611	608	703	804	704.8	552	341
Arhgap42	629	298	421.6	1.76794		0.000281082	1.45746	1.81897e-05	1	0.00737275		0.000128857	1.48678	1.93556e-05	1	0.00913172		5.63052e-20	2.59636	6.34753e-05	1.37497e-15	8.1504e-19		0.850336	1.02012	1.16588e-06	1	1		2.27343e-08	1.78143	4.52856e-05	0.000555172	1.89737e-07		6.35036e-08	1.7463	4.41197e-05	0.00155076	4.79814e-07		532	597	547	528	541	549	476	806
Snora64	165	73	88.4	1.45803		0.0459789	1.22497	3.33786e-06	1	0.283751		0.000130638	1.46628	6.91828e-06	1	0.00922015		1.30444e-12	2.03242	1.53181e-05	3.18544e-08	1.07326e-11		0.073333	1.197	3.58043e-06	1	0.721512		3.71074e-07	1.65916	1.19803e-05	0.00906162	2.64496e-06		0.000905823	1.3861	8.39983e-06	1	0.0035381		243	181	228	184	191	205.4	258	264
Apol11b	326	90	-165	-23.2973		5.95426e-06	-4.89813	-1.00382e-05	0.145403	0.000381635		0.000132895	-3.7269	-9.22897e-06	1	0.00932554		1.14137e-12	-15.8924	-1.18197e-05	2.78723e-08	9.43863e-12		0.439551	1.31427	8.09277e-07	1	1		0.0019493	-3.24459	-1.78147e-06	1	0.00749635		0.000126904	-4.26425	-2.59075e-06	1	0.000579106		115	171	328	102	146	172.4	36	16
Cyp3a25	7222	5191	6128.2	6.47258		0.00827776	1.60322	4.88306e-05	1	0.0891283		0.000132599	1.9856	7.97843e-05	1	0.00932554		1.74785e-31	9.55127	0.000692224	4.26825e-27	4.92302e-30		0.229553	1.23851	3.09537e-05	1	1		2.13624e-21	5.95755	0.000643393	5.2167e-17	5.98246e-20		2.65005e-17	4.81026	0.00061244	6.47143e-13	5.13605e-16		935	918	1437	980	1329	1119.8	690	2434
H2-DMb1	151	74	-123.8	-14.4565		1.13483e-07	-2.26587	-5.40405e-06	0.00277126	1.98298e-05		0.000134801	-1.77031	-4.20904e-06	1	0.00939366		3.07877e-33	-9.72183	-8.6781e-06	7.51836e-29	9.48091e-32		0.125013	1.27992	1.19501e-06	1	0.879643		4.69193e-13	-4.29055	-3.27406e-06	1.14577e-08	6.64213e-12		2.73338e-18	-5.49159	-4.46907e-06	6.67492e-14	5.67113e-17		115	154	153	127	116	133	82	42
Cisd1	520	253	362.6	3.02344		0.00021344	1.71209	9.27115e-06	1	0.0059773		0.000135019	1.74069	9.64355e-06	1	0.00939366		4.87264e-24	4.45953	4.5042e-05	1.1899e-19	9.11801e-23		0.916838	1.01671	3.72403e-07	1	1		2.81346e-11	2.60473	3.57709e-05	6.87048e-07	3.31907e-10		5.25317e-11	2.56193	3.53985e-05	1.28282e-06	5.72178e-10		184	201	204	168	139	179.2	184	297
Hes6	192	88	82.2	1.84917		0.071706	1.40966	2.86105e-06	1	0.376653		0.000134642	2.06624	7.4465e-06	1	0.00939366		1.59711e-07	2.72657	1.20582e-05	0.00390014	8.28055e-07		0.044154	1.46577	4.58545e-06	1	0.583363		0.000505462	1.9342	9.19713e-06	1	0.00218893		0.137723	1.31958	4.61167e-06	1	0.299295		95	101	80	79	129	96.8	100	157
Anks4b	1161	504	753.4	2.98159		0.00238088	1.68155	1.88443e-05	1	0.0364065		0.000137345	1.92135	2.54747e-05	1	0.00952834		4.9166e-17	4.36967	9.31685e-05	1.20063e-12	5.7612e-16		0.433656	1.14261	6.63031e-06	1	1		2.81101e-08	2.59859	7.43242e-05	0.000686449	2.31439e-07		1.5526e-06	2.27427	6.76939e-05	0.0379144	9.61563e-06		333	519	364	313	372	380.2	250	860
Csgalnact2	867	350	-617	-4.51367		2.36311e-05	-1.6065	-2.14817e-05	0.577072	0.00110339		0.00013848	-1.53185	-1.97557e-05	1	0.00957983		0	-3.06107	-3.83123e-05	0	0		0.673691	1.04873	1.72605e-06	1	1		2.79488e-08	-1.90542	-1.68306e-05	0.00068251	2.30189e-07		2.24726e-09	-1.99828	-1.85566e-05	5.4878e-05	2.02951e-08		810	594	606	940	1013	792.6	464	380
Ggact	337	154	213.2	2.18182		3.74082e-06	1.8332	1.08651e-05	0.0913508	0.000272689		0.000139561	1.64547	8.41703e-06	1	0.00962736		1.04476e-18	3.20463	2.87489e-05	2.5513e-14	1.37314e-17		0.4032	-1.11409	-2.44806e-06	1	1		1.42873e-05	1.74811	1.78838e-05	0.348895	8.11006e-05		2.24604e-07	1.94755	2.03319e-05	0.00548484	1.58065e-06		181	163	185	189	184	180.4	135	278
Myb	602	161	-442	-1106		4.41384e-06	-2.88299	-2.06344e-05	0.107786	0.000304895		0.000140402	-2.38628	-1.83534e-05	1	0.00965807		1.88373e-56	-589.374	-3.15391e-05	4.60007e-52	1.27074e-54		0.409867	1.20815	2.28096e-06	1	1		1.13051e-38	-204.432	-1.09047e-05	2.76071e-34	7.44128e-37		8.65432e-42	-246.984	-1.31857e-05	2.11338e-37	5.71185e-40		595	319	169	602	527	442.4	162	131
AI182371	2248	1663	1836.4	2.4848		1.19275e-06	2.15874	0.000103977	0.0291269	0.000116043		0.000141215	1.82315	7.38633e-05	1	0.0096596		1.02207e-15	3.65368	0.000238122	2.49589e-11	1.08423e-14		0.280557	-1.18407	-3.01136e-05	1	1		0.000818687	1.69251	0.000134145	1	0.00340006		1.06475e-05	2.00405	0.000164259	0.260012	5.77676e-05		1103	1456	1206	1199	1220	1236.8	1038	2228
Proc	3828	2351	2866	2.52821		3.96353e-05	1.63251	8.60736e-05	0.967894	0.00167166		0.000140922	1.57403	7.81163e-05	1	0.0096596		7.87562e-27	3.7126	0.000369139	1.92323e-22	1.74205e-25		0.758656	-1.03715	-7.95739e-06	1	1		7.5383e-12	2.27417	0.000283066	1.84085e-07	9.40651e-11		9.03808e-13	2.35866	0.000291023	2.2071e-08	1.1828e-11		1710	2067	1970	1910	1720	1875.4	1409	3020
Aldh1a1	9110	5086	6148.8	3.82522		0.0140178	1.73724	0.000115804	1	0.12869		0.000145277	2.36588	0.000214549	1	0.00990965		1.87877e-13	5.67058	0.000733644	4.58796e-09	1.6587e-12		0.167637	1.36186	9.87448e-05	1	0.966323		2.51597e-07	3.26413	0.00061784	0.00614401	1.83021e-06		0.000114838	2.39682	0.000519095	1	0.000527924		2339	2441	1562	2205	2335	2176.4	1675	6397
Sfxn1	622	317	494.6	2.54659		0.924215	-1.01336	-4.09224e-07	1	1		0.000147951	1.60732	1.88555e-05	1	0.010064		3.42245e-16	2.79989	5.58814e-05	8.35762e-12	3.74613e-15		0.000106726	1.62878	1.92647e-05	1	0.0124107		2.06398e-16	2.83728	5.62907e-05	5.04024e-12	4.06799e-15		8.1323e-06	1.74196	3.7026e-05	0.198591	4.49704e-05		430	379	432	401	511	430.6	348	642
Agxt2	527	214	201.8	1.30697		0.0034216	1.4186	1.98545e-05	1	0.0478471		0.000148628	1.57323	2.71883e-05	1	0.010082		3.52925e-06	1.74256	3.52197e-05	0.0861843	1.58282e-05		0.386705	1.109	7.33376e-06	1	1		0.0849597	1.22836	1.53652e-05	1	0.207264		0.390701	1.10763	8.03143e-06	1	0.686397		690	624	648	586	739	657.4	520	988
Clec12a	1091	412	-846.8	-16.5662		5.94118e-08	-2.21355	-3.54146e-05	0.00145084	1.2616e-05		0.000149436	-1.73493	-2.7364e-05	1	0.0101087		8.8944e-49	-11.2088	-5.88342e-05	2.17201e-44	4.79473e-47		0.0959723	1.27587	8.05056e-06	1	0.805595		4.91052e-24	-5.06373	-2.34196e-05	1.19915e-19	1.60529e-22		5.61765e-31	-6.46065	-3.14702e-05	1.37183e-26	2.34101e-29		1036	683	617	1049	1121	901.2	534	330
Dpp4	1956	987	1276.8	2.23673		0.068417	1.28773	2.21318e-05	1	0.36511		0.00015254	1.69357	5.33474e-05	1	0.0102901		2.52605e-16	3.19179	0.000168587	6.16862e-12	2.78871e-15		0.0483083	1.31515	3.12155e-05	1	0.606147		1.00799e-10	2.47861	0.000146456	2.46152e-06	1.12501e-09		5.19942e-06	1.88466	0.00011524	0.12697	2.96382e-05		1075	1058	1315	841	1019	1061.6	799	1600
Got1	705	321	362.6	1.83703		0.00537731	1.56394	1.75274e-05	1	0.0667585		0.000154454	1.83722	2.6021e-05	1	0.0103336		4.80744e-10	2.74707	5.42991e-05	1.17398e-05	3.17806e-09		0.312894	1.17474	8.49363e-06	1	1		0.000435607	1.7565	3.67717e-05	1	0.00190705		0.0116956	1.49523	2.82781e-05	1	0.0356271		375	217	573	321	680	433.2	535	682
Tarsl2	231	100	127	1.97994		0.0382951	1.3617	3.37433e-06	1	0.254329		0.000154083	1.74733	6.97198e-06	1	0.0103336		4.70885e-13	2.92004	1.79124e-05	1.1499e-08	4.01362e-12		0.0896951	1.2832	3.59765e-06	1	0.783389		1.94019e-07	2.14442	1.45381e-05	0.00473795	1.43357e-06		0.000390525	1.67114	1.09404e-05	1	0.00164226		176	117	106	117	132	129.6	107	254
Ugt1a9	2184	1551	1909	12.6687		0.114791	-1.41556	-6.66775e-06	1	0.503719		0.000153932	2.29495	2.94124e-05	1	0.0103336		3.37747e-22	9.72868	0.000198256	8.24778e-18	5.67638e-21		1.32296e-07	3.24863	3.60801e-05	0.00323067	6.46133e-05		1.18531e-27	13.7715	0.000204924	2.89452e-23	4.69889e-26		1.09523e-10	4.23917	0.000168843	2.67454e-06	1.14985e-09		292	268	290	457	262	313.8	203	837
Fdx1	383	167	230.4	2.52785		0.000934581	1.66436	7.24858e-06	1	0.0184393		0.000155684	1.78647	8.58085e-06	1	0.0103875		2.11356e-17	3.73978	2.98926e-05	5.16132e-13	2.52264e-16		0.649283	1.07337	1.33227e-06	1	1		9.93582e-08	2.24697	2.2644e-05	0.00242633	7.62037e-07		1.00232e-06	2.09339	2.13117e-05	0.0244767	6.36089e-06		191	159	146	136	122	150.8	143	234
Mir6236	36344	9516	17157.8	1.57262		6.23713e-09	2.09342	0.00236666	0.000152311	2.34324e-06		0.000157542	1.61198	0.00132461	1	0.0104828		0.00173775	1.48459	0.00104889	1	0.00537436		0.0379617	-1.29866	-0.00104205	1	0.538029		0.00640963	-1.41009	-0.00131777	1	0.021922		0.512814	-1.08581	-0.000275721	1	0.847977		20664	29281	26953	33311	39609	29963.6	37720	41296
Acot13	883	349	642.8	2.65841		0.00787147	1.33585	9.39968e-06	1	0.0862752		0.000159705	1.50681	1.41846e-05	1	0.0105978		2.74432e-35	3.90995	8.14434e-05	6.70163e-31	9.35982e-34		0.268189	1.12798	4.78489e-06	1	1		6.50424e-23	2.92694	7.20437e-05	1.58833e-18	2.0131e-21		1.24132e-18	2.59485	6.72588e-05	3.03131e-14	2.65639e-17		431	394	335	391	387	387.6	342	447
Hist1h2bm	121	49	-88.2	-41.0909		9.38339e-05	-2.95233	-4.28788e-06	1	0.00320928		0.000161202	-2.81581	-4.1814e-06	1	0.0106681		8.71048e-20	-26.2678	-6.23732e-06	2.1271e-15	1.24029e-18		0.910018	1.04848	1.06481e-07	1	1		5.71918e-09	-8.89732	-1.94944e-06	0.000139662	5.14599e-08		2.00787e-09	-9.32868	-2.05592e-06	4.90322e-05	1.82752e-08		94	58	61	118	121	90.4	23	29
Hibadh	1356	822	1046.8	2.85406		0.00578062	1.4191	1.71439e-05	1	0.0702651		0.000162656	1.61307	2.50789e-05	1	0.0107353		2.18239e-28	4.20716	0.000131195	5.32939e-24	5.32939e-27		0.311807	1.13669	7.93502e-06	1	1		2.29847e-17	2.96468	0.000114051	5.61287e-13	4.83868e-16		5.27514e-14	2.60816	0.000106116	1.28819e-09	7.74618e-13		583	638	533	555	514	564.6	441	969
Stat1	3448	1555	-2418.4	-3.80037		3.57379e-07	-2.09385	-0.000124894	0.00872719	4.7174e-05		0.000163161	-1.72338	-0.000100349	1	0.0107396		5.50198e-11	-2.611	-0.000147509	1.34358e-06	3.92172e-10		0.176572	1.21497	2.4545e-05	1	0.979249		0.126662	-1.24698	-2.26147e-05	1	0.289101		0.00407423	-1.51505	-4.71597e-05	1	0.0139541		2849	4140	3468	3403	2550	3282	1038	1279
Aifm1	787	422	603.2	1.81979		2.44715e-05	1.52595	2.80158e-05	0.597594	0.00113827		0.000163719	1.45813	2.44033e-05	1	0.0107474		1.48192e-22	2.68173	8.95807e-05	3.61884e-18	2.55749e-21		0.649463	-1.04651	-3.61251e-06	1	1		1.58891e-08	1.75742	6.15649e-05	0.000388011	1.35054e-07		1.02523e-09	1.83915	6.51774e-05	2.50361e-05	9.71521e-09		675	828	681	704	791	735.8	650	953
Ptms	3522	1882	2794.8	2.45532		3.24183e-05	1.72796	0.000101403	0.791654	0.00142988		0.000169166	1.63965	8.91015e-05	1	0.0110751		1.79061e-21	3.60529	0.000362912	4.37266e-17	2.86544e-20		0.688313	-1.05386	-1.23013e-05	1	1		2.53052e-08	2.08645	0.00026151	0.000617954	2.09903e-07		2.51235e-09	2.19882	0.000273811	6.13516e-05	2.2564e-08		1943	2208	2059	1635	1757	1920.4	1813	2888
Gpt	2106	819	1266.6	3.19515		0.0705629	1.34873	1.46116e-05	1	0.372653		0.000171978	1.86505	3.6245e-05	1	0.0112291		1.64396e-19	4.70039	0.000155044	4.01455e-15	2.27196e-18		0.0496694	1.38282	2.16334e-05	1	0.611662		1.48166e-13	3.48505	0.000140433	3.61822e-09	2.2022e-12		2.8906e-08	2.52025	0.000118799	0.000705885	2.27778e-07		546	654	780	309	596	577	465	1207
Fbxo21	274	35	86	1.40037		4.36376e-06	1.86975	1.34686e-05	0.106563	0.000304236		0.000172911	1.66845	1.03514e-05	1	0.0112599		2.95715e-06	1.89326	1.38326e-05	0.0722136	1.3363e-05		0.396279	-1.12065	-3.11723e-06	1	1		0.932532	1.01257	3.64009e-07	1	1		0.349261	1.13474	3.48124e-06	1	0.627961		162	170	196	259	287	214.8	343	316
L3hypdh	157	49	82.4	2.17714		0.000518711	1.83003	4.20398e-06	1	0.0117979		0.00017412	1.91852	4.65217e-06	1	0.0113085		1.83699e-11	3.20917	1.11891e-05	4.48594e-07	1.36061e-10		0.790146	1.04836	4.48194e-07	1	1		0.000908678	1.75361	6.98509e-06	1	0.00374198		0.00232891	1.67273	6.5369e-06	1	0.00840678		84	90	40	67	69	70	86	133
Bdh2	95	28	48.2	11.0417		0.927174	1.04303	1.97544e-08	1	1		0.000178417	4.08505	1.41644e-06	1	0.0115569		4.82808e-11	12.3657	5.21831e-06	1.17902e-06	3.45348e-10		0.000472974	3.91654	1.39668e-06	1	0.035224		1.99833e-10	11.8556	5.19855e-06	4.87991e-06	2.15639e-09		0.00121784	3.02705	3.80187e-06	1	0.00464971		2	9	3	6	11	6.2	4	32
Clcn2	336	182	235.2	3.56769		0.00582436	1.84883	5.64835e-06	1	0.0705511		0.000181842	2.3021	8.6645e-06	1	0.0117476		4.15506e-13	5.26445	2.83767e-05	1.01466e-08	3.5515e-12		0.322603	1.24516	3.01615e-06	1	1		2.50486e-06	2.84744	2.27283e-05	0.0611686	1.58386e-05		0.000163671	2.2868	1.97122e-05	1	0.000731489		98	100	120	57	83	91.6	70	232
Uroc1	6184	3483	4630.6	5.60298		0.0450421	1.61394	4.52489e-05	1	0.279666		0.00018358	2.46668	0.000108098	1	0.0118286		2.38455e-16	8.16646	0.000528187	5.82307e-12	2.63846e-15		0.0752125	1.52836	6.28491e-05	1	0.73082		7.51725e-11	5.05995	0.000482938	1.83571e-06	8.52234e-10		9.12883e-07	3.31071	0.000420089	0.0222926	5.819e-06		539	1396	1506	613	976	1006	658	2903
Hist1h1a	599	214	-483.4	-21.8362		1.13684e-07	-2.11732	-1.92546e-05	0.00277617	1.98298e-05		0.000184629	-1.68689	-1.48574e-05	1	0.0118346		1.64641e-59	-14.7373	-3.40115e-05	4.02054e-55	1.186e-57		0.111492	1.25517	4.39721e-06	1	0.847597		2.84344e-31	-6.96034	-1.47569e-05	6.94368e-27	1.34307e-29		1.58799e-38	-8.73638	-1.91542e-05	3.87787e-34	9.03933e-37		540	464	365	613	551	506.6	290	152
Racgap1	251	86	-209	-46.4348		0.000530542	-1.55501	-5.48783e-06	1	0.0120099		0.000184643	-1.60392	-5.78935e-06	1	0.0118346		7.59704e-78	-30.6529	-1.4874e-05	1.8552e-73	7.99654e-76		0.821298	-1.03145	-3.01524e-07	1	1		1.16709e-54	-19.7124	-9.38621e-06	2.85003e-50	1.40396e-52		2.94755e-54	-19.1113	-9.08469e-06	7.19791e-50	2.83382e-52		245	179	162	253	229	213.6	155	97
Cyp4v3	2574	1517	1929.8	2.37686		0.156636	1.21871	2.41779e-05	1	0.60389		0.000185186	1.68845	7.61048e-05	1	0.0118383		2.91509e-16	3.21529	0.000244891	7.11864e-12	3.20804e-15		0.0196888	1.38543	5.19269e-05	1	0.38372		7.88339e-12	2.63826	0.000220713	1.92512e-07	9.79707e-11		4.38616e-06	1.90429	0.000168786	0.10711	2.52499e-05		1739	1442	1466	1512	1500	1531.8	1161	2501
Il1rap	1402	855	1093.4	3.00993		2.15765e-07	1.7992	3.14783e-05	0.00526897	3.17408e-05		0.000188822	1.52559	2.07015e-05	1	0.0118488		1.2583e-37	4.41959	0.000134688	3.07276e-33	4.69124e-36		0.14227	-1.17935	-1.07768e-05	1	0.915995		1.989e-15	2.45642	0.00010321	4.85714e-11	3.56095e-14		8.93797e-21	2.89698	0.000113987	2.18265e-16	2.24092e-19		558	557	585	505	515	544	480	811
Ppbp	177	63	-106.6	-21.5		2.05391e-06	-4.7014	-6.33921e-06	0.0501565	0.000172954		0.000190372	-3.26165	-5.58321e-06	1	0.0118488		4.18452e-13	-14.1433	-7.48256e-06	1.02186e-08	3.57544e-12		0.27448	1.44142	7.55997e-07	1	1		0.00292277	-3.00831	-1.14334e-06	1	0.0108405		4.94006e-05	-4.33623	-1.89934e-06	1	0.000241417		75	101	88	116	179	111.8	8	38
1810008I18Rik	1168	256	480.8	5.04714		5.35822e-06	3.57154	2.2252e-05	0.130848	0.000352015		0.000190687	2.81566	1.57112e-05	1	0.0118488		3.83566e-12	7.48111	5.60823e-05	9.36668e-08	3.03223e-11		0.379725	-1.26846	-6.5408e-06	1	1		0.00655609	2.09464	3.38302e-05	1	0.0223728		0.000363918	2.65697	4.0371e-05	1	0.00153646		125	166	86	142	75	118.8	74	249
Tnfsf4	15	9	-13.4	#DIV/0!		4.13326e-05	-3.82855	-7.23276e-07	1	0.00172833		0.000190441	-3.20243	-6.73282e-07	1	0.0118488		3.39379e-12	-88.9363	-9.67974e-07	8.28762e-08	2.69763e-11		0.748864	1.19551	4.99932e-08	1	1		0.000431999	-23.2298	-2.44698e-07	1	0.00189329		4.01573e-05	-27.7715	-2.94691e-07	0.980642	0.000199317		14	15	14	9	15	13.4	3	2
Adk	2777	1625	2129.8	1.97886		0.000223389	1.48254	7.58735e-05	1	0.00616752		0.000187031	1.48955	7.69766e-05	1	0.0118488		4.05442e-23	2.92823	0.000303191	9.9009e-19	7.2059e-22		0.965464	1.00473	1.10309e-06	1	1		2.08939e-10	1.97514	0.000227318	5.10228e-06	2.24968e-09		2.72447e-10	1.96584	0.000226215	6.65316e-06	2.73905e-09		2372	2039	2405	1938	2125	2175.8	1810	2948
Cracr2a	51	16	-31	-12.0714		0.000316412	-2.32755	-1.39607e-06	1	0.00809935		0.000190576	-2.40677	-1.43068e-06	1	0.0118488		2.82505e-12	-7.89779	-2.13777e-06	6.89877e-08	2.25598e-11		0.946283	-1.03403	-3.46134e-08	1	1		0.000272235	-3.39318	-7.41696e-07	1	0.00124053		0.000349549	-3.2815	-7.07082e-07	1	0.00148066		21	31	32	32	53	33.8	13	8
Slfn1	185	59	-130.6	-17.325		0.000413672	-1.7443	-4.27371e-06	1	0.0099624		0.000188243	-1.79171	-4.42566e-06	1	0.0118488		1.6306e-34	-11.5713	-9.15009e-06	3.98194e-30	5.35927e-33		0.891346	-1.02718	-1.51952e-07	1	1		5.85887e-20	-6.63379	-4.87638e-06	1.43073e-15	1.51081e-18		1.54303e-19	-6.45824	-4.72443e-06	3.76809e-15	3.54811e-18		191	115	164	122	101	138.6	63	44
Msi1	9	7	-6	-16		0.00134129	5.5157	3.78457e-07	1	0.0239098		0.000186571	6.73095	4.80306e-07	1	0.0118488		0.703099	-1.58023	-3.07731e-08	1	1		0.637778	1.22033	1.01849e-07	1	1		0.000129077	-8.71607	-4.0923e-07	1	0.000624915		5.81219e-05	-10.6364	-5.11079e-07	1	0.000280834		0	4	0	1	0	1	9	4
1600002H07Rik	125	69	83.2	2.23442		0.00742385	1.59137	2.89025e-06	1	0.0830868		0.000188845	1.90984	4.4467e-06	1	0.0118488		4.83548e-12	3.30403	1.12606e-05	1.18082e-07	3.78712e-11		0.28943	1.20012	1.55646e-06	1	1		1.71199e-05	2.07621	8.37038e-06	0.418067	9.5931e-05		0.00109591	1.73001	6.81392e-06	1	0.00422317		58	57	85	67	70	67.4	53	128
Aldh4a1	3155	1712	2340.6	3.33127		0.00756391	1.52359	3.81954e-05	1	0.0842658		0.000187628	1.8045	5.86874e-05	1	0.0118488		3.48644e-22	4.89205	0.000283922	8.51388e-18	5.85549e-21		0.281733	1.18437	2.0492e-05	1	1		3.892e-13	3.21088	0.000245727	9.50427e-09	5.5578e-12		4.04595e-10	2.71104	0.000225235	9.8802e-06	4.00631e-09		988	1134	1244	782	872	1004	712	1743
C730036E19Rik	368	186	302.4	18.3793		0.022651	2.70166	2.20739e-06	1	0.180215		0.000186912	5.22332	5.4785e-06	1	0.0118488		1.18733e-11	26.3957	3.29434e-05	2.89946e-07	8.95725e-11		0.116242	1.93338	3.27111e-06	1	0.855939		3.87139e-07	9.7702	3.0736e-05	0.00945393	2.74824e-06		0.000165608	5.05344	2.74649e-05	1	0.000739873		17	39	19	11	1	17.4	10	139
Mrpl15	279	97	173.2	1.54261		4.24396e-05	1.47094	1.08452e-05	1	0.00176465		0.000193715	1.42032	9.67965e-06	1	0.0118857		2.01644e-18	2.27478	2.93571e-05	4.92415e-14	2.59987e-17		0.710495	-1.03564	-1.16559e-06	1	1		2.97156e-06	1.54648	1.85118e-05	0.0725654	1.86271e-05		4.21222e-07	1.60159	1.96774e-05	0.0102862	2.82511e-06		329	277	323	313	354	319.2	323	426
H2-M3	138	72	-115	-5.49219		4.67384e-05	-1.68414	-4.13032e-06	1	0.00187107		0.000193325	-1.60278	-3.82384e-06	1	0.0118857		2.44599e-20	-3.72924	-7.44111e-06	5.97311e-16	3.61788e-19		0.72732	1.05076	3.06479e-07	1	1		9.50653e-08	-2.21433	-3.3108e-06	0.0023215	7.30719e-07		1.19447e-08	-2.32674	-3.61727e-06	0.000291689	9.95187e-08		155	155	123	128	142	140.6	51	65
Fam111a	890	349	-779	-11.8194		0.00012903	-1.4442	-1.88781e-05	1	0.00411885		0.000193142	-1.42942	-1.84386e-05	1	0.0118857		4.38813e-98	-8.03677	-5.37397e-05	1.07158e-93	5.66974e-96		0.917495	1.01034	4.39498e-07	1	1		1.7723e-55	-5.56484	-3.48616e-05	4.32797e-51	2.21947e-53		2.74531e-56	-5.62239	-3.53011e-05	6.70406e-52	2.86498e-54		942	840	728	843	902	851	609	464
Hist1h3b	91	37	-60.2	-44		0.000193028	-2.49526	-2.67754e-06	1	0.00555866		0.000193028	-2.47014	-2.65933e-06	1	0.0118857		8.38546e-22	-27.989	-4.30859e-06	2.04773e-17	1.37339e-20		1	1.01017	1.82077e-08	1	1		1.59563e-10	-11.2169	-1.63105e-06	3.89653e-06	1.74113e-09		1.0178e-10	-11.3309	-1.64925e-06	2.48547e-06	1.07549e-09		64	64	43	91	46	61.6	24	12
Dclk3	346	166	161.6	2.75652		0.476875	1.21002	1.55845e-06	1	1		0.000192671	2.69296	1.25626e-05	1	0.0118857		1.66617e-06	3.62014	1.94428e-05	0.0406879	7.73386e-06		0.00248377	2.22555	1.10042e-05	1	0.115741		3.96301e-05	2.9918	1.78843e-05	0.967767	0.000209066		0.254309	1.3443	6.88017e-06	1	0.490774		78	147	101	112	69	101.4	116	164
Epx	7163	1622	-4659.4	-3329.14		6.57388e-09	-5.21995	-0.000268276	0.000160534	2.43234e-06		0.000195649	-2.80025	-0.000213342	1	0.0119114		5.24414e-66	-2056.2	-0.000331688	1.28062e-61	4.41593e-64		0.0227471	1.8641	5.49338e-05	1	0.411403		8.72633e-46	-393.912	-6.34118e-05	2.13097e-41	7.77727e-44		3.67849e-53	-734.292	-0.000118346	8.98286e-49	3.42857e-51		5073	2337	1948	7163	6783	4660.8	941	916
Pon1	5384	3351	3978.6	3.49317		3.00353e-08	2.21568	0.000140739	0.000733463	7.26201e-06		0.000196085	1.70123	8.11815e-05	1	0.0119114		4.7113e-28	5.11504	0.000476397	1.1505e-23	1.12794e-26		0.0626486	-1.3024	-5.95574e-05	1	0.672179		5.5235e-09	2.30856	0.000335658	0.000134884	4.9791e-08		3.01406e-14	3.00667	0.000395215	7.36033e-10	4.53781e-13		1544	1590	1770	1780	1295	1595.8	1195	3013
5830473C10Rik	355	189	271.4	3.10714		1.36806e-06	1.99442	9.29666e-06	0.0334079	0.000126923		0.000195238	1.70515	6.59229e-06	1	0.0119114		9.37432e-26	4.57278	3.34011e-05	2.28921e-21	1.96667e-24		0.265974	-1.16965	-2.70437e-06	1	1		2.73933e-09	2.29278	2.41045e-05	6.68945e-05	2.55909e-08		2.22477e-12	2.68175	2.68088e-05	5.43288e-08	2.80046e-11		109	150	126	129	130	128.8	118	259
Car5a	292	131	196.4	5.50459		0.00259272	2.20869	3.86207e-06	1	0.0389386		0.000195764	2.6624	5.3118e-06	1	0.0119114		2.10185e-14	8.01319	2.2409e-05	5.13273e-10	2.00341e-13		0.470009	1.20542	1.44973e-06	1	1		6.92706e-07	3.62803	1.85469e-05	0.0169159	4.74336e-06		1.73686e-05	3.00976	1.70972e-05	0.424141	9.15082e-05		33	71	47	29	38	43.6	22	129
Plg	27355	13616	19215.4	2.27613		4.44131e-10	2.17852	0.00129019	1.08457e-05	3.28657e-07		0.00019698	1.58587	0.000641378	1	0.0119327		2.34536e-21	3.33135	0.00255224	5.72738e-17	3.73119e-20		0.0101786	-1.37371	-0.000648808	1	0.266698		0.000598584	1.52918	0.00126205	1	0.00255499		2.62533e-09	2.10064	0.00191086	6.41105e-05	2.34837e-08		11687	16338	17696	15589	13978	15057.6	11283	24223
Plekhg6	83	45	43.8	1.83588		0.000343996	2.01145	3.85557e-06	1	0.00866018		0.000197412	2.06121	4.04521e-06	1	0.0119327		3.50857e-07	2.69447	6.45914e-06	0.00856794	1.75142e-06		0.91269	1.02473	1.89646e-07	1	1		0.126789	1.33956	2.60358e-06	1	0.289364		0.15621	1.30723	2.41393e-06	1	0.332009		45	58	57	54	48	52.4	53	127
Deptor	2158	1485	1761.4	2.4107		0.00527577	1.30813	2.80185e-05	1	0.0657318		0.000198759	1.43071	3.91649e-05	1	0.0119549		9.37461e-38	3.53527	0.000230536	2.28928e-33	3.51656e-36		0.352627	1.09371	1.11464e-05	1	1		1.791e-24	2.70254	0.000202518	4.37362e-20	6.04091e-23		1.05906e-20	2.47099	0.000191371	2.58622e-16	2.6417e-19		1395	1149	1173	1405	1176	1259.6	1186	1634
Pde3b	1538	935	1211.2	2.32054		0.0287757	1.24229	1.69664e-05	1	0.210895		0.000198383	1.44605	3.12352e-05	1	0.0119549		2.01342e-31	3.23752	0.000156683	4.91677e-27	5.6385e-30		0.125519	1.16402	1.42688e-05	1	0.88017		1.04653e-21	2.60609	0.000139717	2.55563e-17	2.98555e-20		5.15504e-16	2.23886	0.000125448	1.25886e-11	9.02422e-15		992	939	1077	911	919	967.6	795	1347
Atp8a1	559	368	-466.4	-3.73068		8.74102e-07	-1.57568	-1.68197e-05	0.0213456	9.16119e-05		0.000200711	-1.40728	-1.33234e-05	1	0.0120136		0	-2.53709	-2.78913e-05	0	0		0.227557	1.11966	3.49622e-06	1	1		9.04626e-07	-1.61016	-1.10717e-05	0.022091	6.0907e-06		9.28701e-10	-1.80284	-1.45679e-05	2.26789e-05	8.83822e-09		612	604	611	682	677	637.2	359	306
Slc22a30	390	268	303.8	3.68375		0.00038938	2.1081	9.09629e-06	1	0.00950235		0.000200719	2.18597	9.73549e-06	1	0.0120136		6.05727e-15	5.42187	3.62987e-05	1.47918e-10	6.02274e-14		0.865682	1.03694	6.39202e-07	1	1		5.8789e-06	2.57192	2.72024e-05	0.143563	3.53777e-05		1.24643e-05	2.48031	2.65632e-05	0.304378	6.69551e-05		94	105	116	143	108	113.2	57	372
Lyplal1	127	52	80.6	1.75327		0.183716	1.16205	1.41557e-06	1	0.658594		0.000203902	1.50912	4.44741e-06	1	0.0121743		4.90563e-14	2.29315	1.12964e-05	1.19796e-09	4.56017e-13		0.0200534	1.29867	3.03184e-06	1	0.388974		8.10264e-10	1.97337	9.88083e-06	1.97866e-05	8.1126e-09		0.000103613	1.51953	6.84899e-06	1	0.000480026		117	127	123	94	143	120.8	127	152
Hagh	863	511	654.6	3.51963		0.000506652	1.85519	1.62169e-05	1	0.0115847		0.000205113	1.93439	1.77187e-05	1	0.0122167		4.47241e-19	5.13106	7.8337e-05	1.09216e-14	6.00089e-18		0.815413	1.04269	1.5018e-06	1	1		1.14257e-08	2.76579	6.21201e-05	0.000279014	9.87662e-08		4.05317e-08	2.65255	6.06183e-05	0.000989784	3.13025e-07		232	362	276	244	185	259.8	168	480
Cobll1	582	444	481.4	2.26285		0.000195513	1.47185	1.2974e-05	1	0.00561696		0.000209431	1.46867	1.28864e-05	1	0.0123833		3.78975e-31	3.35803	6.4836e-05	9.25456e-27	1.04218e-29		0.982825	-1.00217	-8.76301e-08	1	1		1.33336e-15	2.2815	5.1862e-05	3.25606e-11	2.4415e-14		9.5941e-16	2.28645	5.19496e-05	2.34288e-11	1.63495e-14		376	347	367	367	449	381.2	338	498
Pacsin3	358	123	132.6	1.46106		0.0166594	1.38514	7.97614e-06	1	0.145606		0.000209208	1.65505	1.35661e-05	1	0.0123833		2.38548e-08	2.14115	2.36331e-05	0.000582534	1.34721e-07		0.191273	1.19487	5.58994e-06	1	1		0.00135804	1.5458	1.5657e-05	1	0.00539772		0.0566104	1.29371	1.00671e-05	1	0.141569		341	228	272	302	295	287.6	258	499
Sult2a3	1172	236	768.6	550		1	1.27906	3.12896e-08	1	1		0.000209016	4.91916	4.39442e-07	1	0.0123833		8.38149e-78	727.337	8.14417e-05	2.04676e-73	8.74684e-76		0.00251048	3.84593	4.08152e-07	1	0.11611		2.20663e-72	568.652	8.14104e-05	5.38858e-68	3.93327e-70		8.4326e-60	147.858	8.10023e-05	2.05924e-55	9.7134e-58		2	0	3	2	0	1.4	2	8
Nrn1	3306	2081	2449	2.37153		1.83305e-06	2.27941	0.000166944	0.044763	0.000158173		0.000214431	1.88882	0.000115978	1	0.0126393		1.46288e-12	3.46086	0.000321107	3.57236e-08	1.19717e-11		0.270086	-1.20679	-5.09668e-05	1	1		0.0145134	1.51831	0.000154162	1	0.0453254		0.000413929	1.83229	0.000205129	1	0.00173025		1240	2305	2322	1581	1480	1785.6	1582	4386
F13b	1845	895	1350	2.24195		4.32554e-06	1.70816	5.59808e-05	0.10563	0.000303533		0.000215314	1.53801	4.25302e-05	1	0.0126393		1.19196e-23	3.28217	0.000180409	2.91077e-19	2.17546e-22		0.365006	-1.11063	-1.34506e-05	1	1		2.01073e-08	1.92147	0.000124428	0.00049102	1.68735e-07		8.2831e-11	2.13404	0.000137879	2.02273e-06	8.82519e-10		879	1327	1124	1103	1002	1087	873	1531
Syde2	192	83	146	4.13305		0.163677	1.31889	1.07163e-06	1	0.619304		0.000214973	2.02893	3.45774e-06	1	0.0126393		4.70641e-21	6.14007	1.72733e-05	1.14931e-16	7.3111e-20		0.0236972	1.53836	2.38611e-06	1	0.419138		5.75591e-16	4.65549	1.62017e-05	1.40559e-11	1.08624e-14		1.85173e-09	3.02626	1.38156e-05	4.52192e-05	1.69487e-08		44	31	49	44	65	46.6	36	84
Spag5	240	89	-172.4	-144.667		0.00191022	-1.79826	-5.55202e-06	1	0.0310363		0.000217845	-2.01346	-6.29538e-06	1	0.0127573		7.57396e-49	-90.0361	-1.23683e-05	1.84956e-44	4.10102e-47		0.562744	-1.11967	-7.43368e-07	1	1		2.57944e-35	-50.0685	-6.81625e-06	6.29898e-31	1.47517e-33		4.93558e-33	-44.7172	-6.07288e-06	1.20527e-28	2.29139e-31		180	143	123	240	182	173.6	107	54
Mup3	12190	4782	8940.2	60.9209		0.0172316	4.62462	3.94467e-05	1	0.149218		0.000219414	12.3924	0.000123984	1	0.0128184		7.22467e-09	89.288	0.000960839	0.000176426	4.30413e-08		0.115705	2.67966	8.45369e-05	1	0.855939		2.37671e-05	19.3071	0.000921392	0.580393	0.000130308		0.00267153	7.20506	0.000836856	1	0.00952808		34	152	41	420	99	149.2	15	2625
5330417C22Rik	147	45	89	4.42308		0.246221	-1.40342	-1.01035e-06	1	0.768401		0.000223763	2.84749	6.49358e-06	1	0.0130413		0.985738	-1.00689	-2.40506e-08	1	1		2.10182e-06	3.99623	7.50393e-06	0.0513264	0.000596818		0.261036	1.39382	9.863e-07	1	0.515069		0.000223763	-2.86711	-6.51763e-06	1	0.000977688		34	28	73	57	50	48.4	39	150
Ces3a	4844	2109	2002.8	2.76396		0.00134138	2.81709	0.000150237	1	0.0239098		0.000224349	3.31879	0.000191718	1	0.0130443		4.83853e-05	3.77631	0.000229546	1	0.000187046		0.60452	1.17809	4.14808e-05	1	1		0.354882	1.3405	7.93088e-05	1	0.651686		0.683049	1.13786	3.78279e-05	1	1		930	1517	957	1347	926	1135.4	751	5127
Igfals	832	391	620.4	9.36119		0.000199839	2.70845	9.28407e-06	1	0.00570767		0.000225822	2.68438	9.15325e-06	1	0.0130928		2.02609e-19	13.5425	6.81584e-05	4.94771e-15	2.78587e-18		0.973914	-1.00897	-1.30819e-07	1	1		2.87308e-09	5.00009	5.88744e-05	7.01605e-05	2.67788e-08		2.29677e-09	5.04493	5.90052e-05	5.60871e-05	2.07174e-08		71	95	116	44	45	74.2	44	160
Ugt2b34	5099	3633	3884.8	3.33405		0.005745	1.40845	4.92871e-05	1	0.0699715		0.000226256	1.58056	7.00549e-05	1	0.0130928		8.13675e-35	4.89754	0.000470311	1.98699e-30	2.70339e-33		0.351632	1.1222	2.07678e-05	1	1		9.67705e-23	3.47726	0.000421024	2.36314e-18	2.94655e-21		3.3746e-19	3.09862	0.000400257	8.24078e-15	7.60219e-18		1717	1969	1502	1676	1458	1664.4	1149	2323
Marc1	1693	889	1173.4	3.15382		0.027549	1.48673	1.91798e-05	1	0.204296		0.000226998	1.94655	3.72997e-05	1	0.0131047		1.35577e-16	4.67155	0.00014468	3.3108e-12	1.53634e-15		0.133607	1.30929	1.81199e-05	1	0.896624		4.06576e-10	3.14217	0.0001255	9.92859e-06	4.23214e-09		1.33467e-06	2.39991	0.000107381	0.0325927	8.3464e-06		494	554	584	463	629	544.8	430	1004
Gys2	1505	867	1054.2	3.20821		0.00590471	1.40938	1.41224e-05	1	0.0712768		0.000228232	1.58219	2.00838e-05	1	0.0131449		6.12434e-34	4.73241	0.000128758	1.49556e-29	1.94482e-32		0.352172	1.12261	5.96147e-06	1	1		7.63549e-22	3.3578	0.000114635	1.86459e-17	2.204e-20		2.31627e-18	2.99106	0.000108674	5.65634e-14	4.83448e-17		633	548	409	394	403	477.4	416	632
Cmtm7	236	91	-163.6	-13.3939		0.000516505	-1.71404	-5.30355e-06	1	0.0117879		0.000229776	-1.77189	-5.54603e-06	1	0.0132027		1.93276e-32	-9.05815	-1.13256e-05	4.7198e-28	5.69337e-31		0.853295	-1.03375	-2.42485e-07	1	1		1.52594e-18	-5.28468	-6.02204e-06	3.72635e-14	3.48909e-17		5.92731e-18	-5.11215	-5.77955e-06	1.44745e-13	1.20621e-16		152	136	173	179	244	176.8	97	73
Abcg5	929	328	686.8	6.39089		2.40092e-06	2.30629	1.21716e-05	0.0586304	0.000191603		0.000230448	1.91978	8.57023e-06	1	0.0132102		5.22641e-33	9.33971	7.77065e-05	1.27629e-28	1.58545e-31		0.29365	-1.20133	-3.60133e-06	1	1		2.23437e-15	4.04967	6.5535e-05	5.45633e-11	3.98273e-14		6.54202e-19	4.86498	6.91363e-05	1.59756e-14	1.44576e-17		82	176	172	91	116	127.4	116	196
9330162012Rik	54	24	22.6	2.21505		0.000544781	2.26445	1.71574e-06	1	0.012284		0.000231802	2.3707	1.8599e-06	1	0.0132567		7.05278e-07	3.20129	2.98694e-06	0.0172229	3.4044e-06		0.858109	1.04692	1.44167e-07	1	1		0.125143	1.41372	1.27121e-06	1	0.28633		0.183276	1.35036	1.12704e-06	1	0.378679		12	16	22	22	21	18.6	26	53
Ppm1k	1946	619	1412.6	3.35042		2.12167e-05	1.87298	3.77667e-05	0.518111	0.00103056		0.000233125	1.71993	3.11454e-05	1	0.0133012		1.17556e-25	4.94036	0.000170466	2.87073e-21	2.44317e-24		0.560608	-1.08899	-6.62127e-06	1	1		6.2408e-11	2.6377	0.0001327	1.524e-06	7.14153e-10		1.32025e-12	2.87242	0.000139321	3.22405e-08	1.6948e-11		913	499	587	553	453	601	518	973
Fah	3685	1579	2662.8	2.66446		3.00094e-06	1.91656	0.000106775	0.073283	0.000229009		0.000234208	1.66684	7.76832e-05	1	0.0133318		1.49258e-21	3.90204	0.000338074	3.64488e-17	2.40586e-20		0.312048	-1.14982	-2.90922e-05	1	1		3.29181e-07	2.03595	0.000231298	0.00803861	2.36083e-06		1.17725e-09	2.34099	0.00026039	2.87484e-05	1.10401e-08		1518	1884	2041	1325	1231	1599.8	1337	2735
Ear6	123	33	-72.4	-363		6.73141e-08	-4.68994	-4.09878e-06	0.00164381	1.40497e-05		0.000237785	-2.70454	-3.28334e-06	1	0.0134726		2.96217e-26	-162.074	-5.17743e-06	7.23362e-22	6.37323e-25		0.0685148	1.7341	8.15436e-07	1	0.702111		3.92558e-10	-34.5579	-1.07866e-06	9.58626e-06	4.0932e-09		4.1755e-15	-59.9268	-1.89409e-06	1.01966e-10	6.76165e-14		59	40	39	123	102	72.6	15	13
Haao	2158	988	1534.4	4.12251		9.62829e-05	2.20051	4.31074e-05	1	0.00327926		0.000237557	2.10082	3.9528e-05	1	0.0134726		1.72087e-17	6.01947	0.000180238	4.20237e-13	2.06911e-16		0.816514	-1.04745	-3.57937e-06	1	1		7.17972e-07	2.7355	0.00013713	0.0175329	4.90568e-06		2.24837e-07	2.86529	0.00014071	0.00549051	1.5815e-06		336	679	602	398	442	491.4	359	1084
Treh	42	15	-27.2	-18		0.874739	-1.04448	-8.88285e-08	1	1		0.000238671	-2.47351	-1.2427e-06	1	0.0134915		2.5902e-13	-11.4552	-1.90395e-06	6.32527e-09	2.26064e-12		0.000656853	-2.36818	-1.15387e-06	1	0.0445565		1.95603e-12	-10.9675	-1.81512e-06	4.77662e-08	2.60023e-11		7.11442e-05	-4.63118	-6.61254e-07	1	0.000338333		42	16	42	22	22	28.8	11	10
Abhd15	259	138	189.8	2.09332		0.00439194	1.4576	5.76769e-06	1	0.0572617		0.000242791	1.62026	7.81795e-06	1	0.0136927		1.85315e-17	3.08293	2.62536e-05	4.52538e-13	2.21941e-16		0.42417	1.1116	2.05025e-06	1	1		9.07697e-09	2.11507	2.04859e-05	0.00022166	7.9562e-08		6.62388e-07	1.90273	1.84357e-05	0.0161755	4.29971e-06		183	182	224	137	142	173.6	161	320
Arhgdib	1422	617	-1201.2	-18.3084		3.59501e-06	-1.82079	-4.11908e-05	0.0877901	0.000262845		0.000248554	-1.60306	-3.43745e-05	1	0.0139533		9.83102e-68	-12.2486	-8.39151e-05	2.40074e-63	8.54354e-66		0.324953	1.13583	6.81631e-06	1	1		4.91861e-40	-6.72706	-4.27242e-05	1.20113e-35	3.46146e-38		5.05267e-45	-7.64076	-4.95406e-05	1.23386e-40	3.75034e-43		1477	1076	978	1465	1357	1270.6	963	422
Prex1	741	425	-606.8	-4.8699		1.18998e-05	-1.53903	-1.93022e-05	0.290594	0.000646346		0.00024825	-1.43229	-1.66337e-05	1	0.0139533		0	-3.2877	-3.83487e-05	0	0		0.47078	1.07452	2.66848e-06	1	1		2.25597e-13	-2.13622	-1.90465e-05	5.50909e-09	3.28508e-12		8.88178e-16	-2.29541	-2.17149e-05	2.16893e-11	1.51674e-14		862	720	710	783	743	763.6	552	422
Adgrg3	153	73	-101	-6.10101		1.92208e-05	-2.51347	-5.21708e-06	0.469372	0.000954779		0.000251246	-2.17396	-4.67874e-06	1	0.0140078		3.7612e-10	-4.12555	-6.56405e-06	9.18484e-06	2.51433e-09		0.524632	1.15617	5.38342e-07	1	1		0.0357693	-1.64137	-1.34696e-06	1	0.0996335		0.00555497	-1.89771	-1.8853e-06	1	0.0183364		151	99	94	97	163	120.8	54	29
Hist2h2bb	1457	512	-1167	-11.4196		7.67163e-05	-1.89476	-4.34093e-05	1	0.00276314		0.000251083	-1.80489	-4.09939e-05	1	0.0140078		1.69671e-31	-7.71253	-8.00058e-05	4.14338e-27	4.7845e-30		0.764607	1.04979	2.41548e-06	1	1		1.72184e-16	-4.07046	-3.65964e-05	4.20472e-12	3.41293e-15		1.64211e-17	-4.27312	-3.90119e-05	4.01004e-13	3.21833e-16		1405	1146	871	1464	1509	1279	819	364
1700001C19Rik	46	24	26.2	3.07937		0.00107295	2.61284	1.50244e-06	1	0.0204538		0.000250968	2.92356	1.7919e-06	1	0.0140078		3.26136e-07	4.44483	3.20904e-06	0.00796424	1.6347e-06		0.70232	1.11892	2.89455e-07	1	1		0.0517164	1.70115	1.7066e-06	1	0.137095		0.122666	1.52035	1.41715e-06	1	0.272096		7	15	18	18	5	12.6	18	42
Mthfd1	2869	1456	2111.4	2.62365		0.000990068	1.68154	6.46208e-05	1	0.0192731		0.000252084	1.78271	7.42137e-05	1	0.0140225		1.20593e-16	3.82789	0.00026813	2.94489e-12	1.37355e-15		0.710289	1.06017	9.59288e-06	1	1		2.19826e-07	2.27642	0.000203509	0.00536815	1.61206e-06		1.40595e-06	2.14723	0.000193917	0.0343333	8.74287e-06		1119	1737	1497	1072	1077	1300.4	1037	2526
Cyp2c38	2667	1667	2049.8	9.82773		0.000605489	2.52078	2.56528e-05	1	0.0133273		0.000255081	2.68515	2.84255e-05	1	0.014134		1.28511e-19	14.5107	0.000227901	3.13823e-15	1.79944e-18		0.813152	1.06521	2.77274e-06	1	1		3.37893e-10	5.75644	0.000202249	8.25134e-06	3.55661e-09		1.21944e-09	5.40405	0.000199476	2.97788e-05	1.14139e-08		137	133	288	430	173	232.2	179	706
AI118078	12	4	6	16		0.00500275	6.53907	2.19765e-07	1	0.0632236		0.000255245	9.92558	3.54127e-07	1	0.014134		2.7602e-06	17.5841	6.57981e-07	0.067404	1.25193e-05		0.416127	1.51789	1.34362e-07	1	1		0.0388354	2.68908	4.38216e-07	1	0.107099		0.203957	1.77159	3.03855e-07	1	0.411827		0	0	0	0	2	0.4	2	4
Gm4737	1265	238	487.2	4.11908		0.000153009	2.62789	1.84679e-05	1	0.00468472		0.000260824	2.53465	1.74101e-05	1	0.0143131		7.09807e-12	6.12156	5.81023e-05	1.73335e-07	5.47489e-11		0.885815	-1.03679	-1.05781e-06	1	1		0.000792854	2.32946	3.96345e-05	1	0.00330176		0.000470517	2.41515	4.06923e-05	1	0.00194944		113	97	259	164	148	156.2	217	470
Ttc36	1675	1010	1354.8	3.15184		0.000185129	1.74483	3.42159e-05	1	0.00542719		0.000260267	1.72203	3.31688e-05	1	0.0143131		2.58974e-23	4.60859	0.000165771	6.32415e-19	4.64669e-22		0.929476	-1.01324	-1.0471e-06	1	1		9.20545e-11	2.64128	0.000131555	2.24797e-06	1.0345e-09		5.10453e-11	2.67624	0.000132602	1.24653e-06	5.56734e-10		486	819	764	546	533	629.6	485	1086
Echdc1	215	98	156.2	2.21085		0.000275261	1.70188	6.58662e-06	1	0.00728262		0.000259337	1.70448	6.61106e-06	1	0.0143131		1.10075e-15	3.23913	2.10127e-05	2.68804e-11	1.16466e-14		1	1.00153	2.44332e-08	1	1		7.62304e-06	1.90327	1.44261e-05	0.186155	4.49866e-05		7.09958e-06	1.90037	1.44017e-05	0.173372	3.95284e-05		104	141	159	126	115	129	111	192
Pbld2	989	269	558	4.57692		0.0613703	1.546	6.15277e-06	1	0.342439		0.000260016	2.3496	1.52084e-05	1	0.0143131		3.58855e-15	6.85026	6.59257e-05	8.76323e-11	3.6377e-14		0.0707341	1.51979	9.05564e-06	1	0.710626		4.15747e-10	4.43096	5.97729e-05	1.01525e-05	4.32207e-09		4.53947e-06	2.9155	5.07173e-05	0.110854	2.6071e-05		153	195	94	146	192	156	83	422
Nxpe3	115	66	-93.4	-6.43023		4.89871e-06	-2.10696	-4.19552e-06	0.119626	0.000328644		0.000263301	-1.8005	-3.55042e-06	1	0.0144166		2.79779e-16	-4.34319	-6.14699e-06	6.83221e-12	3.08313e-15		0.367254	1.17021	6.45107e-07	1	1		0.000143162	-2.06135	-1.95146e-06	1	0.000686975		2.44006e-06	-2.41221	-2.59657e-06	0.0595863	1.46728e-05		121	104	113	89	126	110.6	57	45
Aldh2	9721	5305	7320.8	2.84813		0.00130696	1.4846	0.000139198	1	0.023493		0.000266638	1.56594	0.000162563	1	0.0145667		2.3734e-29	4.18165	0.000913901	5.79584e-25	6.03105e-28		0.663641	1.05479	2.33648e-05	1	1		1.18047e-16	2.81668	0.000774703	2.88272e-12	2.36482e-15		3.38888e-15	2.67037	0.000751339	8.27565e-11	5.50609e-14		3357	4230	4272	3901	4046	3961.2	2991	6175
Acox1	26000	16038	20612.6	4.75868		0.000191168	1.5667	0.000224246	1	0.00553119		0.000269115	1.55022	0.000217722	1	0.0146569		3.47014e-52	7.00446	0.00237598	8.47408e-48	2.08208e-50		0.929674	-1.01063	-6.52336e-06	1	1		3.91416e-33	4.47083	0.00215173	9.55838e-29	2.06891e-31		1.5003e-33	4.51837	0.00215825	3.66373e-29	7.14178e-32		7013	5444	5198	4861	4904	5484	4624	7636
Marc2	1779	740	1233.4	1.97718		0.000783854	1.52396	4.7883e-05	1	0.0161533		0.00026949	1.57954	5.29621e-05	1	0.0146569		5.96175e-17	2.9039	0.000173992	1.45586e-12	6.93928e-16		0.775888	1.03647	5.07904e-06	1	1		2.94249e-07	1.9055	0.000126109	0.00718557	2.12528e-06		1.23449e-06	1.83845	0.00012103	0.0301463	7.75367e-06		1432	1358	1326	1090	1105	1262.2	1055	1839
Pram1	290	87	-194.8	-6.79762		0.00132025	-1.69917	-6.73466e-06	1	0.0236367		0.000272734	-1.82633	-7.40532e-06	1	0.0148004		1.3675e-17	-4.5851	-1.27974e-05	3.33944e-13	1.6491e-16		0.670926	-1.07484	-6.70661e-07	1	1		3.25623e-08	-2.69843	-6.06273e-06	0.000795172	2.655e-07		3.06764e-07	-2.51055	-5.39207e-06	0.00749118	2.10308e-06		272	178	158	229	305	228.4	106	85
Ddhd1	618	334	-458	-3.16856		0.0971283	-1.19516	-7.86981e-06	1	0.45648		0.000273867	-1.48214	-1.56779e-05	1	0.0148289		4.05698e-12	-2.14837	-2.57618e-05	9.90714e-08	3.19998e-11		0.0486504	-1.24012	-7.80811e-06	1	0.606764		1.23289e-07	-1.79756	-1.7892e-05	0.00301071	9.35003e-07		0.000822801	-1.4495	-1.00839e-05	1	0.00323973		789	613	573	663	708	669.2	413	370
Hvcn1	149	88	-127.2	-19.1714		8.64906e-09	-2.57629	-5.93553e-06	0.00021121	3.06101e-06		0.00027477	-1.77966	-4.24999e-06	1	0.0148449		1.08824e-35	-12.7977	-8.94302e-06	2.65749e-31	3.78022e-34		0.0299708	1.44763	1.68554e-06	1	0.478062		2.505e-13	-4.9675	-3.00749e-06	6.11721e-09	3.63903e-12		1.57756e-20	-7.19108	-4.69303e-06	3.85241e-16	3.89526e-19		138	131	117	150	135	134.2	83	47
Ugdh	670	174	-319.2	-1.67172		0.00288788	1.53253	2.17256e-05	1	0.0420275		0.000278957	1.68377	2.7896e-05	1	0.0150378		0.120958	1.2492	1.01666e-05	1	0.246621		0.511517	1.09869	6.17033e-06	1	1		0.153719	-1.22681	-1.1559e-05	1	0.339559		0.0372236	-1.34788	-1.77293e-05	1	0.0983659		541	587	452	662	580	564.4	495	669
Hrg	10752	3934	5448.8	1.7215		7.60709e-09	2.13547	0.000623214	0.000185765	2.73184e-06		0.00028086	1.60607	0.000332645	1	0.015107		2.28755e-12	2.52539	0.000837222	5.58619e-08	1.84363e-11		0.0284395	-1.32963	-0.000290569	1	0.463066		0.196581	1.18259	0.000214007	1	0.413339		0.000515786	1.5724	0.000504576	1	0.00211867		6727	8097	9054	7458	6424	7552	5718	11567
Macrod1	322	202	260	6.88235		0.608542	1.09253	3.57857e-07	1	1		0.000284165	1.82225	3.17994e-06	1	0.0152512		2.92588e-37	8.3919	2.85871e-05	7.145e-33	1.07605e-35		0.00249688	1.66791	2.82208e-06	1	0.115741		4.83299e-34	7.68114	2.82293e-05	1.18022e-29	2.61688e-32		1.20214e-21	4.60524	2.54072e-05	2.93563e-17	3.15659e-20		51	47	50	66	53	53.4	40	98
Dcun1d4	282	121	137.8	1.64033		0.0352029	1.29781	4.71095e-06	1	0.240867		0.000286708	1.56351	8.91406e-06	1	0.0153204		3.57536e-12	2.3611	2.1531e-05	8.73104e-08	2.83475e-11		0.132304	1.20473	4.20311e-06	1	0.892754		1.1224e-06	1.8193	1.68201e-05	0.0274091	7.45826e-06		0.000704976	1.51013	1.26169e-05	1	0.00281898		237	213	182	214	251	219.4	205	356
Cebpd	318	165	-277.4	-6.48221		0.0846355	-1.2437	-4.66088e-06	1	0.417721		0.00028665	-1.587	-8.79825e-06	1	0.0153204		2.955e-26	-4.37868	-1.83543e-05	7.21611e-22	6.36903e-25		0.060096	-1.27604	-4.13737e-06	1	0.658206		3.11625e-19	-3.5207	-1.36934e-05	7.60989e-15	7.60229e-18		5.27195e-13	-2.75908	-9.556e-06	1.28741e-08	7.08536e-12		293	360	350	309	328	328	238	136
Napsa	155	71	-118.6	-20.7667		1.9467e-12	-2.8809	-5.84375e-06	4.75384e-08	3.3956e-09		0.000289846	-1.67255	-3.59914e-06	1	0.0154542		3.92052e-42	-13.8519	-8.30448e-06	9.5739e-38	1.71883e-40		0.000514229	1.72246	2.24461e-06	1	0.0367178		3.18197e-13	-4.8082	-2.46073e-06	7.77036e-09	4.58158e-12		1.05409e-25	-8.28193	-4.70534e-06	2.57409e-21	3.4459e-24		158	92	92	139	142	124.6	81	49
Tal1	100	39	-66.6	-6.64407		3.50166e-05	-2.2002	-3.08703e-06	0.855106	0.00152154		0.000291305	-1.98089	-2.80226e-06	1	0.0154982		9.6648e-13	-4.48768	-4.39808e-06	2.36014e-08	8.05368e-12		0.595062	1.11071	2.84768e-07	1	1		0.00145024	-2.03967	-1.31106e-06	1	0.00572684		0.000185055	-2.26549	-1.59583e-06	1	0.000820155		60	57	77	95	103	78.4	27	35
Dcaf11	1903	814	1249.2	2.40993		8.28762e-05	1.59572	3.81911e-05	1	0.00292462		0.000293282	1.53671	3.44076e-05	1	0.0155694		2.32258e-25	3.52823	0.000162081	5.67174e-21	4.73881e-24		0.749968	-1.03841	-3.78355e-06	1	1		2.7037e-11	2.21105	0.00012389	6.60243e-07	3.19885e-10		3.0731e-12	2.29597	0.000127674	7.5045e-08	3.81714e-11		893	847	982	849	859	886	733	1376
Lect1	78	17	39.8	17.5833		0.00494175	3.5713	4.74956e-07	1	0.0626578		0.000297699	4.9182	7.23749e-07	1	0.0157697		5.04519e-14	24.7484	4.38668e-06	1.23204e-09	4.68633e-13		0.467722	1.37715	2.48793e-07	1	1		2.98085e-07	6.92982	3.91173e-06	0.00727924	2.15044e-06		6.34017e-06	5.03201	3.66293e-06	0.154827	3.55679e-05		2	3	2	3	2	2.4	8	12
Bpnt1	297	123	194.8	1.974		0.00790947	1.40792	5.91617e-06	1	0.0865752		0.000302229	1.59161	8.58021e-06	1	0.015975		1.8363e-16	2.89778	2.75238e-05	4.48425e-12	2.05888e-15		0.342245	1.13047	2.66404e-06	1	1		1.53817e-08	2.0582	2.16077e-05	0.00037562	1.31015e-07		2.21113e-06	1.82066	1.89436e-05	0.0539959	1.33719e-05		187	240	174	206	193	200	146	329
Slc46a3	497	186	315.6	3.14986		0.0322695	1.49499	5.28641e-06	1	0.226899		0.000310356	1.96517	1.03079e-05	1	0.0163691		9.47905e-16	4.6759	3.92579e-05	2.31478e-11	1.00687e-14		0.142258	1.31451	5.02146e-06	1	0.915995		1.41211e-09	3.12771	3.39715e-05	3.44836e-05	1.37112e-08		2.92025e-06	2.37938	2.895e-05	0.0713125	1.73173e-05		165	198	167	84	120	146.8	105	203
Ak3	1826	1197	1442.2	2.45913		0.0143952	1.31881	2.28575e-05	1	0.131071		0.000314556	1.50309	3.60695e-05	1	0.0165549		1.12184e-28	3.61367	0.000187388	2.73954e-24	2.76721e-27		0.247418	1.13973	1.3212e-05	1	1		1.28723e-18	2.74009	0.00016453	3.1434e-14	2.96548e-17		1.27037e-14	2.40415	0.000151318	3.10224e-10	1.97595e-13		1002	1047	1053	913	934	989.8	812	1342
Tkfc	1342	535	823.4	1.92413		0.0137763	1.28324	1.85495e-05	1	0.126854		0.00031569	1.43947	2.87814e-05	1	0.0165788		7.84998e-24	2.79987	0.000117874	1.91697e-19	1.45225e-22		0.255753	1.12175	1.02319e-05	1	1		1.56715e-14	2.18188	9.9325e-05	3.82698e-10	2.56844e-13		4.6611e-11	1.94506	8.90931e-05	1.13824e-06	5.11339e-10		759	938	849	997	981	904.8	934	873
Gpr155	363	166	248.2	3.30669		0.897745	-1.02447	-2.53169e-07	1	1		0.000316951	1.84618	8.96722e-06	1	0.0166093		1.7797e-13	3.56482	2.71801e-05	4.34603e-09	1.57522e-12		0.000209376	1.89137	9.22039e-06	1	0.0202093		9.62893e-14	3.65207	2.74333e-05	2.35138e-09	1.46139e-12		8.79845e-05	1.93092	1.82129e-05	1	0.000411921		131	206	93	150	150	146	110	286
Prg2	14834	2743	-9178.2	-11473.8		8.92636e-09	-5.80729	-0.000539249	0.000217982	3.11403e-06		0.00031865	-2.89834	-0.000426665	1	0.0166386		1.12508e-67	-6827.75	-0.000651326	2.74744e-63	9.74269e-66		0.0174012	2.00366	0.000112584	1	0.357091		3.01335e-49	-1175.72	-0.000112078	7.35861e-45	3.07891e-47		1.62629e-56	-2355.75	-0.000224662	3.97139e-52	1.71922e-54		10364	3351	3319	14834	14027	9179	1622	2329
Car8	1480	798	1131.4	3.09054		4.21972e-05	2.00886	3.98471e-05	1	0.00175846		0.000318873	1.84414	3.33412e-05	1	0.0166386		8.39413e-18	4.50816	0.000138562	2.04985e-13	1.02749e-16		0.611931	-1.08932	-6.50594e-06	1	1		2.04297e-06	2.24414	9.87151e-05	0.0498894	1.30772e-05		1.61242e-07	2.44458	0.000105221	0.00393753	1.15335e-06		392	623	790	431	470	541.2	417	1170
Ces1f	5293	3727	4383	18.3241		0.930098	1.03206	7.81074e-07	1	1		0.000320786	3.72222	6.63208e-05	1	0.0167028		1.01157e-13	20.2374	0.000468677	2.47025e-09	9.13149e-13		0.000441955	3.60659	6.55398e-05	1	0.0335172		1.65173e-13	19.6087	0.000467896	4.03352e-09	2.44012e-12		5.27166e-06	5.43692	0.000402356	0.128734	3.00149e-05		432	614	126	342	156	334	158	1193
Bex2	9	4	-4.6	-24		0.906333	-1.04282	-1.47327e-08	1	1		0.000321819	-12.6937	-3.30522e-07	1	0.0167209		0.00412534	-6.67538	-3.05039e-07	1	0.0119347		0.000716306	-12.1725	-3.15789e-07	1	0.0473498		0.00819114	-6.40128	-2.90306e-07	1	0.0272294		1	1.90157	2.54828e-08	1	1		2	6	4	6	6	4.8	0	0
Tmem205	544	246	373.6	2.03605		3.06206e-08	1.8345	2.18747e-05	0.000747755	7.33093e-06		0.000324837	1.48301	1.26611e-05	1	0.0167706		3.0612e-23	2.98594	5.20574e-05	7.47544e-19	5.47251e-22		0.0503465	-1.23701	-9.21355e-06	1	0.61473		6.70624e-06	1.62766	3.01827e-05	0.163766	3.99235e-05		1.2165e-10	2.01343	3.93962e-05	2.97068e-06	1.2679e-09		291	384	432	378	318	360.6	343	509
Slc25a48	52	18	21.8	1.7415		0.121858	1.38177	8.18374e-07	1	0.520151		0.000324012	2.07036	2.29442e-06	1	0.0167706		0.000203336	2.14164	2.44722e-06	1	0.000726156		0.0474461	1.49833	1.47605e-06	1	0.601263		0.0319932	1.54992	1.62884e-06	1	0.090509		0.870556	1.03443	1.52798e-07	1	1		30	43	27	20	27	29.4	29	59
Prelid2	154	69	-83	-2.07235		0.733132	-1.05258	-5.76818e-07	1	1		0.000324775	-1.72807	-4.86487e-06	1	0.0167706		0.0889233	-1.29372	-2.62154e-06	1	0.189172		0.00125018	-1.64174	-4.28805e-06	1	0.0714977		0.180305	-1.22909	-2.04472e-06	1	0.38586		0.0631989	1.33573	2.24333e-06	1	0.155639		201	108	177	153	163	160.4	96	55
Bphl	821	497	650.4	3.81802		0.000130615	1.84776	1.41326e-05	1	0.00415315		0.000332278	1.77832	1.29751e-05	1	0.0171186		1.83379e-25	5.62122	7.70383e-05	4.47812e-21	3.76629e-24		0.809097	-1.03904	-1.15751e-06	1	1		4.89948e-12	3.04218	6.29057e-05	1.19645e-07	6.2218e-11		8.88634e-13	3.16096	6.40632e-05	2.17004e-08	1.16732e-11		228	245	192	225	264	230.8	237	378
Mmp8	466	118	-331.2	#DIV/0!		0.0264255	-1.46244	-7.51151e-06	1	0.19919		0.000333974	-1.85666	-1.09603e-05	1	0.0171698		1.265e-78	-2158	-2.37436e-05	3.08914e-74	1.34897e-76		0.170185	-1.26956	-3.44881e-06	1	0.968746		2.02847e-67	-1475.61	-1.62321e-05	4.95351e-63	3.28047e-65		7.14777e-61	-1162.3	-1.27832e-05	1.74549e-56	8.51457e-59		466	292	172	392	334	331.2	124	114
Slc27a2	16524	9760	13317.4	6.53692		1.11949e-05	1.77799	0.0001343	0.273381	0.000619911		0.00033711	1.59786	0.000103205	1	0.0172248		7.42687e-58	9.69011	0.00150013	1.81364e-53	5.19668e-56		0.411956	-1.11273	-3.10952e-05	1	1		2.89563e-35	5.45004	0.00136583	7.07113e-31	1.64828e-33		3.5837e-39	6.06444	0.00139692	8.7514e-35	2.09364e-37		3213	1693	1961	2872	2287	2405.2	2066	4122
Ms4a6c	484	275	-439.6	-17.1618		0.00187709	-1.51879	-1.15316e-05	1	0.0307111		0.000338422	-1.61969	-1.29162e-05	1	0.0172248		1.61572e-53	-11.609	-3.08513e-05	3.94559e-49	1.01429e-51		0.641363	-1.06643	-1.3846e-06	1	1		1.62146e-37	-7.64355	-1.93197e-05	3.95961e-33	1.01529e-35		2.16898e-35	-7.16742	-1.79351e-05	5.29666e-31	1.10577e-33		456	435	482	499	462	466.8	356	176
Gm2083	37	12	21.4	#DIV/0!		0.00195498	30.0018	3.19242e-07	1	0.0316005		0.000337201	44.1014	4.74446e-07	1	0.0172248		1.1479e-07	206.228	2.25908e-06	0.00280317	6.02314e-07		0.590108	1.46996	1.55204e-07	1	1		0.00414087	6.87385	1.93984e-06	1	0.0148183		0.0188731	4.67622	1.78463e-06	1	0.0543748		0	0	0	0	0	0	0	12
Acad8	229	89	133.6	1.95429		0.00867944	1.3461	3.49753e-06	1	0.0921531		0.000338571	1.49444	4.9966e-06	1	0.0172248		2.51238e-21	2.87285	1.89262e-05	6.13524e-17	3.98392e-20		0.354189	1.1102	1.49907e-06	1	1		7.18993e-12	2.1342	1.54286e-05	1.75578e-07	8.99939e-11		2.24274e-09	1.92236	1.39296e-05	5.47678e-05	2.02618e-08		130	125	114	171	160	140	129	224
Tmem141	154	105	-87.2	-2.26744		0.0746117	1.34073	3.70501e-06	1	0.386266		0.000336592	-1.82542	-4.91696e-06	1	0.0172248		0.7701	1.05097	5.54214e-07	1	1		1.16047e-07	-2.4474	-8.62197e-06	0.00283387	5.9039e-05		0.141453	-1.27571	-3.1508e-06	1	0.317227		0.000126131	1.91846	5.47117e-06	1	0.000575941		94	185	203	116	147	149	73	60
Tprkb	709	255	528	2.62362		0.000204426	1.62943	1.47968e-05	1	0.00579127		0.000343134	1.60036	1.41136e-05	1	0.0174206		3.51227e-24	3.87441	6.75729e-05	8.57696e-20	6.62313e-23		0.892249	-1.01816	-6.83184e-07	1	1		3.99271e-11	2.37778	5.27761e-05	9.75019e-07	4.64074e-10		1.52178e-11	2.42095	5.34592e-05	3.7162e-07	1.75045e-10		322	326	326	300	352	325.2	298	489
Bckdha	851	526	700.6	2.71632		8.63217e-05	1.55324	1.63162e-05	1	0.0030071		0.000350026	1.4929	1.45367e-05	1	0.0175591		3.71407e-34	4.00519	8.86295e-05	9.06975e-30	1.20129e-32		0.722618	-1.04042	-1.7795e-06	1	1		2.8465e-17	2.5786	7.23133e-05	6.95115e-13	5.95643e-16		1.28389e-18	2.68282	7.40928e-05	3.13526e-14	2.73106e-17		407	378	374	477	405	408.2	354	560
Igsf5	185	69	89	1.38797		0.000186519	1.42409	7.02644e-06	1	0.00544832		0.00035002	1.402	6.66048e-06	1	0.0175591		2.97718e-14	2.04106	1.72484e-05	7.27028e-10	2.8032e-13		0.866005	-1.01575	-3.65967e-07	1	1		0.000123987	1.43323	1.0222e-05	1	0.000601941		5.56807e-05	1.45581	1.0588e-05	1	0.000269679		259	237	202	217	232	229.4	240	306
Nkg7	57	20	-42.6	-36.5		0.000190703	-2.42887	-1.85552e-06	1	0.00552429		0.000346961	-2.29346	-1.77885e-06	1	0.0175591		8.12214e-20	-22.6451	-3.01483e-06	1.98343e-15	1.16058e-18		0.872548	1.05904	7.66706e-08	1	1		9.2984e-09	-9.32332	-1.15931e-06	0.000227067	8.13375e-08		2.1749e-09	-9.87378	-1.23598e-06	5.31111e-05	1.96853e-08		55	27	34	57	46	43.8	24	19
Timd2	1293	748	896.2	3.18372		0.00198108	1.58507	1.74576e-05	1	0.0318276		0.000347481	1.7035	2.09912e-05	1	0.0175591		1.15074e-23	4.64989	0.000108907	2.81012e-19	2.10653e-22		0.628888	1.07471	3.5336e-06	1	1		7.82942e-13	2.93355	9.14489e-05	1.91194e-08	1.08757e-11		1.93332e-11	2.72961	8.79153e-05	4.72117e-07	2.20101e-10		311	485	455	387	414	410.4	263	699
Rad54l	75	41	-59.2	-11.2069		0.00227269	-1.77569	-2.06181e-06	1	0.0353949		0.000350175	-1.97228	-2.32675e-06	1	0.0175591		8.61099e-18	-7.4861	-4.08935e-06	2.1028e-13	1.05298e-16		0.618011	-1.11071	-2.64941e-07	1	1		7.70175e-09	-4.21587	-2.02754e-06	0.000188077	6.83419e-08		9.47937e-08	-3.79565	-1.7626e-06	0.00231486	6.9851e-07		69	79	53	71	53	65	30	28
Gstm1	5418	1958	1834.4	1.34427		0.00500832	1.44506	0.000172562	1	0.0632236		0.000348479	1.59976	0.000232546	1	0.0175591		2.40947e-06	1.86188	0.000334176	0.0588393	1.09877e-05		0.437043	1.10706	5.9984e-05	1	1		0.0529745	1.28845	0.000161614	1	0.139853		0.246132	1.16385	0.00010163	1	0.47783		3986	6651	5790	4924	5291	5328.4	4390	7282
Cyp2c44	3155	1355	1883.6	2.94066		0.010737	1.65275	4.63443e-05	1	0.106932		0.000353309	2.02705	7.2919e-05	1	0.0176438		1.0446e-12	4.25923	0.0002314	2.55092e-08	8.66165e-12		0.297889	1.22647	2.65747e-05	1	1		1.97503e-06	2.57705	0.000185056	0.0482302	1.26821e-05		0.00017188	2.10119	0.000158481	1	0.000765792		469	1402	1007	1052	923	970.6	694	2058
Pgpep1	294	128	176	1.9493		0.0894877	1.27325	3.79283e-06	1	0.433503		0.000352705	1.65791	9.13208e-06	1	0.0176438		6.3665e-13	2.78504	2.47772e-05	1.5547e-08	5.37772e-12		0.0624554	1.30211	5.33925e-06	1	0.670752		3.04257e-08	2.18735	2.09844e-05	0.000742997	2.49328e-07		0.000201815	1.67985	1.56451e-05	1	0.000889106		183	242	203	152	175	191	141	293
Atf5	1696	530	-765	-2.63741		0.0337927	1.46812	3.62745e-05	1	0.234237		0.000355939	-1.91856	-3.71e-05	1	0.0177389		0.583835	1.10416	8.07158e-06	1	0.90349		1.99416e-08	-2.81669	-7.33745e-05	0.000486974	1.67922e-05		0.115298	-1.32963	-2.82029e-05	1	0.266986		4.13287e-05	2.11841	4.51715e-05	1	0.000204755		1798	709	798	1372	729	1081.2	706	536
Bcar3	605	211	328.4	1.84683		0.0160215	1.266	7.723e-06	1	0.141653		0.000359423	1.41619	1.20837e-05	1	0.017876		8.67212e-23	2.61061	4.67626e-05	2.11773e-18	1.51267e-21		0.252699	1.11864	4.36074e-06	1	1		1.06717e-13	2.0621	3.90396e-05	2.60603e-09	1.61464e-12		2.58035e-10	1.8434	3.46789e-05	6.30121e-06	2.60166e-09		465	383	411	328	425	402.4	373	500
Nfam1	595	328	-503	-5.97036		0.000279066	-1.49301	-1.44076e-05	1	0.00733562		0.000363337	-1.48128	-1.41761e-05	1	0.0180339		1.04549e-32	-4.07993	-3.29369e-05	2.5531e-28	3.11733e-31		0.94411	1.00792	2.31443e-07	1	1		1.8263e-17	-2.73268	-1.85294e-05	4.45983e-13	3.87138e-16		8.49511e-18	-2.75432	-1.87608e-05	2.07451e-13	1.70041e-16		626	560	573	651	611	604.2	398	306
Cyp27a1	1328	840	1012.6	2.93985		2.08188e-06	2.33134	5.06569e-05	0.0508395	0.000174108		0.000366691	1.88209	3.35629e-05	1	0.0181635		1.1014e-15	4.31844	0.000126265	2.68961e-11	1.16484e-14		0.22356	-1.2387	-1.7094e-05	1	1		0.000484693	1.85234	7.5608e-05	1	0.00210384		2.96572e-06	2.2945	9.27021e-05	0.0724229	1.75656e-05		412	573	731	460	434	522	396	825
Lgr4	657	274	423.6	2.30338		0.000860347	1.58437	1.38091e-05	1	0.0174399		0.000370005	1.63432	1.49894e-05	1	0.0182905		2.68132e-18	3.38473	5.63529e-05	6.54778e-14	3.41921e-17		0.824638	1.03152	1.18029e-06	1	1		3.46068e-08	2.13632	4.25437e-05	0.000845099	2.81137e-07		1.13238e-07	2.07103	4.13634e-05	0.00276526	8.24714e-07		299	374	392	279	281	325	265	437
Dnajc22	647	200	430.4	1.93525		7.35216e-08	1.81377	2.7052e-05	0.0017954	1.4838e-05		0.000373217	1.48198	1.60225e-05	1	0.018351		5.15875e-21	2.85161	6.15527e-05	1.25977e-16	7.97321e-20		0.0658034	-1.22388	-1.10295e-05	1	0.688996		3.64032e-05	1.5722	3.45007e-05	0.888967	0.000193464		2.70658e-09	1.92418	4.55303e-05	6.60947e-05	2.4184e-08		523	436	462	446	434	460.2	358	658
Tmem88b	26	11	16	3.35294		0.0148226	2.14318	5.68558e-07	1	0.133864		0.000372703	2.94733	9.68496e-07	1	0.018351		9.84032e-08	4.97284	1.97587e-06	0.00240301	5.19681e-07		0.296099	1.37521	3.99938e-07	1	1		0.00323836	2.32031	1.40732e-06	1	0.0119062		0.0569284	1.68724	1.00738e-06	1	0.142234		12	4	4	4	10	6.8	6	14
Tob1	957	430	592.2	2.14148		0.223316	1.15421	6.59927e-06	1	0.732355		0.000373588	1.51962	2.22373e-05	1	0.018351		1.77575e-17	2.74784	7.47991e-05	4.33637e-13	2.13194e-16		0.0195956	1.31659	1.5638e-05	1	0.382513		2.55423e-13	2.38072	6.81998e-05	6.23742e-09	3.70833e-12		4.42666e-07	1.80824	5.25618e-05	0.0108099	2.96324e-06		767	507	551	507	644	595.2	489	733
Tcea3	997	326	549.2	3.48957		0.429141	1.17821	3.26007e-06	1	0.993866		0.000374235	2.09631	2.00555e-05	1	0.018351		2.00972e-12	4.48703	6.37905e-05	4.90773e-08	1.62615e-11		0.00557352	1.77924	1.67955e-05	1	0.189826		2.95475e-10	3.80835	6.05304e-05	7.21551e-06	3.13309e-09		0.000236081	2.14044	4.3735e-05	1	0.0010282		285	248	334	189	205	252.2	215	456
Gbp9	1076	400	-742.6	-7.41278		1.21206e-05	-2.01979	-3.1544e-05	0.295986	0.000656288		0.000378594	-1.7644	-2.70667e-05	1	0.0184536		4.61818e-22	-5.12504	-5.02857e-05	1.12776e-17	7.70327e-21		0.40165	1.14475	4.47732e-06	1	1		1.93546e-08	-2.53742	-1.87416e-05	0.000472639	1.62755e-07		1.42908e-10	-2.9047	-2.3219e-05	3.48982e-06	1.47561e-09		846	1155	975	567	749	858.4	359	296
Arrdc3	1942	442	764.2	1.91653		0.0161001	1.50258	3.0094e-05	1	0.142194		0.000377804	1.82775	4.95654e-05	1	0.0184536		8.23591e-10	2.87287	0.000112146	2.01121e-05	5.33336e-09		0.24537	1.21641	1.94713e-05	1	1		0.000133358	1.91196	8.20518e-05	1	0.000644232		0.00739446	1.5718	6.25805e-05	1	0.0236941		1061	683	582	991	852	833.8	1223	1118
Tnk2os	16	7	-8.4	-6.25		0.475006	-1.31762	-1.7548e-07	1	1		0.000378041	-4.87281	-5.78574e-07	1	0.0184536		0.0104196	-2.97767	-4.83492e-07	1	0.0278844		0.0063562	-3.69819	-4.03094e-07	1	0.202635		0.087524	-2.25989	-3.08012e-07	1	0.212628		0.458585	1.63645	9.5082e-08	1	0.779253		16	9	3	12	10	10	4	2
Echs1	1176	565	819.8	2.24665		2.16311e-05	1.62887	2.99852e-05	0.528232	0.00103778		0.00038162	1.50341	2.40033e-05	1	0.0185502		1.51802e-24	3.2949	0.000109424	3.70702e-20	2.93509e-23		0.482712	-1.08345	-5.98187e-06	1	1		8.17377e-10	2.02281	7.94383e-05	1.99603e-05	8.18047e-09		8.48327e-12	2.19161	8.54202e-05	2.07162e-07	1.00272e-10		603	723	689	631	642	657.6	520	979
Plk4	218	86	-182.8	-7.8209		3.73517e-05	-1.66587	-6.0434e-06	0.912129	0.00159463		0.000382186	-1.54762	-5.34991e-06	1	0.0185502		4.18997e-32	-5.30268	-1.22681e-05	1.02319e-27	1.21232e-30		0.569366	1.07641	6.93492e-07	1	1		2.20722e-15	-3.18312	-6.22465e-06	5.39003e-11	3.94008e-14		1.51743e-17	-3.42635	-6.91815e-06	3.70555e-13	2.98594e-16		234	226	149	207	232	209.6	142	92
Foxa2	494	300	378	3.7672		0.000654713	1.69267	6.83215e-06	1	0.0141613		0.000382854	1.72927	7.1932e-06	1	0.0185502		1.88689e-27	5.55718	4.49498e-05	4.60779e-23	4.34698e-26		0.899098	1.02163	3.61051e-07	1	1		8.07164e-15	3.28309	3.81176e-05	1.97109e-10	1.36692e-13		1.88848e-14	3.21359	3.77566e-05	4.61166e-10	2.88229e-13		148	143	133	96	163	136.6	100	220
Cyp2d10	1532	882	1170	3.13972		1.76549e-06	1.91366	3.61997e-05	0.0431132	0.000153976		0.000390462	1.61699	2.44454e-05	1	0.0188814		6.84953e-28	4.61116	0.000143076	1.67266e-23	1.62594e-26		0.210887	-1.18347	-1.17542e-05	1	1		9.53419e-11	2.4096	0.000106876	2.32825e-06	1.068e-09		1.72067e-14	2.8517	0.000118631	4.20186e-10	2.63936e-13		436	536	551	654	557	546.8	439	883
Fgfrl1	253	123	150.4	2.05028		0.0052938	1.48822	5.03121e-06	1	0.0658892		0.000392342	1.65755	6.77619e-06	1	0.0189348		1.21599e-14	3.02124	2.08293e-05	2.96944e-10	1.18022e-13		0.454137	1.11378	1.74499e-06	1	1		5.66469e-07	2.0301	1.57981e-05	0.0138332	3.92765e-06		1.80119e-05	1.82271	1.40531e-05	0.43985	9.46525e-05		175	123	121	134	163	143.2	109	191
Ccna2	388	187	-329	-25.9242		5.13015e-05	-1.75107	-1.06348e-05	1	0.00201736		0.000393674	-1.62896	-9.57328e-06	1	0.0189616		7.30539e-62	-17.484	-2.33761e-05	1.78398e-57	5.64549e-60		0.607461	1.07497	1.06149e-06	1	1		6.70113e-39	-9.98474	-1.27413e-05	1.63642e-34	4.47108e-37		1.47851e-41	-10.7333	-1.38028e-05	3.61053e-37	9.55166e-40		360	397	289	367	298	342.2	268	126
Cep128	686	219	-493.8	-10.1444		7.73027e-07	-1.90787	-1.86827e-05	0.0188773	8.27952e-05		0.00039858	-1.58238	-1.44497e-05	1	0.0191601		8.4222e-41	-6.88095	-3.35554e-05	2.0567e-36	3.50973e-39		0.156134	1.2057	4.23299e-06	1	0.943526		3.97138e-19	-3.60661	-1.48727e-05	9.69812e-15	9.5926e-18		1.07148e-24	-4.34848	-1.91057e-05	2.61655e-20	3.38056e-23		716	427	367	604	625	547.8	378	224
Adh7	263	117	193.6	3.68889		4.35074e-05	2.23325	6.48644e-06	1	0.00179772		0.000408997	2.002	5.27018e-06	1	0.0193936		3.81469e-17	5.39876	2.31359e-05	9.31547e-13	4.49588e-16		0.568837	-1.11551	-1.21626e-06	1	1		4.2004e-06	2.41745	1.66495e-05	0.102574	2.57853e-05		2.48205e-07	2.69668	1.78657e-05	0.00606118	1.73127e-06		57	92	83	77	51	72	63	127
Mpst	259	147	186	2.98294		0.000111771	1.75077	5.09056e-06	1	0.00370346		0.000404635	1.67133	4.55195e-06	1	0.0193936		1.78925e-24	4.40888	2.31137e-05	4.36935e-20	3.43773e-23		0.745726	-1.04753	-5.38613e-07	1	1		7.01462e-11	2.51825	1.80231e-05	1.71297e-06	7.97475e-10		6.62062e-12	2.63794	1.85618e-05	1.61675e-07	7.92915e-11		102	101	76	90	100	93.8	96	150
Gstt3	817	407	569.4	6.23346		0.00211104	2.26511	1.0015e-05	1	0.0334099		0.000408421	2.56461	1.2386e-05	1	0.0193936		4.19252e-15	9.15138	6.45288e-05	1.02381e-10	4.22539e-14		0.637279	1.13223	2.37098e-06	1	1		1.94666e-07	4.04015	5.45138e-05	0.00475374	1.43748e-06		1.79521e-06	3.56833	5.21428e-05	0.043839	1.10148e-05		73	86	204	55	126	108.8	76	224
Mup6	1390	401	731	61.9167		0.00459781	7.69423	5.86871e-06	1	0.0593125		0.000407953	13.9428	1.13467e-05	1	0.0193936		8.66034e-08	89.3938	7.74932e-05	0.00211486	4.60954e-07		0.376122	1.81211	5.47798e-06	1	1		0.000790283	11.6183	7.16245e-05	1	0.00329217		0.00832029	6.41148	6.61465e-05	1	0.0263325		11	8	4	30	7	12	2	409
Hist1h2ak	154	42	-100.6	-46.7273		0.0161912	-1.70154	-3.0395e-06	1	0.142591		0.000408325	-2.20613	-4.03045e-06	1	0.0193936		1.08353e-27	-29.8249	-7.12493e-06	2.64598e-23	2.5369e-26		0.263332	-1.29655	-9.90958e-07	1	1		3.75522e-19	-17.5282	-4.08543e-06	9.17025e-15	9.10651e-18		1.13102e-15	-13.5191	-3.09447e-06	2.76195e-11	1.91536e-14		117	75	44	154	124	102.8	35	40
Rnf103	462	270	269.4	1.4543		0.0184624	1.30449	1.3189e-05	1	0.1566		0.000406385	1.48969	2.12108e-05	1	0.0193936		2.69089e-11	2.12695	4.88133e-05	6.57116e-07	1.96918e-10		0.239792	1.14197	8.0218e-06	1	1		1.47414e-05	1.63048	3.56243e-05	0.359985	8.35233e-05		0.00151951	1.42778	2.76025e-05	1	0.00569555		745	435	547	582	709	603.6	541	837
Shpk	308	127	159.8	2.44224		0.16109	1.255	2.16325e-06	1	0.613507		0.000408661	1.76755	6.51129e-06	1	0.0193936		3.78075e-14	3.42156	2.05426e-05	9.23259e-10	3.52928e-13		0.0344435	1.4084	4.34805e-06	1	0.509433		5.84466e-10	2.72633	1.83794e-05	1.42727e-05	5.96434e-09		3.16152e-05	1.93576	1.40313e-05	0.772044	0.000159513		126	106	97	111	149	117.8	94	222
Cyp2c70	4804	1335	2546.6	2.05879		0.000212533	2.05569	0.000187178	1	0.00595872		0.000412771	1.9868	0.000174963	1	0.0194783		2.47693e-08	3.00035	0.000354668	0.000604866	1.39499e-07		0.859516	-1.03468	-1.22149e-05	1	1		0.0501231	1.45953	0.00016749	1	0.133538		0.0327926	1.51014	0.000179705	1	0.0880381		1353	4212	3242	1631	1588	2405.2	3050	4445
Dclre1b	121	72	-93.6	-3.0708		0.043975	-1.27197	-2.14841e-06	1	0.276254		0.000412436	-1.53564	-3.50469e-06	1	0.0194783		9.69827e-09	-2.08592	-5.2308e-06	0.000236832	5.68624e-08		0.135704	-1.20729	-1.35628e-06	1	0.902973		0.00018404	-1.63991	-3.0824e-06	1	0.000866447		0.0212932	-1.35834	-1.72612e-06	1	0.0603995		155	148	139	125	127	138.8	70	72
Uqcrc2	738	353	535.8	1.92379		0.108992	1.16058	7.60883e-06	1	0.488273		0.000413175	1.38689	1.83322e-05	1	0.0194783		3.16904e-23	2.52014	7.2029e-05	7.7388e-19	5.66116e-22		0.0553114	1.195	1.07234e-05	1	0.637664		7.72647e-17	2.17144	6.44201e-05	1.8868e-12	1.57103e-15		9.68249e-11	1.81711	5.36967e-05	2.36446e-06	1.02535e-09		711	582	626	623	746	657.6	612	801
Saa4	3179	1432	2205.6	3.01867		8.56377e-05	2.43098	0.000114687	1	0.0029918		0.000416341	2.21632	9.74825e-05	1	0.0195897		1.68414e-10	4.39602	0.000272175	4.11267e-06	1.15817e-09		0.677981	-1.09685	-1.72041e-05	1	1		0.00817924	1.80833	0.000157488	1	0.0271993		0.0022846	1.98348	0.000174693	1	0.00826487		746	1547	1561	841	768	1092.6	571	2856
Homer2	954	677	777.4	7.2492		0.159553	1.35628	3.25923e-06	1	0.60993		0.000417502	2.14697	1.04923e-05	1	0.0196066		2.51761e-24	10.5007	8.69111e-05	6.14801e-20	4.79564e-23		0.0325907	1.58298	7.23304e-06	1	0.495832		1.6904e-19	7.74228	8.36518e-05	4.12796e-15	4.19508e-18		4.59857e-13	4.89096	7.64188e-05	1.12297e-08	6.22144e-12		88	196	191	64	83	124.4	72	305
Gzmb	69	17	-40.2	-12.1667		0.000116324	-2.54686	-1.95315e-06	1	0.00381139		0.000418493	-2.33861	-1.84071e-06	1	0.0196154		6.38197e-13	-8.19051	-2.82317e-06	1.55848e-08	5.38893e-12		0.792865	1.08905	1.1244e-07	1	1		0.000247169	-3.21592	-8.70026e-07	1	0.0011352		5.90425e-05	-3.5023	-9.82466e-07	1	0.000285057		26	55	69	40	29	43.8	13	12
Fgfr4	418	131	211.4	1.65086		6.76892e-06	1.77383	1.81963e-05	0.165297	0.000418473		0.00041947	1.56656	1.33224e-05	1	0.0196235		4.78409e-12	2.41935	3.33756e-05	1.16827e-07	3.74807e-11		0.325731	-1.13231	-4.87388e-06	1	1		0.0139601	1.36392	1.51794e-05	1	0.0437733		0.000580962	1.54438	2.00532e-05	1	0.00236058		265	343	320	322	374	324.8	246	576
Afmid	2108	1056	1528.8	7.08115		0.0112532	1.73855	1.35266e-05	1	0.110363		0.000420892	2.16395	2.13177e-05	1	0.0196523		3.03331e-23	10.3064	0.000170448	7.40735e-19	5.42663e-22		0.313223	1.24468	7.79112e-06	1	1		4.89178e-15	5.92818	0.000156921	1.19457e-10	8.43625e-14		3.51987e-12	4.7628	0.00014913	8.59551e-08	4.3346e-11		242	287	382	133	213	251.4	259	558
Gp5	21	4	-10.6	-4.78571		0.000426983	-3.551	-7.07274e-07	1	0.0102125		0.000426983	-3.62355	-7.12824e-07	1	0.0198827		0.0096606	-2.50085	-5.90849e-07	1	0.0260342		1	-1.02043	-5.55053e-09	1	1		0.498166	1.41992	1.16424e-07	1	0.849883		0.498166	1.44893	1.21975e-07	1	0.828919		6	10	21	18	12	13.4	3	2
Ptch1	165	73	59.2	1.28271		0.0430734	1.2498	3.96124e-06	1	0.272713		0.000427454	1.47008	7.45443e-06	1	0.0198827		4.65659e-07	1.74002	1.17349e-05	0.0113714	2.30144e-06		0.139836	1.17626	3.49319e-06	1	0.910612		0.00259284	1.39224	7.7737e-06	1	0.0097157		0.122149	1.18362	4.28051e-06	1	0.271181		257	201	242	178	220	219.6	222	283
Acsm1	1967	763	1417.2	2.05415		4.40247e-08	2.13729	0.000111531	0.00107508	9.86315e-06		0.00043008	1.62542	6.13337e-05	1	0.0199289		4.83654e-15	3	0.000196136	1.18108e-10	4.84647e-14		0.0461614	-1.31491	-5.01977e-05	1	0.594861		0.0135422	1.40365	8.46043e-05	1	0.0425667		9.00695e-06	1.84568	0.000134802	0.21995	4.94602e-05		1157	1850	1455	1204	1056	1344.4	1071	2029
Nqo2	1049	306	641.2	2.3927		0.0289957	1.37272	1.24492e-05	1	0.212062		0.000429873	1.66707	2.22809e-05	1	0.0199289		1.9586e-17	3.51073	8.38616e-05	4.7829e-13	2.34456e-16		0.180285	1.21443	9.83168e-06	1	0.982886		1.33561e-10	2.5575	7.14124e-05	3.26155e-06	1.47277e-09		2.80545e-07	2.10593	6.15807e-05	0.00685092	1.93912e-06		412	467	514	490	419	460.4	423	726
Tifab	248	137	-218.6	-9.6746		0.000724505	-1.63726	-6.86167e-06	1	0.0153181		0.000441762	-1.66697	-7.05363e-06	1	0.0202398		2.03445e-29	-6.49125	-1.49133e-05	4.96812e-25	5.18052e-28		0.909948	-1.01815	-1.91964e-07	1	1		2.56284e-16	-3.96472	-8.05168e-06	6.25845e-12	4.99886e-15		5.58798e-16	-3.89403	-7.85972e-06	1.36458e-11	9.74007e-15		241	263	212	242	261	243.8	168	75
Mettl7b	4214	2381	3263.6	2.85179		0.000734077	1.50683	6.41639e-05	1	0.0154403		0.000440933	1.53224	6.73803e-05	1	0.0202398		1.31616e-30	4.23048	0.000408974	3.21406e-26	3.54361e-29		0.890906	1.01686	3.21634e-06	1	1		5.31149e-17	2.80754	0.00034481	1.29707e-12	1.09365e-15		1.56096e-16	2.76098	0.000341594	3.81185e-12	2.85961e-15		2851	1431	1608	1564	1358	1762.4	1618	1923
Gm3704	54	22	22.4	2.51351		0.00977759	2.17065	1.28264e-06	1	0.0999193		0.00043969	2.85449	2.0319e-06	1	0.0202398		1.47427e-05	3.66197	2.91664e-06	0.360016	6.08443e-05		0.346233	1.31504	7.4926e-07	1	1		0.072313	1.68704	1.63399e-06	1	0.181061		0.385948	1.28288	8.84734e-07	1	0.67924		4	21	22	17	10	14.8	25	36
Mup12	80	26	47.4	#DIV/0!		0.0113601	23.3117	2.456e-07	1	0.111143		0.000439622	61.7412	6.68618e-07	1	0.0202398		2.2264e-07	450.966	4.95307e-06	0.00543686	1.13552e-06		0.233947	2.6485	4.23018e-07	1	1		0.000532687	19.345	4.70747e-06	1	0.00229624		0.0123783	7.30413	4.28445e-06	1	0.0374848		0	0	0	0	0	0	0	26
Egr1	835	335	-335.4	-2.78215		0.0969706	1.41237	1.40378e-05	1	0.456091		0.000440993	-2.09708	-1.78089e-05	1	0.0202398		0.0131664	-1.68301	-1.3815e-05	1	0.0345167		3.35406e-07	-2.96185	-3.18466e-05	0.00819062	0.00013651		4.23439e-05	-2.37703	-2.78528e-05	1	0.000221973		0.297235	1.24603	3.99382e-06	1	0.554912		540	569	597	243	394	468.6	205	128
Zfp395	565	186	373.4	2.80911		1	-1.00026	-5.12405e-09	1	1		0.000439988	1.53212	1.05098e-05	1	0.0202398		1.04724e-20	3.12226	4.19165e-05	2.55735e-16	1.5879e-19		0.000500415	1.53251	1.05149e-05	1	0.0360476		1.97843e-20	3.12307	4.19216e-05	4.83133e-16	5.25716e-19		3.25367e-09	2.03787	3.14067e-05	7.94546e-05	2.88716e-08		268	226	307	259	308	273.6	289	303
Gna14	71	28	37.4	2.48413		0.290723	1.27086	5.19563e-07	1	0.835896		0.000442726	2.14494	2.19621e-06	1	0.020246		9.47431e-09	3.45525	4.70961e-06	0.000231363	5.5648e-08		0.0161909	1.68779	1.67665e-06	1	0.342618		3.88932e-06	2.71882	4.19005e-06	0.0949771	2.40023e-05		0.0207673	1.61088	2.5134e-06	1	0.0591346		26	32	18	27	29	26.4	34	68
Acadsb	1298	752	1002.4	2.2171		0.0120731	1.30558	1.83836e-05	1	0.115316		0.000450073	1.45144	2.71583e-05	1	0.0205435		1.65206e-27	3.23078	0.000134201	4.03433e-23	3.81678e-26		0.319162	1.11172	8.77471e-06	1	1		2.51258e-17	2.47459	0.000115818	6.13571e-13	5.2803e-16		5.73394e-14	2.22591	0.000107043	1.40023e-09	8.38962e-13		876	820	750	876	843	833	735	1155
Steap4	3860	2248	-2808.2	-2.61968		0.0859706	1.19817	6.53666e-05	1	0.421566		0.000451148	-1.44838	-0.000102115	1	0.0205542		4.42336e-08	-1.78801	-0.000145375	0.00108018	2.43889e-07		1.96519e-07	-1.7354	-0.000167482	0.00479901	8.56965e-05		9.18154e-13	-2.14234	-0.000210742	2.24213e-08	1.25892e-11		0.0464466	-1.23449	-4.32596e-05	1	0.119191		4877	5189	4931	4337	3376	4542	2261	2367
Tlr1	184	87	-153.6	-11.6667		0.00196173	-1.60933	-4.62153e-06	1	0.0316005		0.000453754	-1.72246	-5.11969e-06	1	0.020596		3.18735e-29	-7.83214	-1.06477e-05	7.7835e-25	8.04081e-28		0.688128	-1.0703	-4.9816e-07	1	1		2.80867e-17	-4.86672	-6.02616e-06	6.85878e-13	5.88231e-16		5.48334e-16	-4.54707	-5.528e-06	1.33903e-11	9.57135e-15		162	190	183	167	138	168	92	71
Ftcd	2125	1236	1502.4	2.85849		0.0219182	1.38143	2.23598e-05	1	0.176765		0.000453416	1.64034	3.75375e-05	1	0.020596		3.962e-23	4.21691	0.00018858	9.67521e-19	7.0519e-22		0.222	1.18742	1.51777e-05	1	1		6.75128e-15	3.05257	0.000166221	1.64866e-10	1.14969e-13		3.16382e-11	2.57076	0.000151043	7.72606e-07	3.52949e-10		737	888	901	696	820	808.4	552	1333
1810032O08Rik	59	15	-31.2	-3.16667		0.00611306	-1.86042	-1.5186e-06	1	0.072998		0.000454955	-2.21418	-1.80058e-06	1	0.0206122		0.000912189	-2.1509	-1.75695e-06	1	0.00294925		0.51803	-1.19015	-2.81981e-07	1	1		0.583005	-1.15613	-2.38352e-07	1	0.943347		0.960947	1.02942	4.3629e-08	1	1		54	36	45	29	64	45.6	24	14
2810459M11Rik	345	137	200.4	1.67203		7.49383e-08	1.83058	1.79729e-05	0.00182999	1.49999e-05		0.000469311	1.48248	1.04404e-05	1	0.021145		1.76017e-15	2.45045	3.13862e-05	4.29833e-11	1.83578e-14		0.05843	-1.23481	-7.53244e-06	1	0.650051		0.00868153	1.33862	1.34133e-05	1	0.0287306		6.45124e-06	1.65293	2.09457e-05	0.157539	3.61577e-05		320	381	271	267	252	298.2	280	402
Arhgap35	1304	671	831.4	1.60926		0.00208922	1.34591	3.41137e-05	1	0.0331937		0.000467817	1.4017	3.96158e-05	1	0.021145		7.72066e-19	2.37083	0.000135193	1.88539e-14	1.02134e-17		0.675314	1.04145	5.50213e-06	1	1		4.77414e-09	1.76151	0.000101079	0.000116584	4.32595e-08		5.15875e-08	1.6914	9.55767e-05	0.00125977	3.93309e-07		1450	1315	1349	1399	1310	1364.6	1140	1722
Tomm40l	1260	848	1011.4	3.89966		0.0771515	1.28692	7.4251e-06	1	0.394746		0.000469086	1.64609	1.67201e-05	1	0.021145		1.4375e-31	5.61225	0.00011936	3.51037e-27	4.07235e-30		0.0839511	1.27909	9.29499e-06	1	0.761721		5.99565e-24	4.36101	0.000111935	1.46414e-19	1.94441e-22		1.62095e-17	3.40945	0.00010264	3.95836e-13	3.1794e-16		404	367	434	248	334	357.4	339	589
Adcy1	730	209	-332	-15.4348		0.0331233	2.45595	1.89822e-05	1	0.231172		0.000475866	-4.64076	-1.02283e-05	1	0.0214008		0.000111885	-5.56092	-1.06931e-05	1	0.000413224		1.28024e-07	-11.3975	-2.92105e-05	0.00312636	6.38032e-05		2.15416e-08	-13.6574	-2.96753e-05	0.000526046	1.80338e-07		0.685735	-1.19828	-4.64864e-07	1	1		224	56	292	230	100	180.4	94	21
Slc4a10	18	6	8	6.71429		0.442676	1.91297	1.01748e-07	1	1		0.000477506	6.25244	5.85366e-07	1	0.0214351		3.12019e-05	8.91708	8.82331e-07	0.76195	0.000123756		0.0151665	3.26844	4.83618e-07	1	0.328047		0.00167077	4.66137	7.80583e-07	1	0.00651346		0.452485	1.42618	2.96964e-07	1	0.770926		0	0	0	4	3	1.4	6	7
Cxcl13	828	169	-381.6	-15.5649		1.6592e-07	-11.8848	-2.72293e-05	0.00405176	2.64821e-05		0.000480209	-4.73522	-2.34522e-05	1	0.0215169		0.00829738	-3.16056	-2.0324e-05	1	0.022652		0.0373168	2.50988	3.77709e-06	1	0.532634		0.00308425	3.76036	6.90527e-06	1	0.0113755		0.350053	1.49822	3.12818e-06	1	0.62906		525	342	841	138	193	407.8	18	77
Cd52	347	171	-300.2	-27.8036		5.55184e-10	-2.02211	-1.13377e-05	1.35576e-05	3.8736e-07		0.000483859	-1.47262	-7.19871e-06	1	0.0216407		1.25384e-95	-18.7852	-2.12361e-05	3.06188e-91	1.59473e-93		0.00606727	1.37313	4.13899e-06	1	0.198308		5.53229e-46	-9.28992	-9.89844e-06	1.35099e-41	4.94866e-44		1.2631e-66	-12.7563	-1.40374e-05	3.08449e-62	1.74265e-64		351	255	271	355	325	311.4	169	134
Pigr	20846	10214	7643.8	1.5614		0.0329009	1.45763	0.000452187	1	0.229948		0.000484797	1.85755	0.000847353	1	0.021643		3.41902e-06	2.29147	0.00127612	0.0834926	1.53394e-05		0.169144	1.27436	0.000395166	1	0.96745		0.0105277	1.57205	0.000823929	1	0.0341281		0.233628	1.2336	0.000428763	1	0.458395		10892	15287	13100	15400	13399	13615.6	10983	23904
Tmem184a	86	32	38	1.94059		0.000746885	2.01237	2.97291e-06	1	0.0156289		0.000486238	2.05856	3.10855e-06	1	0.0216678		3.50169e-07	2.86466	5.47576e-06	0.00855113	1.7487e-06		0.916877	1.02295	1.35641e-07	1	1		0.0801466	1.42353	2.50285e-06	1	0.197478		0.0996824	1.39159	2.36721e-06	1	0.229043		48	43	40	44	27	40.4	32	82
Ly6c2	352	139	-295.6	-78.7895		2.52226e-10	-2.77899	-1.3801e-05	6.15935e-06	2.05312e-07		0.000491183	-1.72814	-9.08364e-06	1	0.0218085		1.44329e-71	-51.9536	-2.11438e-05	3.52451e-67	1.325e-69		0.00348136	1.60808	4.71737e-06	1	0.142165		1.90148e-35	-18.6951	-7.34279e-06	4.64342e-31	1.09001e-33		9.83172e-49	-30.0633	-1.20602e-05	2.40091e-44	8.39478e-47		352	299	187	343	316	299.4	105	108
Hist1h4d	407	182	-311.4	-3.51942		1.60711e-05	-1.63146	-1.21324e-05	0.392457	0.000827969		0.000491129	-1.48109	-1.01817e-05	1	0.0218085		1.2004e-13	-2.38125	-1.81821e-05	2.93138e-09	1.07692e-12		0.404216	1.10153	1.95068e-06	1	1		0.00148533	-1.45958	-6.04972e-06	1	0.00585405		5.67147e-05	-1.60777	-8.00041e-06	1	0.000274415		512	412	329	488	434	435	304	191
Acsl1	12408	6220	8830.8	6.03581		4.49533e-06	1.99413	0.000125881	0.109776	0.000306637		0.000493723	1.68595	8.68576e-05	1	0.0218753		1.21553e-41	8.85455	0.000994575	2.96833e-37	5.20759e-40		0.260047	-1.1828	-3.90237e-05	1	1		6.914e-22	4.4403	0.000868694	1.6884e-17	2.00761e-20		2.85614e-26	5.25197	0.000907718	6.97469e-22	9.58061e-25		1926	1748	1643	1684	1767	1753.6	1372	2904
Chac2	317	131	162.6	1.84953		0.00930325	1.4728	6.56343e-06	1	0.0972124		0.000494479	1.67522	9.37339e-06	1	0.0218753		2.78112e-11	2.70393	2.36539e-05	6.7915e-07	2.03095e-10		0.383938	1.13744	2.80996e-06	1	1		3.71997e-05	1.83591	1.70904e-05	0.908416	0.000197353		0.00108593	1.61407	1.42805e-05	1	0.00418733		223	232	153	213	136	191.4	126	355
Abcc6	1366	630	962.4	3.10407		0.000203414	1.83344	2.77671e-05	1	0.00576929		0.000499799	1.7639	2.54506e-05	1	0.0220707		1.76956e-19	4.55504	0.000118441	4.32128e-15	2.4414e-18		0.811635	-1.03942	-2.31657e-06	1	1		2.70093e-08	2.48442	9.06739e-05	0.000659567	2.22902e-07		6.97029e-09	2.58236	9.29904e-05	0.000170214	5.96615e-08		438	547	597	350	355	457.4	339	852
Serpina1c	2363	1344	1218.8	2.43659		6.20221e-05	2.77729	0.000110589	1	0.00232298		0.000504214	2.41791	8.82268e-05	1	0.0221495		8.72867e-07	3.55049	0.000158699	0.0213154	4.16947e-06		0.579364	-1.14863	-2.23618e-05	1	1		0.326054	1.2784	4.81107e-05	1	0.611022		0.125106	1.46841	7.04725e-05	1	0.276654		647	1419	772	892	512	848.4	379	2742
Gm12185	51	18	-34.8	-10.1579		8.44554e-05	-2.88903	-1.8409e-06	1	0.00296322		0.000504208	-2.52236	-1.69924e-06	1	0.0221495		1.08216e-09	-6.7179	-2.39633e-06	2.64263e-05	6.94332e-09		0.676616	1.14537	1.41663e-07	1	1		0.0167933	-2.32531	-5.5543e-07	1	0.0515127		0.00424637	-2.66334	-6.97094e-07	1	0.0144663		40	46	51	25	31	38.6	7	8
Desi2	346	160	-216.4	-1.65616		0.720695	1.03355	1.32046e-06	1	1		0.000504304	-1.37796	-1.07949e-05	1	0.0221495		0.414216	-1.07862	-2.8686e-06	1	0.692345		0.000136594	-1.4242	-1.21154e-05	1	0.0149182		0.242214	-1.11481	-4.18907e-06	1	0.486099		0.00869099	1.27753	7.9263e-06	1	0.0273603		620	498	457	581	575	546.2	396	338
1810019D21Rik	430	97	160.4	3.11053		0.00538842	1.88494	4.84472e-06	1	0.0668227		0.000506151	2.2091	6.61935e-06	1	0.0221907		5.04196e-11	4.60393	1.97302e-05	1.23125e-06	3.60119e-10		0.4846	1.17197	1.77463e-06	1	1		7.80295e-05	2.44248	1.48855e-05	1	0.000391993		0.00103382	2.08408	1.31108e-05	1	0.00400284		98	48	84	76	74	76	66	152
Tfec	296	135	-239.8	-10.9917		0.405583	-1.11377	-1.94558e-06	1	0.972061		0.000507958	-1.57448	-6.94953e-06	1	0.02223		2.13025e-39	-7.44633	-1.64887e-05	5.20208e-35	8.39045e-38		0.00857351	-1.41365	-5.00395e-06	1	0.237107		5.38764e-35	-6.6857	-1.45431e-05	1.31566e-30	3.03148e-33		8.90426e-24	-4.72938	-9.53919e-06	2.17442e-19	2.67128e-22		274	212	268	309	256	263.8	204	118
Prg3	752	164	-478	#DIV/0!		8.30171e-08	-4.37313	-2.62802e-05	0.00202728	1.60037e-05		0.000514017	-2.53072	-2.06082e-05	1	0.0224549		2.36451e-48	-3095.22	-3.40602e-05	5.77413e-44	1.26349e-46		0.0421052	1.72801	5.67198e-06	1	0.567131		3.9235e-30	-707.783	-7.78003e-06	9.58118e-26	1.76449e-28		9.55069e-37	-1223.06	-1.3452e-05	2.33228e-32	5.09231e-35		527	247	197	752	667	478	88	97
Entpd5	880	486	483	1.45233		0.00319806	1.43014	3.31109e-05	1	0.045326		0.000517503	1.52407	4.03415e-05	1	0.0225668		4.06474e-10	2.14627	8.82365e-05	9.92609e-06	2.70761e-09		0.600319	1.06568	7.23064e-06	1	1		0.000813738	1.50074	5.51257e-05	1	0.00338123		0.00466881	1.40825	4.7895e-05	1	0.015728		1505	1147	872	887	928	1067.8	865	1284
Gm12250	548	227	-358.8	-7.82129		3.86017e-06	-2.72451	-1.9071e-05	0.0942653	0.00027913		0.000519736	-2.10154	-1.57928e-05	1	0.0226238		1.03318e-13	-5.39527	-2.45453e-05	2.52303e-09	9.29979e-13		0.229039	1.29643	3.27818e-06	1	1		0.00216642	-1.98027	-5.47431e-06	1	0.00824305		2.20805e-05	-2.56729	-8.75249e-06	0.539205	0.00011453		317	571	470	465	234	411.4	77	120
Slc25a13	2006	1270	1484.8	2.54925		0.00714158	1.3748	2.59586e-05	1	0.0812504		0.000521405	1.50787	3.51745e-05	1	0.0226561		9.03983e-28	3.75971	0.000191135	2.20753e-23	2.12467e-26		0.435626	1.09679	9.21582e-06	1	1		4.49361e-17	2.73472	0.000165176	1.09734e-12	9.31528e-16		1.83444e-14	2.49339	0.000155961	4.47969e-10	2.80507e-13		951	834	1097	918	992	958.4	858	1321
Sp110	240	80	-178	-8.17742		7.22078e-07	-2.01461	-7.3384e-06	0.0176331	7.94286e-05		0.000522826	-1.61886	-5.57026e-06	1	0.0226775		6.03521e-27	-5.46301	-1.19039e-05	1.4738e-22	1.34348e-25		0.136223	1.24446	1.76814e-06	1	0.903715		1.01138e-09	-2.7117	-4.56549e-06	2.46979e-05	9.95079e-09		4.24578e-14	-3.37461	-6.33363e-06	1.03682e-09	6.31437e-13		257	199	133	177	248	202.8	148	75
Nin	2431	1046	-1934.2	-10.6517		0.000111092	-1.63693	-5.95345e-05	1	0.00369019		0.00052511	-1.5551	-5.46161e-05	1	0.0227362		0	-7.19505	-0.000131741	0	0		0.687498	1.05262	4.9184e-06	1	1		0	-4.39546	-7.22062e-05	0	0		0	-4.62675	-7.71246e-05	0	0		2584	1571	1709	2217	2592	2134.6	1685	848
Slco2b1	2208	1168	1460	4.50793		0.018198	1.79932	2.42553e-05	1	0.155057		0.000527678	2.38203	4.19373e-05	1	0.0228069		5.85343e-13	6.60978	0.000170227	1.42941e-08	4.95462e-12		0.256777	1.32384	1.76819e-05	1	1		3.08877e-07	3.67348	0.000145972	0.00754278	2.22304e-06		4.7953e-05	2.77486	0.00012829	1	0.00023486		346	493	578	304	360	416.2	336	962
Gbp5	237	137	-206.4	-6.86364		7.03598e-07	-2.292	-9.88596e-06	0.0171819	7.7746e-05		0.000530732	-1.76728	-7.61412e-06	1	0.0228984		5.11205e-18	-4.65031	-1.37663e-05	1.24836e-13	6.34653e-17		0.125725	1.29691	2.27184e-06	1	0.880472		8.61459e-05	-2.02893	-3.88038e-06	1	0.000429674		6.25425e-08	-2.63134	-6.15222e-06	0.00152729	4.72991e-07		260	266	260	238	184	241.6	70	77
Itgb3	681	241	-452.6	-7.7958		0.0307238	-1.32078	-9.05936e-06	1	0.220011		0.00053976	-1.56486	-1.34643e-05	1	0.0232078		8.02737e-32	-5.23473	-3.0175e-05	1.96028e-27	2.29005e-30		0.195588	-1.1848	-4.4049e-06	1	1		1.37295e-22	-3.96335	-2.11156e-05	3.35275e-18	4.14431e-21		8.71337e-18	-3.34517	-1.67107e-05	2.12781e-13	1.74125e-16		482	377	513	487	737	519.2	355	253
Gphn	543	233	333.4	1.59986		0.0972774	1.18432	8.23188e-06	1	0.456918		0.000539805	1.42224	1.88572e-05	1	0.0232078		1.19699e-13	2.13396	5.06425e-05	2.92305e-09	1.07426e-12		0.0730315	1.20089	1.06254e-05	1	0.719738		8.06677e-09	1.80184	4.24106e-05	0.000196991	7.13475e-08		6.27021e-05	1.50042	3.17852e-05	1	0.000300822		676	581	576	635	626	618.8	550	796
Apon	1512	663	704.2	1.70153		2.77063e-06	1.99244	7.19131e-05	0.0676588	0.000213435		0.000543346	1.65999	4.78234e-05	1	0.023319		6.78373e-10	2.4926	0.000108154	1.65659e-05	4.41874e-09		0.210328	-1.20027	-2.40897e-05	1	1		0.124463	1.25102	3.62413e-05	1	0.28504		0.0053801	1.50157	6.0331e-05	1	0.017829		1204	1010	933	921	951	1003.8	700	1675
Usp2	406	166	226.2	6.77041		0.126374	-1.53235	-1.98518e-06	1	0.531163		0.00054717	2.58186	9.03912e-06	1	0.0234419		9.25547e-09	5.02911	2.30233e-05	0.000226019	5.44754e-08		1.1104e-06	3.95631	1.10243e-05	0.0271159	0.000343239		2.01311e-12	7.70636	2.50085e-05	4.916e-08	2.67319e-11		0.0131059	1.94786	1.39842e-05	1	0.0393613		82	152	78	31	46	77.8	55	160
Mfn2	606	272	411.4	1.70085		0.0199273	1.2649	1.16953e-05	1	0.165283		0.0005512	1.41645	1.83859e-05	1	0.0235732		3.7401e-18	2.41146	6.23149e-05	9.13332e-14	4.69338e-17		0.263144	1.11981	6.69057e-06	1	1		1.63477e-10	1.90644	5.06196e-05	3.9921e-06	1.78219e-09		1.1654e-07	1.70247	4.3929e-05	0.0028459	8.46491e-07		705	554	599	632	568	611.6	545	735
Dixdc1	314	57	172.2	2.21268		0.00600776	1.42447	4.34464e-06	1	0.0721996		0.000561275	1.55777	5.70905e-06	1	0.0239621		5.40221e-20	3.24558	2.29844e-05	1.31922e-15	7.83384e-19		0.490821	1.09358	1.36442e-06	1	1		9.27098e-11	2.27844	1.86398e-05	2.26397e-06	1.04091e-09		5.40444e-09	2.08347	1.72754e-05	0.000131977	4.68168e-08		134	94	169	135	178	142	168	174
Gcat	344	176	235.4	3.1959		1.48749e-05	2.21846	9.48191e-06	0.363245	0.000773654		0.000564634	1.88257	6.86803e-06	1	0.0240635		2.03156e-16	4.67428	2.85927e-05	4.96107e-12	2.27259e-15		0.361123	-1.17842	-2.61388e-06	1	1		3.64849e-05	2.10699	1.91108e-05	0.890961	0.000193813		5.41749e-07	2.48293	2.17247e-05	0.0132295	3.57361e-06		100	115	119	101	101	107.2	91	160
Xylb	1501	748	1061.6	2.27688		0.000177103	1.44378	2.66282e-05	1	0.00522956		0.000570526	1.40086	2.40523e-05	1	0.02423		4.15239e-34	3.35493	0.000141301	1.01401e-29	1.33952e-32		0.759044	-1.03064	-2.57585e-06	1	1		8.63086e-18	2.3237	0.000114673	2.10765e-13	1.87015e-16		5.84221e-19	2.39491	0.000117249	1.42667e-14	1.29815e-17		973	779	833	765	807	831.4	721	971
Aifm3	50	20	26.2	2.54118		0.018847	1.80626	9.99182e-07	1	0.158924		0.000570086	2.34228	1.66345e-06	1	0.02423		8.97122e-08	3.68973	3.33332e-06	0.00219077	4.76358e-07		0.303275	1.29675	6.64272e-07	1	1		0.00270831	2.04274	2.33414e-06	1	0.0101127		0.0500261	1.57527	1.66987e-06	1	0.127042		23	22	9	19	12	17	21	48
Pank1	2186	1281	1789.2	3.51433		3.63106e-05	1.93251	4.7953e-05	0.886704	0.00155836		0.000577203	1.72966	3.75217e-05	1	0.0243954		2.65907e-23	5.18556	0.000215237	6.49345e-19	4.76408e-22		0.483012	-1.11728	-1.04314e-05	1	1		7.91435e-10	2.68333	0.000167284	1.93269e-05	7.93385e-09		9.75112e-12	2.99803	0.000177715	2.38122e-07	1.14427e-10		665	629	733	787	744	711.6	563	1275
Wwc1	1320	433	790	2.44477		0.000812788	1.50914	2.00634e-05	1	0.0165817		0.000575652	1.52633	2.07409e-05	1	0.0243954		1.79784e-24	3.58603	0.000101907	4.39032e-20	3.45151e-23		0.929063	1.01139	6.77525e-07	1	1		2.17368e-12	2.37622	8.18438e-05	5.30814e-08	2.88148e-11		3.89311e-12	2.34945	8.11663e-05	9.50696e-08	4.76779e-11		765	507	447	592	423	546.8	432	812
Apoa2	75031	35687	48127	5.22256		0.00511995	1.75233	0.000622785	1	0.0643154		0.000577417	1.99763	0.000825839	1	0.0243954		2.92319e-21	7.57996	0.00544691	7.13842e-17	4.60841e-20		0.510683	1.13998	0.000203054	1	1		1.61356e-12	4.32564	0.00482413	3.94031e-08	2.16382e-11		9.5304e-11	3.79448	0.00462107	2.32732e-06	1.01056e-09		8717	12412	12233	12486	11140	11397.6	9893	25203
Aim2	186	130	-152.8	-6.53623		1.16653e-07	-2.00045	-6.51962e-06	0.00284867	2.02033e-05		0.000578537	-1.55598	-4.65811e-06	1	0.0244005		1.20574e-24	-4.42141	-1.00879e-05	2.94443e-20	2.34803e-23		0.0645565	1.28565	1.86151e-06	1	0.68098		1.9946e-07	-2.21021	-3.56825e-06	0.00487083	1.47066e-06		2.09977e-12	-2.84156	-5.42977e-06	5.12763e-08	2.64857e-11		190	162	170	209	171	180.4	117	84
G530011O06Rik	134	32	-67	-4.9881		0.000475079	-1.99922	-3.01776e-06	1	0.0110555		0.000584985	-1.96686	-2.96807e-06	1	0.0245814		8.139e-09	-3.35703	-4.23931e-06	0.000198754	4.81829e-08		0.95412	1.01645	4.96896e-08	1	1		0.0175806	-1.67917	-1.22155e-06	1	0.0536033		0.0138993	-1.7068	-1.27124e-06	1	0.041499		146	83	67	65	58	83.8	45	29
Arg1	9282	5798	-6066.8	-1.51382		0.237688	1.11553	0.00012998	1	0.755829		0.000585846	1.37546	0.000422423	1	0.0245814		0.212666	1.12231	0.00013761	1	0.400564		0.0237334	1.23301	0.000292443	1	0.419138		0.947767	1.00608	7.62929e-06	1	1		0.0281171	-1.22556	-0.000284814	1	0.077027		12823	13948	17663	14453	18964	15570.2	20064	18749
Cys1	78	30	45	4.68852		0.406735	-1.24666	-2.88835e-07	1	0.973021		0.000584788	2.28873	1.88134e-06	1	0.0245814		1.46221e-09	4.22923	4.71415e-06	3.57073e-05	9.28184e-09		3.53026e-05	2.85326	2.17018e-06	0.862091	0.00540362		2.78679e-11	5.27239	5.00298e-06	6.80533e-07	3.29237e-10		0.00672524	1.84784	2.8328e-06	1	0.0218015		27	28	22	7	16	20	24	31
C2cd2	1249	620	816.4	1.87597		0.000147719	1.59087	3.99881e-05	1	0.00456619		0.000588619	1.52225	3.53444e-05	1	0.0246553		3.09919e-16	2.75001	0.000118435	7.56821e-12	3.40144e-15		0.717144	-1.04507	-4.64365e-06	1	1		7.48139e-06	1.72862	7.8447e-05	0.182696	4.42041e-05		1.30435e-06	1.80654	8.30907e-05	0.0318521	8.16721e-06		815	1076	973	923	873	932	715	1400
Txlng	309	81	114.2	1.34627		0.000438322	1.37697	8.98245e-06	1	0.0104428		0.000598137	1.36551	8.70927e-06	1	0.0249891		6.35834e-14	1.97159	2.31508e-05	1.55271e-09	5.85265e-13		0.929866	-1.0084	-2.73179e-07	1	1		7.01554e-05	1.43183	1.41684e-05	1	0.000355361		4.48254e-05	1.44385	1.44416e-05	1	0.000220737		370	357	272	327	323	329.8	306	392
Cyb5r3	2603	1138	1622.8	1.69262		0.00214188	1.46933	7.99181e-05	1	0.0338104		0.000598634	1.53793	9.15999e-05	1	0.0249891		5.87006e-13	2.49439	0.000254466	1.43347e-08	4.96698e-12		0.715563	1.04669	1.16818e-05	1	1		2.49083e-05	1.69764	0.000174548	0.608261	0.000136046		0.000114696	1.62191	0.000162866	1	0.00052737		2006	2687	2698	2138	2186	2343	2013	2946
Fxyd1	548	300	401	2.53758		0.00638735	1.40766	7.6842e-06	1	0.0752121		0.000601859	1.5359	1.01013e-05	1	0.0250809		1.3341e-25	3.74618	5.17637e-05	3.25787e-21	2.76325e-24		0.489438	1.0911	2.41708e-06	1	1		4.87071e-15	2.66128	4.40795e-05	1.18943e-10	8.40584e-14		7.19518e-13	2.43909	4.16624e-05	1.75706e-08	9.54925e-12		256	291	219	241	297	260.8	264	415
Arfgap2	308	154	102.2	1.16804		0.000730779	1.39846	1.74768e-05	1	0.0154107		0.000603709	1.40529	1.77761e-05	1	0.0251151		1.17845e-07	1.69342	3.04138e-05	0.00287777	6.17151e-07		0.964837	1.00488	2.99309e-07	1	1		0.0538814	1.21092	1.2937e-05	1	0.141743		0.059597	1.20503	1.26377e-05	1	0.147902		704	526	577	651	583	608.2	556	834
Slfn8	174	68	-111.4	-5.88596		0.00136831	-1.73011	-4.10851e-06	1	0.0242307		0.00060483	-1.79603	-4.31504e-06	1	0.025119		9.39077e-14	-4.00914	-7.30735e-06	2.29323e-09	8.51867e-13		0.853804	-1.0381	-2.06521e-07	1	1		9.96916e-06	-2.31727	-3.19884e-06	0.243447	5.79222e-05		2.25138e-05	-2.23223	-2.99232e-06	0.549786	0.00011648		131	120	185	113	122	134.2	53	66
Cyp3a11	31121	22810	26768	5.36274		0.65519	-1.08685	-5.11653e-05	1	1		0.000609112	1.9042	0.00057894	1	0.0252538		4.5751e-18	5.48687	0.00287283	1.11724e-13	5.71186e-17		0.000112724	2.06959	0.000630105	1	0.0129236		1.51323e-19	5.96341	0.002924	3.69531e-15	3.77844e-18		2.74703e-08	2.88145	0.00229389	0.000670825	2.16955e-07		6112	8748	10723	8963	9558	8820.8	4149	16573
Abcd3	7034	5577	6012.4	4.6452		8.14163e-05	1.54441	6.47715e-05	1	0.00288143		0.00061303	1.45867	5.45709e-05	1	0.0253732		2.8928e-61	6.86846	0.000698207	7.06422e-57	2.18706e-59		0.603657	-1.05878	-1.02005e-05	1	1		3.44758e-39	4.44731	0.000633436	8.41898e-35	2.33861e-37		6.9061e-42	4.70871	0.000643636	1.68647e-37	4.59529e-40		1973	1611	1491	1576	1596	1649.4	1291	1988
Hlf	714	460	556	3.73892		0.345262	1.17621	2.92836e-06	1	0.903679		0.000617941	1.79779	1.32577e-05	1	0.0255332		2.13773e-19	4.87705	6.44293e-05	5.22035e-15	2.93443e-18		0.0133926	1.52845	1.03294e-05	1	0.309082		4.464e-16	4.14639	6.15009e-05	1.09011e-11	8.5298e-15		5.68403e-09	2.71281	5.11716e-05	0.000138804	4.91342e-08		243	310	250	114	227	228.8	169	358
Klra2	89	45	-67	-3.29452		0.00129573	-1.68957	-2.84753e-06	1	0.0234138		0.000623541	-1.75216	-2.99504e-06	1	0.0257211		2.52733e-06	-2.22807	-3.84558e-06	0.0617175	1.14994e-05		0.855877	-1.03705	-1.47514e-07	1	1		0.123391	-1.31873	-9.98055e-07	1	0.282876		0.182431	-1.27162	-8.50542e-07	1	0.377271		108	104	104	85	80	96.2	26	47
Lrp4	650	422	572	3.20509		0.943517	1.00758	1.8571e-07	1	1		0.000625257	1.44269	1.08494e-05	1	0.0257483		8.79983e-33	3.62098	6.42348e-05	2.14892e-28	2.64645e-31		0.000912064	1.43184	1.06637e-05	1	0.0566733		5.11222e-32	3.59374	6.40491e-05	1.2484e-27	2.53226e-30		5.50322e-18	2.50988	5.33854e-05	1.34389e-13	1.12459e-16		421	322	321	286	350	340	276	391
Slc1a2	3159	1476	1316.8	1.81264		0.00908753	1.80748	9.4482e-05	1	0.0953821		0.000632753	2.17954	0.000138016	1	0.0260132		0.000642558	2.17765	0.000137795	1	0.00213081		0.406562	1.20584	4.35339e-05	1	1		0.40877	1.2048	4.33135e-05	1	0.728945		0.99724	-1.00087	-2.2042e-07	1	1		1982	1277	2176	1196	1471	1620.4	1670	4042
Atp8b4	901	333	-697.4	-84.0238		2.23742e-06	-2.41524	-2.95821e-05	0.0546377	0.000183965		0.00064284	-1.87782	-2.35999e-05	1	0.0262511		1.85096e-62	-55.7639	-4.95793e-05	4.52005e-58	1.45339e-60		0.175272	1.28619	5.98216e-06	1	0.978767		1.17618e-39	-23.0884	-1.99973e-05	2.87224e-35	8.18301e-38		4.08446e-46	-29.6961	-2.59794e-05	9.97426e-42	3.16643e-44		896	586	346	798	903	705.8	474	203
Sfxn2	236	69	145.2	2.27592		1.86715e-05	1.78541	6.49435e-06	0.455959	0.000940121		0.000641166	1.58801	4.86209e-06	1	0.0262511		4.51293e-19	3.33843	1.93358e-05	1.10206e-14	6.05194e-18		0.380101	-1.12431	-1.63226e-06	1	1		2.0141e-06	1.86984	1.28415e-05	0.0491843	1.29127e-05		1.84676e-08	2.10227	1.44737e-05	0.000450978	1.49628e-07		107	146	127	76	113	113.8	90	151
Slc16a2	1757	788	1012.6	2.37283		0.00180902	1.48769	2.60102e-05	1	0.0299094		0.000642216	1.54412	2.90199e-05	1	0.0262511		8.79291e-22	3.47417	0.000131957	2.14723e-17	1.43627e-20		0.770867	1.03793	3.00967e-06	1	1		3.4432e-11	2.33528	0.000105947	8.4083e-07	4.02119e-10		2.17775e-10	2.24994	0.000102938	5.31807e-06	2.21679e-09		680	733	663	847	765	737.6	531	1131
Nr3c2	200	73	111	2.01463		0.0172654	1.47772	3.78068e-06	1	0.149405		0.000641956	1.74572	5.90161e-06	1	0.0262511		3.25566e-11	2.96341	1.55384e-05	7.95032e-07	2.36476e-10		0.305064	1.18136	2.12093e-06	1	1		1.70783e-05	2.00539	1.17577e-05	0.417053	9.57202e-05		0.000935924	1.69753	9.63675e-06	1	0.00364692		121	148	85	61	132	109.4	90	188
Slc16a10	694	363	406.4	1.8808		0.000109065	1.92844	3.1155e-05	1	0.00363798		0.000649855	1.78212	2.6245e-05	1	0.0264933		2.60679e-09	2.77331	5.95057e-05	6.36578e-05	1.62144e-08		0.639238	-1.0821	-4.90995e-06	1	1		0.0308922	1.43811	2.83507e-05	1	0.0878216		0.00865184	1.55619	3.32606e-05	1	0.0272581		361	485	579	460	422	461.4	471	843
Aqp11	121	39	63.6	2.31405		0.322725	1.17967	7.06788e-07	1	0.876811		0.000651223	1.74661	2.93708e-06	1	0.0265048		6.56296e-12	3.05212	8.07277e-06	1.60268e-07	5.08141e-11		0.0183176	1.4806	2.2303e-06	1	0.367922		6.19817e-09	2.58727	7.36599e-06	0.000151359	5.55039e-08		0.000402429	1.74745	5.13569e-06	1	0.00168709		58	53	48	52	61	54.4	61	81
Cyp4f15	1035	409	622.6	2.73041		0.00144053	1.64641	1.69062e-05	1	0.0252532		0.000658991	1.70389	1.84095e-05	1	0.0267763		3.60915e-18	4.01541	7.88646e-05	8.81355e-14	4.53839e-17		0.828898	1.03491	1.50333e-06	1	1		1.32478e-08	2.43889	6.19584e-05	0.000323511	1.13672e-07		4.30576e-08	2.35661	6.04551e-05	0.00105147	3.3117e-07		359	461	420	223	336	359.8	323	491
Aldh5a1	785	477	594.2	3.5925		0.00770239	1.42528	7.04419e-06	1	0.0851265		0.000665057	1.57071	9.45296e-06	1	0.0269779		9.48928e-35	5.28646	7.09993e-05	2.31728e-30	3.14421e-33		0.467644	1.10203	2.40877e-06	1	1		9.9139e-23	3.70907	6.39551e-05	2.42097e-18	3.01491e-21		5.76376e-20	3.36566	6.15464e-05	1.40751e-15	1.36519e-18		243	209	247	215	232	229.2	169	342
Hist1h1c	1276	458	-881.8	-4.45533		2.0201e-08	-1.83287	-3.72241e-05	0.000493309	5.59574e-06		0.000668865	-1.43961	-2.50152e-05	1	0.0270263		0	-3.04767	-5.5039e-05	0	0		0.0256788	1.27317	1.22088e-05	1	0.440152		4.0966e-06	-1.66279	-1.7815e-05	0.100039	2.51734e-05		1.01001e-11	-2.117	-3.00238e-05	2.46645e-07	1.18182e-10		1200	1011	846	1449	1179	1137	735	509
Gc	40676	19752	22550.8	1.71325		0.00107633	1.44797	0.0010275	1	0.0204864		0.000667693	1.47002	0.00107806	1	0.0270263		1.06331e-15	2.51096	0.00346565	2.59659e-11	1.12651e-14		0.893574	1.01522	5.05641e-05	1	1		1.2544e-06	1.73412	0.00243815	0.0306324	8.28128e-06		2.41116e-06	1.70812	0.00238758	0.0588806	1.45169e-05		28772	36236	31605	31279	30193	31617	22596	45310
Rbm47	766	324	487.4	1.8126		0.0125188	1.3478	1.50768e-05	1	0.118446		0.000669571	1.50165	2.17459e-05	1	0.0270263		4.06134e-16	2.66947	7.23695e-05	9.9178e-12	4.4197e-15		0.367391	1.11415	6.66905e-06	1	1		1.16673e-08	1.98061	5.72927e-05	0.000284916	1.00642e-07		1.39347e-06	1.77769	5.06236e-05	0.0340285	8.67409e-06		669	604	598	548	580	599.8	517	796
Corin	203	110	121.6	2.02013		0.65757	1.08178	8.72776e-07	1	1		0.000677999	1.8173	8.7223e-06	1	0.0273213		6.28447e-07	2.41545	1.51058e-05	0.0153467	3.05467e-06		0.00342068	1.67992	7.84952e-06	1	0.140156		6.14682e-06	2.23285	1.4233e-05	0.150105	3.68538e-05		0.10163	1.32914	6.3835e-06	1	0.232727		147	139	179	119	153	147.4	131	277
Fermt3	866	464	-736.4	-9.21875		2.44753e-06	-1.63418	-2.30956e-05	0.0597687	0.000194054		0.000684526	-1.42214	-1.76657e-05	1	0.0275389		3.87421e-57	-6.24908	-4.99901e-05	9.46083e-53	2.66502e-55		0.184944	1.1491	5.42992e-06	1	0.993923		1.14168e-31	-3.82399	-2.68946e-05	2.78798e-27	5.55375e-30		2.77983e-38	-4.39415	-3.23245e-05	6.78836e-34	1.56414e-36		936	749	780	758	907	826	578	381
Mfn1	274	138	154	1.28		0.00977916	1.24949	1.03872e-05	1	0.0999193		0.00068702	1.33875	1.41037e-05	1	0.0275938		6.55619e-12	1.80504	3.35174e-05	1.60102e-07	5.07777e-11		0.424806	1.07144	3.7165e-06	1	1		1.87098e-05	1.44463	2.31303e-05	0.456894	0.000104171		0.000479519	1.3483	1.94138e-05	1	0.0019827		591	501	613	542	638	577	549	719
Asah2	698	344	422.6	2.03629		0.00803472	1.35437	1.04741e-05	1	0.0873977		0.000689515	1.47361	1.39983e-05	1	0.0276485		1.63562e-21	2.9947	5.89566e-05	3.99418e-17	2.6243e-20		0.462724	1.08804	3.5242e-06	1	1		3.75966e-12	2.21113	4.84825e-05	9.18109e-08	4.85515e-11		4.40974e-10	2.03222	4.49583e-05	1.07686e-05	4.34919e-09		383	420	462	377	397	407.8	329	580
Apoc4	1508	735	1050.4	2.63971		2.03487e-13	2.01407	4.70659e-05	4.96914e-09	6.21143e-10		0.000691296	1.38127	1.7696e-05	1	0.0276745		2.10253e-44	3.86645	0.000133041	5.13437e-40	1.00085e-42		6.76476e-05	-1.45812	-2.93699e-05	1	0.00878699		4.54621e-12	1.91972	8.59747e-05	1.11018e-07	5.80034e-11		4.39962e-27	2.79919	0.000115345	1.07439e-22	1.52179e-25		593	617	719	674	600	640.6	532	812
Tlcd2	742	321	478	5.0785		0.000246149	2.61411	1.38205e-05	1	0.00667884		0.000693516	2.42839	1.22303e-05	1	0.0277113		2.70496e-13	7.40727	5.48609e-05	6.60552e-09	2.35456e-12		0.774888	-1.07648	-1.59025e-06	1	1		6.1714e-05	2.83357	4.10404e-05	1	0.000315481		1.86711e-05	3.05029	4.26307e-05	0.455947	9.79269e-05		116	189	116	74	91	117.2	67	266
Dbt	1850	928	1395	2.96534		0.00104567	1.50833	2.62351e-05	1	0.0200592		0.00069562	1.52954	2.73295e-05	1	0.0277113		4.15325e-30	4.34962	0.000172874	1.01422e-25	1.09409e-28		0.91239	1.01406	1.09441e-06	1	1		6.26931e-17	2.88373	0.000146639	1.53096e-12	1.28437e-15		1.46604e-16	2.84375	0.000145545	3.58007e-12	2.69381e-15		629	787	888	623	622	709.8	560	1113
Arntl	288	152	161.6	3.42643		0.0249288	1.59881	7.13081e-06	1	0.192205		0.000695597	-2.0689	-6.15246e-06	1	0.0277113		0.000788292	2.0208	1.2156e-05	1	0.0025794		3.29737e-08	-3.30777	-1.32833e-05	0.000805217	2.30062e-05		0.25999	1.26394	5.02523e-06	1	0.513586		5.6117e-11	4.18083	1.83085e-05	1.37038e-06	6.09598e-10		101	143	156	253	168	164.2	102	54
Ly86	256	135	-223	-10.6121		0.00154589	-1.49093	-5.86561e-06	1	0.02666		0.000704228	-1.53293	-6.19296e-06	1	0.0280085		2.72771e-40	-7.18097	-1.5333e-05	6.66107e-36	1.11203e-38		0.840915	-1.02817	-3.27353e-07	1	1		2.20796e-25	-4.81645	-9.46737e-06	5.39183e-21	7.71364e-24		1.19441e-24	-4.68449	-9.14001e-06	2.91675e-20	3.74423e-23		239	222	272	257	241	246.2	201	96
Ank1	191	92	-136.6	-27.2692		5.93431e-07	-4.12898	-7.77562e-06	0.0144916	6.83566e-05		0.000710171	-2.54574	-6.23013e-06	1	0.028199		3.3663e-18	-18.0688	-9.69279e-06	8.2205e-14	4.24175e-17		0.0887824	1.62192	1.54549e-06	1	0.780161		1.34693e-05	-4.3761	-1.91717e-06	0.328921	7.68507e-05		3.27627e-09	-7.09769	-3.46266e-06	8.00066e-05	2.90511e-08		106	101	158	194	150	141.8	57	31
Grip2	6	5	4.2	22		1	1.17805	4.55121e-09	1	1		0.000717422	15.4273	3.68779e-07	1	0.0284407		0.004342	11.9013	2.7865e-07	1	0.0125215		0.000717422	13.0956	3.64228e-07	1	0.0473498		0.004342	10.1026	2.74099e-07	1	0.0154588		0.622089	-1.29627	-9.01285e-08	1	0.948929		0	1	0	0	0	0.2	6	4
Tert	77	47	34.6	1.5786		0.136441	1.33201	1.44365e-06	1	0.556057		0.00071913	1.88621	3.85348e-06	1	0.0284622		5.37555e-05	2.14238	4.96737e-06	1	0.000206758		0.0633352	1.41607	2.40983e-06	1	0.676324		0.0115984	1.60838	3.52372e-06	1	0.0372008		0.501735	1.13581	1.11389e-06	1	0.833382		69	68	66	55	41	59.8	53	105
Nudt22	28	10	12.6	1.525		0.276568	1.20392	3.85009e-07	1	0.81686		0.00072149	1.68241	1.28839e-06	1	0.0285094		0.0388307	1.41023	7.74505e-07	1	0.0908978		0.0321935	1.39744	9.03384e-07	1	0.493512		0.357631	1.17136	3.89495e-07	1	0.655749		0.255397	-1.19301	-5.13889e-07	1	0.49256		23	24	28	24	31	26	40	30
Thnsl2	149	41	49.6	1.62944		0.00733995	1.62644	3.58414e-06	1	0.0825237		0.000723914	1.84297	4.82305e-06	1	0.0285589		1.88337e-06	2.36972	7.83683e-06	0.045992	8.68429e-06		0.49082	1.13314	1.23891e-06	1	1		0.0350325	1.457	4.25269e-06	1	0.097849		0.157642	1.28582	3.01378e-06	1	0.334412		73	63	100	97	61	78.8	78	139
Hist1h3a	61	13	-33	-12		0.000897437	-2.33601	-1.50114e-06	1	0.0178939		0.00073178	-2.34645	-1.50614e-06	1	0.0286711		1.10674e-11	-7.96241	-2.2951e-06	2.70265e-07	8.38031e-11		1	-1.00447	-4.99685e-09	1	1		0.000361855	-3.40855	-7.93956e-07	1	0.00160833		0.000361855	-3.39339	-7.8896e-07	1	0.00152907		31	61	20	29	39	36	16	17
Adcy9	324	192	189.2	1.42555		0.0106617	1.3467	1.11231e-05	1	0.106479		0.000729496	1.48202	1.54647e-05	1	0.0286711		1.59851e-10	2.11178	3.5669e-05	3.90355e-06	1.10176e-09		0.413789	1.10049	4.34162e-06	1	1		0.00011192	1.56811	2.45459e-05	1	0.000547166		0.0022447	1.42493	2.02043e-05	1	0.00814134		515	436	427	387	458	444.6	408	680
Ifngr1	1127	619	-937.8	-4.06872		0.0492294	-1.25779	-1.84105e-05	1	0.295958		0.000729716	-1.4848	-2.93296e-05	1	0.0286711		0	-2.76649	-5.73583e-05	0	0		0.15786	-1.18048	-1.09191e-05	1	0.945939		4.54634e-11	-2.19949	-3.89477e-05	1.11022e-06	5.25671e-10		1.87066e-07	-1.86321	-2.80287e-05	0.00456815	1.32872e-06		1269	1067	1353	1301	1227	1243.4	946	574
Wee1	224	97	133.4	2.29767		0.112303	-1.27505	-2.6605e-06	1	0.498265		0.000732629	1.65582	8.08842e-06	1	0.0286711		0.0130624	1.45328	5.59044e-06	1	0.0342736		9.47834e-07	2.11126	1.07489e-05	0.0231461	0.000314807		5.47943e-05	1.85301	8.25094e-06	1	0.000282892		0.382803	-1.13937	-2.49798e-06	1	0.675047		217	190	170	152	122	170.2	221	171
Serpina3f	654	366	-511.4	-5.0523		0.78339	-1.03485	-1.55581e-06	1	1		0.000731906	-1.52207	-1.58454e-05	1	0.0286711		3.07973e-21	-3.43825	-3.27604e-05	7.5207e-17	4.84894e-20		0.00199466	-1.47081	-1.42896e-05	1	0.0988026		4.51794e-20	-3.32246	-3.12046e-05	1.10328e-15	1.17246e-18		3.93136e-10	-2.25893	-1.6915e-05	9.60039e-06	3.90101e-09		667	613	657	758	493	637.6	414	243
Mpeg1	3534	2452	-3189.6	-5.84447		2.31445e-05	-1.63985	-0.00010856	0.565189	0.001089		0.000745074	-1.48175	-9.04569e-05	1	0.02907		0	-3.96019	-0.00020797	0	0		0.384559	1.1067	1.81035e-05	1	1		1.25011e-13	-2.41497	-9.94095e-05	3.05277e-09	1.87287e-12		2.22045e-16	-2.67265	-0.000117513	5.42233e-12	4.01654e-15		3749	3903	3717	3871	4000	3848	2186	2167
Lcn2	9847	4281	-6469	-109.54		0.0900918	1.4196	0.000181572	1	0.435379		0.000745202	-2.01912	-0.000218414	1	0.02907		4.18381e-60	-68.5442	-0.000426418	1.02169e-55	3.04981e-58		5.87976e-07	-2.86633	-0.000399987	0.0143584	0.000217551		4.00443e-67	-97.3051	-0.000607991	9.77881e-63	6.43343e-65		1.18552e-45	-33.9476	-0.000208004	2.89503e-41	8.93528e-44		5363	6101	6858	5283	6260	5973	2036	1994
Snora47	59	27	30.2	1.90964		0.0986382	1.36535	8.80168e-07	1	0.460291		0.00074984	1.84425	2.03389e-06	1	0.0292043		8.67688e-09	2.81146	4.364e-06	0.00021189	5.12305e-08		0.101806	1.35075	1.15372e-06	1	0.819145		5.28661e-05	2.05915	3.48384e-06	1	0.000273515		0.0154102	1.52445	2.33012e-06	1	0.0454066		28	27	38	36	37	33.2	48	83
Sh2d4a	132	58	68.8	2.48276		0.984697	-1.00593	-2.64052e-08	1	1		0.000752665	1.98502	4.40948e-06	1	0.0292676		1.03959e-06	2.71809	7.6911e-06	0.0253869	4.92566e-06		0.000805394	1.9968	4.43589e-06	1	0.0513518		1.14003e-06	2.73422	7.71751e-06	0.0278394	7.56712e-06		0.1153	1.3693	3.28162e-06	1	0.2586		44	75	59	57	73	61.6	50	104
Hist1h4f	228	78	-158	-7.12403		0.00171907	-1.65696	-5.24884e-06	1	0.0289315		0.000758774	-1.71979	-5.54074e-06	1	0.0294583		8.91256e-19	-4.80737	-1.04847e-05	2.17645e-14	1.17582e-17		0.834736	-1.03792	-2.91901e-07	1	1		3.64794e-09	-2.90133	-5.23583e-06	8.90827e-05	3.34897e-08		1.10651e-08	-2.79533	-4.94393e-06	0.000270211	9.2633e-08		246	184	122	195	172	183.8	111	70
Ppara	3784	1641	2731.2	3.87495		0.00678567	1.45665	3.13328e-05	1	0.0784964		0.000762539	1.59675	4.0946e-05	1	0.0295574		4.38647e-33	5.71487	0.000323512	1.07118e-28	1.34065e-31		0.508038	1.09618	9.61319e-06	1	1		9.94822e-22	3.92331	0.000292179	2.42935e-17	2.84135e-20		2.78161e-19	3.57907	0.000282566	6.7927e-15	6.28953e-18		1223	1065	907	659	896	950	759	1183
Abca13	985	224	-698.2	#DIV/0!		8.74316e-06	-2.10738	-2.61474e-05	0.213508	0.000513285		0.000769579	-1.75035	-2.13311e-05	1	0.0297831		8.34182e-102	-4520.43	-4.97484e-05	2.03707e-97	1.1071e-99		0.26897	1.20397	4.81626e-06	1	1		7.3644e-80	-2145.05	-2.3601e-05	1.79839e-75	1.41605e-77		1.37036e-85	-2582.59	-2.84173e-05	3.34642e-81	2.57417e-83		985	456	388	732	930	698.2	352	285
Gng2	256	101	-206.6	-11.2277		2.26935e-05	-1.72698	-6.89045e-06	0.554175	0.00107398		0.000778262	-1.53623	-5.71358e-06	1	0.0299323		3.78313e-40	-7.55877	-1.42031e-05	9.2384e-36	1.52954e-38		0.378975	1.12417	1.17687e-06	1	1		3.5379e-21	-4.37687	-7.31266e-06	8.63956e-17	9.79542e-20		1.03565e-24	-4.92033	-8.48953e-06	2.52906e-20	3.27174e-23		228	199	252	187	268	226.8	185	104
Myo1g	530	222	-412.4	-30.8841		3.76354e-05	-1.70084	-1.26207e-05	0.919058	0.00160115		0.00077543	-1.53957	-1.07343e-05	1	0.0299323		6.3353e-82	-20.7364	-2.91515e-05	1.54708e-77	7.06429e-80		0.444375	1.10475	1.88638e-06	1	1		7.27289e-52	-12.1918	-1.65308e-05	1.77604e-47	8.03637e-50		2.9695e-56	-13.469	-1.84172e-05	7.25152e-52	3.08576e-54		535	334	383	414	465	426.2	290	181
Vcam1	2240	1086	-1892.8	-13.5851		5.72489e-05	-1.57964	-5.40806e-05	1	0.00219125		0.00077848	-1.46389	-4.67035e-05	1	0.0299323		1.14786e-72	-9.20323	-0.000131367	2.80308e-68	1.09069e-70		0.502967	1.07907	7.37712e-06	1	1		0	-5.82615	-7.72862e-05	0	0		0	-6.28682	-8.46633e-05	0	0		2323	1963	1991	1796	2143	2043.2	1337	913
Lzts3	293	134	182.4	2.33333		0.0188853	1.42982	4.24959e-06	1	0.159135		0.000779564	1.66364	6.56126e-06	1	0.0299323		6.967e-16	3.43627	2.4087e-05	1.70134e-11	7.44244e-15		0.323787	1.16353	2.31167e-06	1	1		6.54025e-09	2.40329	1.98374e-05	0.000159713	5.84601e-08		1.1536e-06	2.06552	1.75257e-05	0.028171	7.28121e-06		127	122	140	141	154	136.8	107	231
Madcam1	9	2	-3.8	#DIV/0!		0.237641	-1.99257	-1.41808e-07	1	0.755829		0.000778088	-25.8618	-2.7367e-07	1	0.0299323		0.000778088	-25.8618	-2.7367e-07	1	0.00254806		0.0323107	-12.9791	-1.31862e-07	1	0.494219		0.0323107	-12.9791	-1.31862e-07	1	0.0912276		1	1	0	1	1		9	2	6	2	0	3.8	0	0
Cml2	4273	1377	1844	1.78228		1.16771e-05	2.14315	0.000194736	0.285155	0.000636506		0.000781712	1.78863	0.000134344	1	0.0299677		3.6962e-08	2.62096	0.000276132	0.000902613	2.05279e-07		0.293076	-1.19821	-6.03921e-05	1	1		0.241916	1.22295	8.13957e-05	1	0.485623		0.0266243	1.46534	0.000141788	1	0.0733987		2947	2489	2263	2067	2020	2357.2	1230	5155
Gcsh	504	271	354.6	1.86446		3.11678e-06	1.62805	1.86641e-05	0.0761117	0.000235313		0.000788997	1.42058	1.24987e-05	1	0.0301552		7.66346e-22	2.73995	5.17076e-05	1.87142e-17	1.25936e-20		0.189147	-1.14604	-6.16542e-06	1	1		5.07871e-07	1.68297	3.30435e-05	0.0124022	3.54653e-06		2.49794e-10	1.92876	3.92089e-05	6.09996e-06	2.5196e-09		402	452	408	394	395	410.2	358	513
1700020L24Rik	34	13	-20.8	-53		0.0139745	-2.73692	-9.69348e-07	1	0.12834		0.000789074	-4.12307	-1.15697e-06	1	0.0301552		6.70045e-09	-28.4617	-1.47377e-06	0.000163625	4.00747e-08		0.377138	-1.50646	-1.87625e-07	1	1		0.000344857	-10.3992	-5.04419e-07	1	0.00154041		0.00600946	-6.90304	-3.16794e-07	1	0.0196638		22	14	17	19	34	21.2	9	0
Hist1h1e	1355	714	-973.8	-2.30887		1.87984e-05	-1.53242	-4.31584e-05	0.459057	0.000944561		0.000792063	-1.39598	-3.52354e-05	1	0.030175		6.09146e-06	-1.57152	-4.51749e-05	0.148753	2.64404e-05		0.352043	1.09774	7.92302e-06	1	1		0.802425	-1.02551	-2.01655e-06	1	1		0.237279	-1.12575	-9.93956e-06	1	0.464291		1628	1763	1498	1958	1742	1717.8	1016	717
Fam47e	134	54	72.4	4.54902		0.0228662	2.22005	1.84658e-06	1	0.181235		0.000791759	3.24246	3.39403e-06	1	0.030175		1.4966e-07	6.56315	8.42e-06	0.00365469	7.79085e-07		0.263672	1.46054	1.54745e-06	1	1		0.00143294	2.95631	6.57343e-06	1	0.00566402		0.0351951	2.02413	5.02598e-06	1	0.0937062		17	34	38	6	7	20.4	17	42
Elf4	759	348	-671.4	-13.3875		1.86618e-07	-1.65325	-2.06798e-05	0.00455721	2.84826e-05		0.000793959	-1.37811	-1.43596e-05	1	0.0302001		3.7071e-112	-9.07658	-4.65705e-05	9.05273e-108	5.38853e-110		0.061818	1.19965	6.32023e-06	1	0.66771		6.4619e-52	-5.49014	-2.58907e-05	1.578e-47	7.20546e-50		1.76999e-63	-6.58624	-3.22109e-05	4.32231e-59	2.23954e-61		741	674	645	770	798	725.6	571	383
Adra1b	523	181	330.8	4.0573		0.00233658	2.01233	8.0103e-06	1	0.0359724		0.000795522	2.16388	9.20954e-06	1	0.0302125		7.97085e-14	5.93173	3.90236e-05	1.94648e-09	7.28747e-13		0.752475	1.07531	1.19924e-06	1	1		2.55428e-06	2.9477	3.10133e-05	0.0623755	1.61344e-05		1.00792e-05	2.74124	2.98141e-05	0.246134	5.4916e-05		87	151	121	106	76	108.2	69	207
Gsta3	13967	8976	11229.8	4.70914		0.00759199	1.66333	0.000147208	1	0.0844631		0.000799739	1.89812	0.000199312	1	0.0303255		2.04492e-21	6.83876	0.00129574	4.99369e-17	3.25959e-20		0.486341	1.14116	5.21047e-05	1	1		6.68574e-13	4.11148	0.00114854	1.63266e-08	9.36694e-12		5.50555e-11	3.60291	0.00109643	1.34446e-06	5.986e-10		2616	4774	3878	1846	2024	3027.6	2033	5599
Mccc1	442	161	279.4	2.00359		0.00440145	1.40219	8.12939e-06	1	0.0573181		0.000804312	1.48683	9.84016e-06	1	0.0304516		1.40999e-19	2.92844	3.89792e-05	3.44319e-15	1.96305e-18		0.62348	1.06036	1.71077e-06	1	1		3.96473e-10	2.08848	3.08498e-05	9.68186e-06	4.13225e-09		7.35617e-09	1.96959	2.91391e-05	0.000179638	6.28324e-08		259	314	328	229	262	278.4	230	339
Elane	629	272	-494.4	-619		0.00325476	-2.08067	-1.84571e-05	1	0.0459961		0.000817949	-2.30707	-2.01332e-05	1	0.03092		6.75529e-49	-371.797	-3.54409e-05	1.64964e-44	3.66587e-47		0.679929	-1.10881	-1.67605e-06	1	1		1.68065e-38	-178.691	-1.69838e-05	4.10416e-34	1.09737e-36		4.20765e-37	-161.156	-1.53078e-05	1.02751e-32	2.25826e-35		629	453	318	499	577	495.2	187	57
Lcp2	747	394	-665.2	-7.77393		1.58532e-05	-1.6614	-2.1942e-05	0.387135	0.000818467		0.000825713	-1.47974	-1.78691e-05	1	0.0311652		5.48306e-39	-5.25876	-4.4636e-05	1.33896e-34	2.13211e-37		0.327006	1.12277	4.07284e-06	1	1		7.29795e-20	-3.16526	-2.2694e-05	1.78216e-15	1.87398e-18		9.17498e-24	-3.55385	-2.67669e-05	2.24053e-19	2.74912e-22		828	670	792	780	747	763.4	538	327
Fabp4	469	158	-349.2	-11.6463		0.0844579	-1.24623	-5.44018e-06	1	0.417249		0.000835083	-1.53264	-9.56876e-06	1	0.0314289		3.83118e-44	-7.82731	-2.4016e-05	9.35575e-40	1.79918e-42		0.109172	-1.22981	-4.12858e-06	1	0.843664		2.69098e-35	-6.28077	-1.85759e-05	6.57137e-31	1.53537e-33		2.92444e-28	-5.10709	-1.44473e-05	7.14148e-24	1.058e-26		355	376	304	387	488	382	194	176
Tssk3	9	2	-3.8	#DIV/0!		0.170396	-2.29552	-1.605e-07	1	0.632189		0.000835942	-25.8354	-2.7338e-07	1	0.0314289		0.000835942	-25.8354	-2.7338e-07	1	0.00272255		0.0542598	-11.2547	-1.12881e-07	1	0.634617		0.0542598	-11.2547	-1.12881e-07	1	0.142598		1	1	0	1	1		0	4	2	4	9	3.8	0	0
Cndp1	14	5	9	16		0.20254	2.30407	7.077e-08	1	0.6941		0.000836785	6.27202	2.86105e-07	1	0.0314289		6.14832e-11	18.9271	9.72877e-07	1.50142e-06	4.36333e-10		0.0558908	2.72215	2.15335e-07	1	0.63996		5.34497e-07	8.21463	9.02107e-07	0.0130524	3.72182e-06		0.00118389	3.0177	6.86772e-07	1	0.00453359		0	0	0	2	1	0.6	3	1
Slc25a30	715	217	-240.4	-2.6511		0.560045	-1.14652	-3.54787e-06	1	1		0.000837847	-2.21492	-1.52276e-05	1	0.0314289		0.107108	1.45883	1.27377e-05	1	0.221865		0.00564145	-1.93185	-1.16797e-05	1	0.190534		0.0287168	1.67258	1.62856e-05	1	0.0823693		1.1562e-06	3.23119	2.79653e-05	0.0282344	7.29571e-06		451	255	313	558	353	386	247	94
Srebf1	4652	1071	2625.2	4.33486		0.0167141	1.61476	3.54844e-05	1	0.145927		0.000840359	1.95617	5.51907e-05	1	0.0314748		4.13513e-18	6.23221	0.000302007	1.0098e-13	5.1705e-17		0.336157	1.21143	1.97062e-05	1	1		5.13838e-11	3.85952	0.000266523	1.25479e-06	5.91604e-10		1.30361e-08	3.18593	0.000246816	0.000318341	1.08022e-07		642	1233	1028	491	542	787.2	661	1249
Masp2	1140	581	800.4	2.11198		0.000168552	1.59177	3.09785e-05	1	0.00504416		0.000845231	1.50992	2.66934e-05	1	0.0315604		1.66593e-19	3.10364	0.000110123	4.06821e-15	2.30102e-18		0.668082	-1.05421	-4.28509e-06	1	1		6.38079e-08	1.9498	7.91442e-05	0.00155819	5.00061e-07		5.52826e-09	2.05551	8.34293e-05	0.000135	4.78264e-08		608	845	810	696	640	719.8	503	960
Pdk1	707	383	490	3.27484		0.175947	1.17939	3.13673e-06	1	0.643435		0.000844543	1.49916	8.72815e-06	1	0.0315604		1.56561e-32	4.28468	5.74349e-05	3.82322e-28	4.63983e-31		0.0499003	1.27113	5.59142e-06	1	0.613309		5.4079e-26	3.63297	5.42982e-05	1.32061e-21	1.96519e-24		3.03515e-18	2.85805	4.87068e-05	7.41182e-14	6.28654e-17		226	195	229	250	314	242.8	262	289
H2-Q10	5659	3334	4061	2.51915		3.10896e-05	2.09225	0.000212906	0.759208	0.00138542		0.000851164	1.80209	0.000156346	1	0.0316941		4.9809e-13	3.69996	0.000526288	1.21634e-08	4.2381e-12		0.394552	-1.16102	-5.65599e-05	1	1		0.00122643	1.76841	0.000313382	1	0.00492429		4.82865e-05	2.05315	0.000369942	1	0.000236399		1995	3113	3164	3010	2084	2673.2	2564	5418
Ptprb	2565	1312	1848.8	2.70743		0.621641	1.0519	5.06001e-06	1	1		0.000851407	1.40682	3.96671e-05	1	0.0316941		8.88808e-29	3.19149	0.00021368	2.17047e-24	2.20129e-27		0.00456087	1.33742	3.46071e-05	1	0.166482		1.7463e-26	3.03404	0.00020862	4.26447e-22	6.51063e-25		1.79921e-15	2.26858	0.000174013	4.39368e-11	2.9889e-14		1356	1171	1419	1262	1552	1352	1098	1914
Sec16b	1043	470	639.2	1.77498		7.94375e-05	1.45646	2.72255e-05	1	0.00284711		0.000857684	1.37365	2.22865e-05	1	0.0318792		1.72986e-23	2.60909	9.59744e-05	4.22433e-19	3.12913e-22		0.537608	-1.06028	-4.93907e-06	1	1		8.75901e-10	1.79139	6.87488e-05	2.13895e-05	8.71263e-09		1.54496e-11	1.89938	7.36879e-05	3.77278e-07	1.77626e-10		802	818	928	667	909	824.8	765	981
Agpat6	958	481	618.8	1.63156		0.00686983	1.33712	2.38322e-05	1	0.0790581		0.000859724	1.43063	3.04425e-05	1	0.0319065		5.07746e-16	2.40866	9.95828e-05	1.23992e-11	5.48878e-15		0.5303	1.06993	6.61037e-06	1	1		4.58154e-08	1.80138	7.57506e-05	0.00111881	3.66294e-07		1.21894e-06	1.68364	6.91403e-05	0.0297665	7.66386e-06		1198	884	1005	910	902	979.8	803	1317
Itgb7	249	123	-185	-14.0282		5.40122e-11	-2.43724	-8.46304e-06	1.31898e-06	5.73469e-08		0.000861395	-1.54548	-5.06538e-06	1	0.03192		2.93105e-43	-9.41134	-1.28265e-05	7.15761e-39	1.33289e-41		0.00106993	1.57701	3.39766e-06	1	0.0637261		3.45226e-15	-3.86147	-4.36347e-06	8.43042e-11	6.03898e-14		1.64383e-27	-6.08958	-7.76114e-06	4.01423e-23	5.83464e-26		260	171	169	215	181	199.2	119	107
Dio2	100	28	-61	#DIV/0!		0.00192857	-2.53427	-2.67034e-06	1	0.0312721		0.000866691	-2.71183	-2.7843e-06	1	0.0320676		1.44052e-22	-400.703	-4.3998e-06	3.51776e-18	2.48781e-21		0.863471	-1.07006	-1.1396e-07	1	1		9.10735e-14	-158.114	-1.72946e-06	2.22402e-09	1.38827e-12		2.47908e-13	-147.761	-1.6155e-06	6.05391e-09	3.43192e-12		71	64	23	100	47	61	31	14
Ndufb5	248	74	153.2	1.61625		0.00710491	1.26447	4.91879e-06	1	0.08095		0.000878872	1.33383	6.20877e-06	1	0.0324691		2.57644e-22	2.29461	2.40781e-05	6.29166e-18	4.36315e-21		0.545626	1.05485	1.28998e-06	1	1		3.53414e-12	1.81468	1.91593e-05	8.63037e-08	4.57359e-11		1.78676e-10	1.72032	1.78693e-05	4.36327e-06	1.83254e-09		288	241	232	257	271	257.8	247	316
Atpaf1	60	17	-26	-2.47727		0.44957	1.16994	5.32852e-07	1	1		0.000882891	-2.05466	-1.60943e-06	1	0.0325683		0.355308	1.20985	6.5799e-07	1	0.609913		4.91239e-05	-2.40384	-2.14229e-06	1	0.00701524		0.885444	1.03411	1.25138e-07	1	1		2.66658e-05	2.48584	2.26742e-06	0.651179	0.000136373		46	37	26	41	68	43.6	27	8
Agl	521	143	343	1.43896		0.00717521	1.26835	1.56692e-05	1	0.0814322		0.000887001	1.34106	1.99147e-05	1	0.0326705		3.81573e-16	2.05681	6.17082e-05	9.318e-12	4.15982e-15		0.530097	1.05733	4.2455e-06	1	1		4.33018e-08	1.62164	4.6039e-05	0.00105743	3.46876e-07		1.16795e-06	1.53372	4.17935e-05	0.0285214	7.36037e-06		798	824	779	762	877	808	850	941
Col18a1	6146	2539	4050.8	1.72974		8.14914e-08	1.82175	0.000330997	0.00199002	1.60037e-05		0.000890687	1.44777	0.000180359	1	0.0327569		1.62483e-16	2.53722	0.000619186	3.96783e-12	1.82765e-15		0.0386594	-1.25832	-0.000150638	1	0.541797		0.00289432	1.39274	0.000288189	1	0.0107481		5.06701e-07	1.75251	0.000438827	0.0123736	3.35784e-06		5026	5835	6576	5054	5264	5551	4657	8264
Bhmt2	991	358	620	1.91526		2.27046e-06	1.91448	4.49857e-05	0.0554447	0.000185434		0.000892702	1.57635	2.83523e-05	1	0.0327816		1.02007e-13	2.80626	8.88552e-05	2.49101e-09	9.19193e-13		0.153654	-1.2145	-1.66334e-05	1	0.939469		0.00501726	1.46581	4.38696e-05	1	0.0176264		2.47034e-05	1.78023	6.0503e-05	0.603257	0.000126815		585	777	763	595	667	677.4	497	1031
Dopey2	587	279	324.4	1.72346		0.314791	1.14111	5.32395e-06	1	0.867825		0.000899282	1.54612	2.0605e-05	1	0.0329737		3.2111e-09	2.18421	4.46799e-05	7.8415e-05	1.97718e-08		0.0209219	1.35493	1.5281e-05	1	0.394335		8.55097e-07	1.91411	3.93559e-05	0.0208815	5.77954e-06		0.00818892	1.4127	2.40749e-05	1	0.0259604		574	477	577	453	531	522.4	451	756
Rasgrp2	186	47	-107.2	-3.15261		0.00525782	-1.43084	-3.40022e-06	1	0.065575		0.000901997	-1.5283	-3.90352e-06	1	0.0330236		1.69727e-08	-2.12934	-5.98914e-06	0.000414473	9.71572e-08		0.631335	-1.06811	-5.03293e-07	1	1		0.00426839	-1.48818	-2.58892e-06	1	0.01523		0.0173355	-1.39327	-2.08563e-06	1	0.0504329		221	113	150	153	148	157	106	76
Mug-ps1	573	318	341.2	2.74795		4.51514e-05	2.56643	2.24507e-05	1	0.0018419		0.000908678	2.14556	1.64186e-05	1	0.0331688		3.96411e-09	3.98345	4.27599e-05	9.68035e-05	2.42009e-08		0.429413	-1.19616	-6.03209e-06	1	1		0.0526564	1.55214	2.03092e-05	1	0.139178		0.00654826	1.8566	2.63413e-05	1	0.0212786		117	329	198	188	144	195.2	142	567
Sugct	293	180	233.2	6.37327		0.822068	-1.05034	-2.09793e-07	1	1		0.000908469	1.80896	3.54085e-06	1	0.0331688		9.21358e-26	6.72783	2.50711e-05	2.24996e-21	1.93461e-24		0.000475999	1.90002	3.75065e-06	1	0.035224		3.36111e-26	7.06653	2.52809e-05	8.20783e-22	1.24173e-24		5.34895e-14	3.71918	2.15303e-05	1.30621e-09	7.84513e-13		53	58	72	47	72	60.4	35	119
Ear1	606	127	-355.2	-1777		2.33499e-06	-4.98635	-2.02264e-05	0.0570204	0.000188809		0.000910872	-2.99553	-1.68543e-05	1	0.0331992		6.6175e-32	-782.155	-2.52679e-05	1.61599e-27	1.89671e-30		0.123871	1.6646	3.37211e-06	1	0.877177		9.43771e-19	-156.859	-5.04156e-06	2.30469e-14	2.20756e-17		8.2885e-23	-261.108	-8.41367e-06	2.02405e-18	2.3185e-21		362	121	170	606	518	355.4	43	74
Mpv17l	152	45	60.2	2.32018		0.00165774	2.05143	3.5018e-06	1	0.0282301		0.000920907	2.12978	3.76273e-06	1	0.033515		1.03829e-07	3.40428	8.00748e-06	0.00253552	5.46801e-07		0.880826	1.03819	2.6093e-07	1	1		0.0238792	1.65947	4.50568e-06	1	0.0701259		0.0341229	1.59842	4.24475e-06	1	0.0911986		24	59	52	43	50	45.6	35	84
Acy1	192	62	137	3.10123		0.00425305	1.60757	2.88719e-06	1	0.0560321		0.000922447	1.72933	3.4658e-06	1	0.033521		5.31191e-20	4.51231	1.66907e-05	1.29717e-15	7.71206e-19		0.666064	1.07574	5.78615e-07	1	1		1.3511e-10	2.80692	1.38035e-05	3.29938e-06	1.48889e-09		1.68996e-09	2.60929	1.32249e-05	4.12689e-05	1.5579e-08		59	84	76	55	52	65.2	57	121
Adap1	102	51	-85.6	-11.1905		0.0076106	-1.55717	-2.44114e-06	1	0.0845546		0.000925525	-1.72836	-2.87508e-06	1	0.0335829		5.80197e-23	-7.48615	-5.9111e-06	1.41684e-18	1.02299e-21		0.563995	-1.10993	-4.33936e-07	1	1		1.27837e-13	-4.80753	-3.46995e-06	3.12178e-09	1.91403e-12		6.43171e-12	-4.33137	-3.03602e-06	1.57062e-07	7.71426e-11		83	95	106	97	89	94	37	32
Cdc14b	208	32	102.4	1.54468		0.000227382	1.46285	6.28694e-06	1	0.00626711		0.000928311	1.40618	5.51726e-06	1	0.0336341		1.15121e-15	2.27312	1.7293e-05	2.81127e-11	1.21542e-14		0.703456	-1.0403	-7.69685e-07	1	1		1.36039e-05	1.5539	1.10061e-05	0.332206	7.751e-05		1.99969e-06	1.61652	1.17757e-05	0.0488325	1.21595e-05		178	153	217	185	207	188	215	215
C030013C21Rik	10	3	-5.2	#DIV/0!		0.123033	3.35858	1.27629e-07	1	0.522573		0.000935491	8.55904	4.0904e-07	1	0.033844		0.519007	-4.91591	-4.31051e-08	1	0.829514		0.119364	2.54841	2.81411e-07	1	0.865459		0.0114579	-16.5105	-1.70734e-07	1	0.0368307		3.22123e-05	-42.0755	-4.52145e-07	0.786625	0.000162291		1	0	1	0	1	0.6	9	10
Kif14	266	68	-193	-46.9524		0.00225384	-1.56212	-5.09383e-06	1	0.0352136		0.000939115	-1.6198	-5.4165e-06	1	0.0339248		2.92141e-61	-30.8966	-1.36974e-05	7.13409e-57	2.20188e-59		0.807819	-1.03692	-3.22667e-07	1	1		1.14884e-42	-19.7786	-8.60361e-06	2.80546e-38	9.04986e-41		9.42848e-42	-19.0743	-8.28094e-06	2.30244e-37	6.18934e-40		214	172	124	207	269	197.2	131	81
Fcer1g	465	186	-402.4	-8.31636		0.0133863	-1.35949	-8.71962e-06	1	0.124294		0.000943794	-1.5087	-1.11184e-05	1	0.0339933		3.816e-36	-5.62309	-2.71106e-05	9.31868e-32	1.34469e-34		0.410511	-1.10975	-2.39874e-06	1	1		6.35497e-25	-4.13616	-1.8391e-05	1.55188e-20	2.18884e-23		1.1087e-21	-3.72711	-1.59923e-05	2.70743e-17	2.92379e-20		499	383	457	462	486	457.4	320	212
Adgra2	430	187	283.2	2.02534		0.0697913	1.23534	4.98763e-06	1	0.37034		0.000942957	1.46676	9.89232e-06	1	0.0339933		6.27788e-19	2.80779	3.83133e-05	1.53306e-14	8.35454e-18		0.139528	1.18734	4.90468e-06	1	0.909913		1.37307e-12	2.27289	3.33256e-05	3.35303e-08	1.84944e-11		1.57949e-08	1.91428	2.8421e-05	0.00038571	1.28957e-07		328	323	256	268	291	293.2	232	455
Ccs	297	150	197.4	1.74773		0.000186789	1.52973	1.00794e-05	1	0.00544969		0.000951474	1.4564	8.68418e-06	1	0.0342194		6.99204e-17	2.5842	3.01433e-05	1.70746e-12	8.10758e-16		0.663351	-1.05035	-1.39518e-06	1	1		3.3693e-06	1.68932	2.0064e-05	0.0822783	2.09359e-05		3.51523e-07	1.77437	2.14592e-05	0.00858419	2.38981e-06		321	208	292	232	267	264	263	300
Fbxo31	309	84	173	2.21831		0.00135818	1.58127	5.96726e-06	1	0.0241038		0.000957665	1.60294	6.18977e-06	1	0.0343915		2.20756e-16	3.256	2.31601e-05	5.39086e-12	2.46022e-15		0.930463	1.01371	2.22511e-07	1	1		2.96326e-07	2.05911	1.71928e-05	0.00723627	2.13838e-06		4.53609e-07	2.03127	1.69703e-05	0.0110771	3.03068e-06		111	102	182	144	171	142	146	239
Mfsd2b	47	16	-23.4	-5.875		5.5644e-06	-4.44786	-1.57654e-06	0.135883	0.000360432		0.000963479	-2.81452	-1.31118e-06	1	0.0345494		0.000963479	-2.91364	-1.33577e-06	1	0.00310123		0.22213	1.58033	2.65356e-07	1	1		0.284782	1.52656	2.40772e-07	1	0.551672		1	-1.03522	-2.45839e-08	1	1		24	21	25	24	47	28.2	5	6
Mia2	1548	862	1122.8	1.91717		0.00377944	1.35645	3.15543e-05	1	0.0515033		0.000965874	1.41519	3.6754e-05	1	0.0345845		1.96753e-22	2.82896	0.000161905	4.80472e-18	3.36229e-21		0.687246	1.0433	5.19978e-06	1	1		3.59881e-12	2.08556	0.00013035	8.7883e-08	4.65236e-11		5.26588e-11	1.99899	0.000125151	1.28593e-06	5.73307e-10		1364	1213	1279	1138	1127	1224.2	971	1655
Mtap	246	58	118	1.48085		0.00213063	1.39385	6.9674e-06	1	0.0336764		0.000971911	1.42659	7.54656e-06	1	0.0347497		3.62617e-13	2.18369	2.09399e-05	8.8551e-09	3.12349e-12		0.833668	1.02349	5.79161e-07	1	1		2.72916e-05	1.56666	1.39725e-05	0.66646	0.000147971		6.56127e-05	1.5307	1.33933e-05	1	0.000313984		295	255	209	193	275	245.4	249	323
Pex7	452	225	307.2	2.33798		0.265939	1.15319	2.89342e-06	1	0.800275		0.000981435	1.52021	9.82596e-06	1	0.035039		3.5121e-18	3.03747	3.84843e-05	8.57656e-14	4.42091e-17		0.0304439	1.31827	6.93254e-06	1	0.48088		3.4656e-14	2.63398	3.55908e-05	8.46299e-10	5.48121e-13		4.04083e-08	1.99805	2.86583e-05	0.00098677	3.12269e-07		314	216	283	211	287	262.2	206	369
Rassf6	124	65	84.8	2		0.00161256	1.53178	3.2605e-06	1	0.0276148		0.000986185	1.5591	3.42801e-06	1	0.0351571		3.9296e-16	2.95861	1.20089e-05	9.59608e-12	4.28014e-15		0.909628	1.01784	1.67512e-07	1	1		5.42274e-07	1.93149	8.74839e-06	0.0132423	3.77261e-06		8.94223e-07	1.89764	8.58087e-06	0.0218369	5.70751e-06		103	100	69	64	88	84.8	74	155
2900026A02Rik	716	223	390	1.67544		1.19106e-05	1.49937	2.08377e-05	0.290856	0.000646346		0.000991103	1.35599	1.4855e-05	1	0.0352809		3.80785e-22	2.45368	6.06597e-05	9.29878e-18	6.38214e-21		0.275642	-1.10573	-5.9827e-06	1	1		8.39427e-08	1.63648	3.98219e-05	0.00204988	6.49519e-07		1.16126e-10	1.80951	4.58046e-05	2.83579e-06	1.21395e-09		551	553	594	558	631	577.4	534	721
Rgs18	253	110	-211.4	-71.4667		1.65122e-09	-2.49152	-9.25413e-06	4.03229e-05	9.60068e-07		0.000999608	-1.62099	-5.92209e-06	1	0.0354764		3.69624e-70	-46.7386	-1.51279e-05	9.02622e-66	3.34305e-68		0.00540535	1.53704	3.33204e-06	1	0.185391		1.19331e-34	-18.7591	-5.87375e-06	2.91406e-30	6.57801e-33		2.82763e-48	-28.8334	-9.20579e-06	6.90508e-44	2.36475e-46		221	211	146	255	239	214.4	151	82
Slc3a1	920	391	461.6	2.6334		3.96593e-07	3.44135	5.04569e-05	0.00968481	5.01804e-05		0.00100095	2.20441	2.48924e-05	1	0.0354764		2.61383e-05	2.76542	3.6487e-05	0.638298	0.000104708		0.060729	-1.56112	-2.55646e-05	1	0.661169		0.356124	-1.24442	-1.39699e-05	1	0.653434		0.339162	1.25449	1.15947e-05	1	0.613461		180	337	391	284	221	282.6	99	752
Rcan2	330	226	237.4	3.74769		0.0906148	1.58281	3.71918e-06	1	0.437145		0.00100018	2.45037	9.25544e-06	1	0.0354764		1.48745e-09	5.43827	2.83225e-05	3.63236e-05	9.42981e-09		0.104597	1.54811	5.53626e-06	1	0.829037		6.43717e-06	3.43582	2.46033e-05	0.157196	3.84718e-05		0.00295828	2.21936	1.90671e-05	1	0.0104781		59	160	118	51	44	86.4	67	173
Rnf169	256	115	79.6	1.12551		0.000520376	1.37132	1.70104e-05	1	0.011821		0.0010079	1.34862	1.59704e-05	1	0.0355679		4.26589e-08	1.64741	2.96579e-05	0.00104173	2.35472e-07		0.853423	-1.01683	-1.04002e-06	1	1		0.0438266	1.20133	1.26475e-05	1	0.118916		0.0273429	1.22155	1.36876e-05	1	0.0751		633	647	591	600	700	634.2	639	715
Lyn	1236	620	-996.4	-2.88998		0.0071496	-1.28099	-2.41335e-05	1	0.0812504		0.00100722	-1.35383	-2.87545e-05	1	0.0355679		6.82787e-13	-1.95643	-5.37856e-05	1.66737e-08	5.74558e-12		0.552162	-1.05686	-4.62095e-06	1	1		6.09649e-06	-1.52728	-2.96521e-05	0.148876	3.6588e-05		8.25773e-05	-1.44511	-2.50311e-05	1	0.000387796		1641	1339	1687	1423	1528	1523.6	977	928
Esd	796	317	494.6	1.64586		0.114381	1.16306	1.02152e-05	1	0.502733		0.00100687	1.36926	2.3133e-05	1	0.0355679		1.9924e-15	2.1438	7.16558e-05	4.86543e-11	2.06337e-14		0.0886534	1.17729	1.29178e-05	1	0.78015		1.82318e-10	1.84324	6.14405e-05	4.45221e-06	1.97525e-09		2.55777e-06	1.56567	4.85228e-05	0.0624608	1.53278e-05		923	860	782	850	925	868	809	1009
Cyb5b	3391	1250	2180.4	2.53463		0.000454472	1.82268	8.49636e-05	1	0.0107125		0.00101482	1.75451	7.79226e-05	1	0.0357603		7.12621e-14	3.71777	0.000280681	1.74022e-09	6.53972e-13		0.822509	-1.03886	-7.04095e-06	1	1		3.23046e-05	2.03972	0.000195717	0.788877	0.000172734		1.21309e-05	2.11898	0.000202758	0.296237	6.52505e-05		1267	1634	1533	1464	1206	1420.8	1056	2382
Psmb8	697	390	-611.6	-4.07028		8.54605e-08	-1.79325	-2.59958e-05	0.00208695	1.60534e-05		0.00101933	-1.42578	-1.75495e-05	1	0.0358675		0	-2.77166	-3.75642e-05	0	0		0.0367518	1.25774	8.44634e-06	1	0.529565		0.00010328	-1.54561	-1.15684e-05	1	0.000508178		2.6247e-09	-1.94397	-2.00147e-05	6.40952e-05	2.34837e-08		823	848	829	869	685	810.8	390	464
Pink1	715	455	537.4	2.02362		9.29247e-05	1.42468	1.60606e-05	1	0.00319159		0.00102427	1.34595	1.3083e-05	1	0.0359893		1.00568e-33	3.00374	7.57768e-05	2.45587e-29	3.16479e-32		0.530677	-1.0585	-2.97755e-06	1	1		1.16062e-16	2.10836	5.97163e-05	2.83423e-12	2.32886e-15		4.90168e-19	2.23169	6.26938e-05	1.19699e-14	1.09215e-17		583	418	526	529	569	525	549	642
Cd37	222	56	-151.2	-11.6479		0.000272753	-1.83374	-5.37842e-06	1	0.00724266		0.00102667	-1.72393	-4.96753e-06	1	0.0360221		2.24905e-26	-7.83912	-1.03204e-05	5.49218e-22	4.86895e-25		0.728019	1.06369	4.10892e-07	1	1		1.75075e-13	-4.27494	-4.94196e-06	4.27534e-09	2.58485e-12		1.57194e-14	-4.54723	-5.35285e-06	3.83867e-10	2.42188e-13		207	91	139	164	226	165.4	82	72
Tmem9	65	22	26.8	1.49814		0.2179	1.21494	9.05523e-07	1	0.721827		0.00103796	1.66026	2.78158e-06	1	0.0363659		0.0230126	1.43094	1.81546e-06	1	0.0570237		0.0445307	1.36653	1.87606e-06	1	0.583952		0.30995	1.17778	9.09936e-07	1	0.588934		0.348144	-1.16026	-9.6612e-07	1	0.626274		61	48	63	63	56	58.2	62	86
Hgfac	1099	511	660.6	2.74577		0.00056125	1.62168	1.70357e-05	1	0.0125741		0.00104493	1.58258	1.59642e-05	1	0.0365574		2.37067e-22	4.01818	8.27061e-05	5.78918e-18	4.03102e-21		0.862144	-1.02471	-1.07153e-06	1	1		1.01709e-10	2.47779	6.56703e-05	2.48373e-06	1.13412e-09		3.15614e-11	2.53901	6.67419e-05	7.70729e-07	3.5253e-10		383	381	387	398	343	378.4	213	628
Sdc2	1212	410	765.2	1.62608		2.76922e-06	1.71258	6.3306e-05	0.0676243	0.000213435		0.00105149	1.45543	4.04606e-05	1	0.0366935		5.53418e-14	2.38543	0.000123082	1.35145e-09	5.13078e-13		0.153918	-1.17668	-2.28453e-05	1	0.939969		0.00370314	1.39288	5.97757e-05	1	0.0134051		1.58306e-05	1.63898	8.2621e-05	0.386584	8.37669e-05		986	1401	1402	1150	1172	1222.2	1000	1643
Dpys	4361	1671	2799.8	6.9876		0.0113287	1.86427	2.95731e-05	1	0.110925		0.00105182	2.24634	4.26469e-05	1	0.0366935		2.12124e-18	10.263	0.000316959	5.18007e-14	2.72923e-17		0.445286	1.20495	1.30738e-05	1	1		2.84094e-11	5.50514	0.000287386	6.93758e-07	3.34987e-10		2.11183e-09	4.56877	0.000274312	5.15709e-05	1.91571e-08		260	349	879	554	296	467.6	888	1253
Gm16291	171	56	104.4	5.176		0.179295	1.4964	9.08669e-07	1	0.649998		0.00105588	2.59031	2.91112e-06	1	0.0367826		1.4106e-11	7.56256	1.2013e-05	3.44468e-07	1.056e-10		0.0582866	1.73104	2.00245e-06	1	0.649618		2.9904e-08	5.05385	1.11043e-05	0.000730256	2.45299e-07		0.000136286	2.91955	9.10186e-06	1	0.000618147		9	8	58	26	24	25	61	54
Fh1	539	323	360.2	1.72562		0.0919838	1.20073	7.80822e-06	1	0.440728		0.00107215	1.42394	1.64913e-05	1	0.0372962		4.59181e-15	2.3419	5.21997e-05	1.12132e-10	4.6088e-14		0.1146	1.1859	8.68306e-06	1	0.853401		6.77926e-10	1.9504	4.43915e-05	1.65549e-05	6.86642e-09		3.75487e-06	1.64466	3.57084e-05	0.0916939	2.18475e-05		497	572	587	503	524	536.6	455	535
Ddt	1193	745	936.6	3.44671		6.99921e-07	1.94388	2.6237e-05	0.0170921	7.7746e-05		0.0011071	1.54684	1.52003e-05	1	0.0382937		4.66673e-32	5.06859	0.000113094	1.13962e-27	1.34866e-30		0.0854611	-1.25668	-1.10367e-05	1	0.768677		7.63061e-13	2.60745	8.68568e-05	1.8634e-08	1.06116e-11		1.40378e-18	3.27674	9.78934e-05	3.42802e-14	2.9783e-17		329	405	466	347	367	382.8	275	550
2510002D24Rik	80	36	25.8	1.26113		0.00717935	1.41742	2.97589e-06	1	0.0814322		0.0011055	1.52025	3.70901e-06	1	0.0382937		1.25831e-05	1.75425	5.37727e-06	0.307279	5.24726e-05		0.582182	1.07255	7.33121e-07	1	1		0.0946562	1.23764	2.40138e-06	1	0.226885		0.267438	1.15392	1.66825e-06	1	0.51134		130	67	123	86	88	98.8	94	135
Clec2d	3679	1021	2161	2.9185		0.604463	1.08903	8.85826e-06	1	1		0.00110586	1.71458	7.11006e-05	1	0.0382937		8.68596e-14	3.53202	0.000251935	2.12111e-09	7.90575e-13		0.00599427	1.57441	6.22423e-05	1	0.197838		3.02011e-12	3.24328	0.000243077	7.3751e-08	3.93969e-11		1.30432e-05	2.05999	0.000180835	0.318516	6.98653e-05		1358	1323	1435	1367	1397	1376	1163	2344
Fzd4	298	161	210.4	2.22468		0.95636	-1.00883	-1.44171e-07	1	1		0.00110633	1.50878	8.3817e-06	1	0.0382937		7.28918e-13	2.47261	2.42599e-05	1.78002e-08	6.119e-12		0.000977585	1.5221	8.52588e-06	1	0.0596816		6.94551e-13	2.49444	2.4404e-05	1.69609e-08	9.7086e-12		7.573e-05	1.63881	1.58782e-05	1	0.00035798		258	251	193	168	272	228.4	195	286
Pcbd1	818	428	567.8	2.65733		0.00230268	1.58989	1.47132e-05	1	0.0357252		0.00111686	1.64142	1.59983e-05	1	0.0385767		1.6599e-18	3.90373	7.24253e-05	4.05346e-14	2.15266e-17		0.836316	1.03241	1.28515e-06	1	1		3.772e-09	2.45534	5.77122e-05	9.21124e-05	3.45249e-08		1.21049e-08	2.37827	5.6427e-05	0.000295602	1.00751e-07		341	433	353	349	237	342.6	235	516
Sp100	596	328	-502.4	-4.51821		2.21995e-08	-1.87249	-2.17001e-05	0.000542112	5.89252e-06		0.00112717	-1.43486	-1.41143e-05	1	0.0387139		6.79789e-22	-3.05608	-3.13325e-05	1.66004e-17	1.12241e-20		0.0184518	1.305	7.58582e-06	1	0.368935		2.73876e-05	-1.63209	-9.63239e-06	0.668805	0.000148393		7.85348e-11	-2.12988	-1.72182e-05	1.91782e-06	8.37842e-10		710	595	708	523	690	645.2	347	297
Coasy	469	214	310.4	1.91998		0.00435403	1.3657	8.90047e-06	1	0.0570109		0.00112416	1.42627	1.03745e-05	1	0.0387139		1.55183e-21	2.83484	4.46562e-05	3.78957e-17	2.49642e-20		0.693549	1.04435	1.47406e-06	1	1		1.73523e-11	2.07574	3.57557e-05	4.23744e-07	2.09007e-10		2.1604e-10	1.98759	3.42816e-05	5.27571e-06	2.20096e-09		397	271	357	345	317	337.4	251	400
Mup1	18	8	8.8	#DIV/0!		0.0761427	12.0499	1.21633e-07	1	0.391454		0.00112612	53.8219	5.81446e-07	1	0.0387139		0.000274225	84.7172	9.21531e-07	1	0.000961461		0.0980941	4.4666	4.59813e-07	1	0.809003		0.0323194	7.03056	7.99898e-07	1	0.0912417		0.592403	1.57403	3.40085e-07	1	0.936584		0	0	0	0	0	0	0	13
1700047M11Rik	18	6	-8.2	-4.15385		0.763932	-1.10721	-7.62691e-08	1	1		0.00112643	-3.34835	-5.52432e-07	1	0.0387139		0.285051	-1.44711	-2.43367e-07	1	0.512852		0.00380683	-3.02414	-4.76163e-07	1	0.150914		0.48941	-1.30699	-1.67098e-07	1	0.837871		0.0419187	2.31382	3.09065e-07	1	0.109027		19	12	8	5	10	10.8	4	1
St6galnac2	122	25	-77.6	-4.76699		0.0512946	-1.46457	-2.25322e-06	1	0.303811		0.00112938	-1.89532	-3.35553e-06	1	0.038735		2.99912e-08	-3.1988	-4.88273e-06	0.000732384	1.67901e-07		0.211174	-1.29412	-1.10231e-06	1	1		0.0002692	-2.18413	-2.62951e-06	1	0.0012283		0.0151861	-1.68774	-1.52721e-06	1	0.0448639		84	90	136	45	136	98.2	54	46
Bnip3	1102	456	768	2.54527		0.203868	1.13854	5.75291e-06	1	0.696482		0.00115526	1.39252	1.62997e-05	1	0.0395671		3.96188e-30	3.23975	9.30082e-05	9.67491e-26	1.04481e-28		0.0492108	1.22307	1.05468e-05	1	0.610014		3.02222e-24	2.84554	8.72553e-05	7.38025e-20	1.00275e-22		1.16793e-16	2.32655	7.67086e-05	2.85209e-12	2.16133e-15		657	394	577	579	683	578	627	658
Rrm1	681	279	-540.2	-5.15538		0.000153378	-1.48423	-1.5768e-05	1	0.00468472		0.00115861	-1.40143	-1.3844e-05	1	0.0396264		4.44191e-30	-3.51192	-3.45691e-05	1.08471e-25	1.16887e-28		0.588789	1.05908	1.92399e-06	1	1		6.69405e-15	-2.36616	-1.88011e-05	1.63469e-10	1.14074e-13		8.02341e-17	-2.50596	-2.07251e-05	1.95932e-12	1.49795e-15		783	663	536	708	661	670.2	407	355
6030468B19Rik	10	4	-6.4	-33		2.36127e-05	-16.1756	-4.54444e-07	0.576621	0.00110339		0.001168	-6.03404	-4.04113e-07	1	0.0398916		0.0314202	-2.9948	-3.22646e-07	1	0.0753419		0.40213	2.68072	5.03304e-08	1	1		0.0593044	5.40124	1.31798e-07	1	0.153803		0.445702	2.01484	8.14675e-08	1	0.761868		8	4	7	4	10	6.6	0	0
Lrrc3	1195	483	762.6	2.68493		0.00571993	1.63254	2.09074e-05	1	0.0697357		0.00118153	1.77841	2.57291e-05	1	0.0402976		6.82395e-14	3.90221	9.59277e-05	1.66641e-09	6.27649e-13		0.629168	1.08936	4.82167e-06	1	1		1.01671e-06	2.39027	7.50203e-05	0.0248282	6.79306e-06		9.65842e-06	2.19421	7.01986e-05	0.235859	5.2812e-05		348	628	602	264	421	452.6	307	805
Tppp	414	153	270	4.5248		0.961434	-1.01433	-1.0532e-07	1	1		0.00118688	1.59966	4.46927e-06	1	0.0404234		7.99297e-28	4.958	2.9499e-05	1.95188e-23	1.8877e-26		0.00106072	1.62259	4.57459e-06	1	0.0633318		1.2789e-27	5.02907	2.96044e-05	3.12307e-23	5.06171e-26		2.04638e-15	3.09941	2.50298e-05	4.99727e-11	3.37882e-14		114	95	96	103	108	103.2	91	130
Adgre5	1072	682	-986.4	-4.04257		1.14858e-05	-1.47217	-3.03946e-05	0.280484	0.00063172		0.00118927	-1.32926	-2.34738e-05	1	0.0404485		0	-2.74152	-6.01998e-05	0	0		0.24948	1.10751	6.92076e-06	1	1		8.11951e-12	-1.86223	-2.98052e-05	1.98278e-07	1.00802e-10		1.55431e-15	-2.06244	-3.6726e-05	3.79563e-11	2.59619e-14		1322	1262	1346	1332	1291	1310.6	951	686
Card9	185	77	-150	-19.75		4.82912e-05	-1.90364	-5.39789e-06	1	0.00192377		0.00119749	-1.66198	-4.52931e-06	1	0.0406714		1.77777e-37	-13.1264	-1.05051e-05	4.34132e-33	6.58774e-36		0.416802	1.14541	8.68585e-07	1	1		1.71611e-20	-6.89541	-5.10717e-06	4.19075e-16	4.59009e-19		8.32597e-24	-7.89805	-5.97576e-06	2.0332e-19	2.50086e-22		165	120	131	189	185	158	113	67
Pnkp	207	56	-128.4	-2.24419		0.0291971	-1.2715	-3.55438e-06	1	0.21277		0.00120155	-1.43022	-5.00727e-06	1	0.0407526		0.00017798	-1.52249	-5.71263e-06	1	0.000640097		0.303864	-1.12483	-1.45289e-06	1	1		0.119787	-1.1974	-2.15825e-06	1	0.275833		0.596979	-1.06451	-7.05356e-07	1	0.940349		282	201	176	222	277	231.6	137	152
Rnf128	581	351	391	1.82177		0.00578983	1.31256	1.07854e-05	1	0.0703027		0.00120597	1.37429	1.29156e-05	1	0.0408459		1.58166e-23	2.67649	5.78504e-05	3.86242e-19	2.87169e-22		0.639676	1.04703	2.13018e-06	1	1		3.26003e-13	2.03914	4.7065e-05	7.96099e-09	4.69121e-12		8.32832e-12	1.94754	4.49348e-05	2.03378e-07	9.85357e-11		441	541	504	427	466	475.8	396	613
Clybl	190	77	128.6	2.30426		0.0133622	1.40321	2.86825e-06	1	0.124212		0.00121516	1.54883	3.90416e-06	1	0.0411		8.22493e-20	3.40776	1.71277e-05	2.00853e-15	1.17389e-18		0.469976	1.10378	1.03592e-06	1	1		2.71333e-11	2.42855	1.42595e-05	6.62596e-07	3.2087e-10		2.02583e-09	2.20021	1.32236e-05	4.94707e-05	1.84248e-08		138	106	82	70	97	98.6	97	154
Naaa	434	198	-358	-8.58475		2.53033e-09	-1.93602	-1.41919e-05	6.17907e-05	1.30681e-06		0.00122339	-1.42095	-8.69596e-06	1	0.0412318		2.6017e-46	-5.83632	-2.43243e-05	6.35334e-42	1.30997e-44		0.00569454	1.36248	5.4959e-06	1	0.190534		2.03146e-18	-3.0146	-1.01324e-05	4.96084e-14	4.61903e-17		6.05817e-30	-4.10733	-1.56283e-05	1.47941e-25	2.42924e-28		472	458	365	421	310	405.2	284	201
Adck3	2975	1468	2118.6	5.83699		9.57587e-06	2.7956	5.72028e-05	0.233843	0.000548927		0.00123217	2.10454	3.51876e-05	1	0.0412318		2.78083e-18	8.50034	0.000238939	6.7908e-14	3.53872e-17		0.212438	-1.32837	-2.20152e-05	1	1		1.7038e-06	3.04061	0.000181736	0.0416069	1.10188e-05		2.99234e-09	4.03904	0.000203752	7.3073e-05	2.66495e-08		299	481	499	475	436	438	421	1040
Il18rap	438	146	-287.4	-37.8462		0.00014242	-2.20529	-1.1545e-05	1	0.00443609		0.00122792	-1.94852	-1.02828e-05	1	0.0412318		1.16848e-35	-24.9296	-2.02763e-05	2.85344e-31	4.04743e-34		0.555798	1.13177	1.2622e-06	1	1		3.48899e-21	-11.3045	-8.73129e-06	8.52011e-17	9.68194e-20		2.71449e-23	-12.7941	-9.9935e-06	6.62878e-19	7.88202e-22		310	202	215	310	439	295.2	183	101
Apoc3	5268	3227	3968.6	3.68912		0.000154899	2.00913	0.000108117	1	0.00471063		0.00122796	1.81237	8.70361e-05	1	0.0412318		1.50893e-18	5.41347	0.000472854	3.68481e-14	1.96001e-17		0.572578	-1.10856	-2.10804e-05	1	1		9.78386e-08	2.69444	0.000364737	0.00238922	7.51563e-07		4.57693e-09	2.98696	0.000385818	0.000111769	3.99459e-08		1263	1405	2063	1199	1449	1475.8	762	2999
Zhx3	673	387	494.2	1.73542		0.000398682	1.45179	2.1958e-05	1	0.00968737		0.00123256	1.40496	1.9682e-05	1	0.0412318		5.20308e-19	2.57204	7.64049e-05	1.27059e-14	6.96215e-18		0.75473	-1.03333	-2.27604e-06	1	1		5.23744e-08	1.77163	5.44469e-05	0.00127898	4.15389e-07		8.50053e-09	1.83069	5.67229e-05	0.000207583	7.20774e-08		676	663	696	651	674	672	635	919
Egln2	145	60	57.4	1.22997		0.00371479	1.31982	5.76485e-06	1	0.0509064		0.00122504	1.36014	6.49155e-06	1	0.0412318		2.63238e-10	1.8201	1.47825e-05	6.42828e-06	1.78514e-09		0.757418	1.03055	7.26699e-07	1	1		0.000685503	1.37905	9.01768e-06	1	0.00289419		0.00197995	1.33818	8.29098e-06	1	0.00726745		233	218	261	251	285	249.6	213	255
Mia3	2387	1236	1743.6	1.45587		0.00558264	1.25568	7.36963e-05	1	0.0686791		0.00123151	1.30404	8.76326e-05	1	0.0412318		2.18283e-18	2.06301	0.000306392	5.33046e-14	2.80256e-17		0.645729	1.03851	1.39362e-05	1	1		1.66831e-09	1.64294	0.000232696	4.07401e-05	1.60268e-08		2.47467e-08	1.58202	0.00021876	0.000604314	1.96589e-07		4203	3647	3912	4347	3844	3990.6	3956	4659
Mmachc	68	34	27.8	1.37466		0.0160573	1.39609	2.12056e-06	1	0.141918		0.00123058	1.55373	2.96457e-06	1	0.0412318		2.41138e-07	2.01981	5.45981e-06	0.0058886	1.22628e-06		0.440593	1.11292	8.44005e-07	1	1		0.00665851	1.44676	3.33925e-06	1	0.0226906		0.0514914	1.29997	2.49525e-06	1	0.130289		69	61	61	87	93	74.2	65	103
Hyi	333	219	249	4.24219		0.0353676	1.36457	2.01659e-06	1	0.241483		0.00124506	1.60098	3.32433e-06	1	0.0415927		5.71044e-36	6.2616	2.91046e-05	1.39449e-31	1.99784e-34		0.286886	1.17325	1.30774e-06	1	1		5.25034e-26	4.58872	2.7088e-05	1.28213e-21	1.91078e-24		8.99737e-22	3.9111	2.57803e-05	2.19716e-17	2.38562e-20		87	54	72	80	91	76.8	59	124
Pxmp2	677	330	457.6	2.6181		0.000313631	1.79171	1.63147e-05	1	0.00806052		0.00125438	1.68473	1.41102e-05	1	0.0418394		2.70524e-16	3.8517	5.87651e-05	6.60618e-12	2.98248e-15		0.70195	-1.0635	-2.20447e-06	1	1		2.04975e-06	2.14974	4.24504e-05	0.0500548	1.31171e-05		2.96451e-07	2.28624	4.46548e-05	0.00723933	2.0381e-06		248	348	395	167	256	282.8	212	546
Maff	99	44	-62	-2.46919		0.110913	-1.31534	-1.80945e-06	1	0.494069		0.00125587	-1.75523	-3.24751e-06	1	0.0418394		0.0039614	-1.66649	-3.01854e-06	1	0.0114917		0.106675	-1.33443	-1.43806e-06	1	0.836525		0.193484	-1.26696	-1.20909e-06	1	0.408408		0.78782	1.05325	2.28968e-07	1	1		98	88	126	107	102	104.2	79	27
Gprin3	361	93	149.6	1.81928		0.0115335	1.41786	5.49407e-06	1	0.112211		0.00128194	1.55995	7.36229e-06	1	0.0425918		5.78645e-13	2.71169	2.25053e-05	1.41305e-08	4.89962e-12		0.491588	1.10022	1.86822e-06	1	1		2.18887e-06	1.91252	1.70113e-05	0.0534521	1.39525e-05		4.84822e-05	1.73831	1.5143e-05	1	0.000237309		188	123	202	181	219	182.6	218	247
Scel	17	7	-11	#DIV/0!		0.184419	-1.92558	-3.8859e-07	1	0.660276		0.00128137	-5.47728	-6.60829e-07	1	0.0425918		2.99583e-07	-73.442	-7.97417e-07	0.00731582	1.50686e-06		0.0865141	-2.84449	-2.72239e-07	1	0.772459		6.26319e-05	-38.1402	-4.08827e-07	1	0.000319705		0.0187354	-13.4085	-1.36588e-07	1	0.05401		7	16	3	17	12	11	2	0
Alb	705712	277899	471359	2.41692		9.77466e-05	1.83694	0.0203702	1	0.00331985		0.00128923	1.65056	0.0158339	1	0.0427177		3.20011e-15	3.5228	0.0614023	7.81466e-11	3.25883e-14		0.489877	-1.11292	-0.00453627	1	1		3.07992e-05	1.91776	0.0410321	0.752117	0.000165337		1.3137e-06	2.13431	0.0455684	0.0320806	8.22368e-06		168739	458127	398194	328191	310068	332664	233164	550834
Abhd14b	818	353	527.6	3.16763		0.00133869	1.69695	1.23673e-05	1	0.0238967		0.00128869	1.69918	1.24069e-05	1	0.0427177		7.07276e-20	4.6699	6.51222e-05	1.72717e-15	1.01538e-18		0.996981	1.00132	3.96158e-08	1	1		8.6439e-10	2.75194	5.27549e-05	2.11084e-05	8.61559e-09		8.72543e-10	2.74832	5.27153e-05	2.13075e-05	8.32776e-09		212	320	289	194	202	243.4	179	521
Smoc1	561	257	293.8	1.46253		0.000360376	1.50552	2.30928e-05	1	0.00900615		0.00131192	1.44523	2.03386e-05	1	0.0432232		1.78364e-11	2.16978	5.34372e-05	4.35566e-07	1.3227e-10		0.72106	-1.04172	-2.75414e-06	1	1		0.00138864	1.44122	3.03444e-05	1	0.00550766		0.000376026	1.50134	3.30986e-05	1	0.00158347		668	487	580	681	760	635.2	566	929
Hist1h1b	898	331	-720	-56.3846		0.00116339	-1.97816	-2.60608e-05	1	0.021687		0.00131237	-1.96256	-2.5849e-05	1	0.0432232		6.19073e-44	-37.9388	-5.13144e-05	1.51178e-39	2.88507e-42		0.972599	1.00795	2.11812e-07	1	1		2.79651e-31	-19.1788	-2.52535e-05	6.82907e-27	1.32346e-29		1.96175e-31	-19.3313	-2.54653e-05	4.7906e-27	8.43416e-30		825	636	501	898	805	733	423	183
Cgnl1	2726	1301	1798.6	1.94943		0.00186428	1.35739	4.8934e-05	1	0.0305747		0.00130816	1.37104	5.08031e-05	1	0.0432232		3.64306e-26	2.87428	0.000256627	8.89635e-22	7.77653e-25		0.919472	1.01006	1.86908e-06	1	1		3.10992e-14	2.1175	0.000207693	7.59443e-10	4.95074e-13		6.48767e-14	2.09642	0.000205824	1.58429e-09	9.4528e-13		2037	1790	2015	1805	1825	1894.4	1525	2303
Kcne3	55	23	-38.4	-97		0.0219528	-1.6415	-1.09358e-06	1	0.176926		0.00130672	-2.01732	-1.41117e-06	1	0.0432232		7.46548e-24	-52.4766	-2.74499e-06	1.82307e-19	1.38216e-22		0.389819	-1.22895	-3.17583e-07	1	1		1.46728e-16	-31.9687	-1.6514e-06	3.5831e-12	2.92498e-15		5.33678e-14	-26.0131	-1.33382e-06	1.30324e-09	7.83198e-13		55	30	36	32	41	38.8	15	11
Kcnk6	219	139	-186.2	-4.9617		0.0318463	-1.34764	-4.34683e-06	1	0.224984		0.00131508	-1.56543	-6.08645e-06	1	0.0432232		2.93929e-16	-3.38429	-1.18717e-05	7.17773e-12	3.23321e-15		0.2955	-1.16161	-1.73962e-06	1	1		1.04614e-09	-2.51128	-7.52485e-06	2.55468e-05	1.0268e-08		3.0199e-07	-2.1619	-5.78523e-06	0.00737459	2.07326e-06		247	223	225	237	234	233.2	185	84
Dysf	268	136	-211.4	-2.78547		0.68425	-1.04208	-9.6267e-07	1	1		0.0013151	-1.3774	-6.53144e-06	1	0.0432232		4.8403e-10	-1.90067	-1.12961e-05	1.182e-05	3.19805e-09		0.00561535	-1.32178	-5.56877e-06	1	0.189953		7.61951e-09	-1.82392	-1.03334e-05	0.000186068	6.76367e-08		0.00218325	-1.3799	-4.76461e-06	1	0.00794561		335	304	345	333	332	329.8	168	177
Gm19461	48	21	22	1.83969		0.000486625	1.98346	1.86715e-06	1	0.0112319		0.0013432	1.87509	1.6614e-06	1	0.0440872		3.35176e-07	2.71182	3.24999e-06	0.00818499	1.67794e-06		0.77516	-1.0578	-2.05748e-07	1	1		0.09868	1.36722	1.38284e-06	1	0.234756		0.0499285	1.44624	1.58859e-06	1	0.12686		25	15	27	36	28	26.2	29	43
Acacb	710	359	356.6	3.01469		8.54167e-05	3.05804	2.64429e-05	1	0.00298836		0.00134552	2.47235	1.89176e-05	1	0.0441041		2.26559e-07	4.46743	4.45516e-05	0.00553257	1.15454e-06		0.443432	-1.2369	-7.52527e-06	1	1		0.172329	1.46088	1.81088e-05	1	0.371724		0.03372	1.80696	2.5634e-05	1	0.09026		181	225	178	127	174	177	114	294
Fkbp4	1891	891	1259.8	2.16368		0.00181168	1.47254	3.70657e-05	1	0.0299318		0.00134838	1.48813	3.82887e-05	1	0.0441386		6.03688e-20	3.17468	0.000170579	1.47421e-15	8.70252e-19		0.933197	1.01059	1.22301e-06	1	1		7.12216e-10	2.15591	0.000133513	1.73923e-05	7.18097e-09		1.17491e-09	2.13333	0.00013229	2.86913e-05	1.10224e-08		1235	1183	1140	963	892	1082.6	861	1547
Ctla2b	158	68	-113.8	-3.78922		0.00821148	-1.57341	-4.0773e-06	1	0.088622		0.00136165	-1.73415	-4.73638e-06	1	0.0445133		1.92697e-07	-2.54208	-6.78681e-06	0.00470566	9.90248e-07		0.587049	-1.10216	-6.59086e-07	1	1		0.00891314	-1.61565	-2.70952e-06	1	0.0294332		0.0379247	-1.46589	-2.05043e-06	1	0.100002		123	143	166	159	182	154.6	55	59
Bhmt	8786	3633	-2966.4	-2.21325		0.000951241	2.65741	0.000303252	1	0.0186881		0.00136657	2.5749	0.000288156	1	0.0446028		0.228988	1.41931	7.67203e-05	1	0.427156		0.913491	-1.03204	-1.50962e-05	1	1		0.0320534	-1.87232	-0.000226532	1	0.0906269		0.0416017	-1.81419	-0.000211435	1	0.108318		2058	2540	3700	1040	3290	2525.6	2152	8402
Igsf23	6	2	-4	-21		0.067786	-3.60864	-2.28581e-07	1	0.362635		0.00136804	-11.1458	-2.87836e-07	1	0.0446028		0.0372472	-4.23954	-2.41621e-07	1	0.087611		0.413501	-3.08865	-5.92547e-08	1	1		1	-1.17483	-1.30397e-08	1	1		0.6481	2.62901	4.62149e-08	1	0.978857		1	6	5	3	6	4.2	0	1
Setd3	382	168	181.8	1.32406		0.0309227	1.24145	1.03718e-05	1	0.220863		0.00137445	1.37735	1.62095e-05	1	0.0447521		1.44525e-09	1.83462	3.58519e-05	3.5293e-05	9.18131e-09		0.301613	1.10947	5.83765e-06	1	1		9.76209e-05	1.4778	2.548e-05	1	0.000482095		0.00406223	1.33199	1.96424e-05	1	0.0139208		583	515	521	660	702	596.2	518	774
Mki67	7462	2521	-5911.4	-40.6738		0.0003779	-1.65625	-0.000173236	1	0.00931213		0.0013854	-1.57348	-0.00015935	1	0.044918		6.39101e-103	-27.2427	-0.000421167	1.56069e-98	8.67047e-101		0.717129	1.0526	1.38863e-05	1	1		0	-16.4485	-0.000247931	0	0		1.19029e-71	-17.3137	-0.000261818	2.90669e-67	1.83968e-69		5975	5886	4479	7588	6374	6060.4	4390	1958
Cd244	175	64	-135	-31.6818		0.000518877	-1.74118	-4.2612e-06	1	0.0117979		0.00138931	-1.66235	-3.98858e-06	1	0.044918		2.16791e-42	-20.8785	-9.53097e-06	5.29403e-38	9.60805e-41		0.780453	1.04742	2.72627e-07	1	1		4.57546e-27	-11.991	-5.26977e-06	1.11733e-22	1.77353e-25		1.98232e-28	-12.5596	-5.5424e-06	4.84084e-24	7.23593e-27		177	92	120	153	155	139.4	97	75
Kynu	724	440	458.4	1.91643		0.00100944	1.78444	2.83712e-05	1	0.019502		0.00139058	1.75549	2.73242e-05	1	0.044918		5.39015e-09	2.82859	6.61356e-05	0.000131627	3.25006e-08		0.925905	-1.01649	-1.04703e-06	1	1		0.00860591	1.58514	3.77644e-05	1	0.028488		0.00648816	1.61128	3.88115e-05	1	0.0211086		363	473	509	526	630	500.2	372	1008
Gm32014	6	2	-3.4	#DIV/0!		0.0526446	-3.70496	-1.85186e-07	1	0.308074		0.00138496	-23.0428	-2.4264e-07	1	0.044918		0.00138496	-23.0428	-2.4264e-07	1	0.00436116		0.279097	-6.21946	-5.7454e-08	1	1		0.279097	-6.21946	-5.7454e-08	1	0.543114		1	1	0	1	1		6	2	2	2	5	3.4	0	0
Hsd3b4	16	10	-9.6	#DIV/0!		0.0976592	2.44628	5.51208e-07	1	0.458182		0.00138801	-13.4005	-3.52681e-07	1	0.044918		0.000228252	-34.6233	-3.70114e-07	1	0.000809926		4.22098e-06	-32.7814	-9.03888e-07	0.103076	0.00104117		5.2092e-07	-84.6981	-9.21321e-07	0.0127209	3.63142e-06		1	-2.58372	-1.74331e-08	1	1		0	10	10	2	3	5	0	0
Uqcc1	265	98	146.2	1.84901		0.248886	1.14983	2.1208e-06	1	0.772765		0.00138945	1.46048	6.51776e-06	1	0.044918		1.87264e-13	2.39499	1.97451e-05	4.57299e-09	1.65388e-12		0.04486	1.27016	4.39696e-06	1	0.585818		5.72296e-10	2.0829	1.76243e-05	1.39755e-05	5.84748e-09		2.32702e-05	1.63987	1.32274e-05	0.568259	0.000120114		183	235	189	190	178	195	165	243
Hsd11b1	6141	4403	5206	4.34318		0.00419158	1.54409	6.16004e-05	1	0.0553932		0.00139308	1.62455	7.07099e-05	1	0.0449393		7.014e-31	6.36903	0.000607865	1.71282e-26	1.9095e-29		0.737449	1.05211	9.10952e-06	1	1		1.41187e-19	4.12477	0.000546264	3.44778e-15	3.53618e-18		2.11949e-18	3.92048	0.000537155	5.17579e-14	4.43513e-17		1176	1476	2112	1599	1423	1557.2	1124	2435
Marcksl1	354	162	-281.8	-3.46329		0.345633	-1.09397	-2.46158e-06	1	0.903774		0.0014049	-1.35593	-7.52208e-06	1	0.0452609		1.24077e-17	-2.35556	-1.64906e-05	3.02996e-13	1.49998e-16		0.0263146	-1.23945	-5.0605e-06	1	0.444922		3.9681e-14	-2.15322	-1.4029e-05	9.69009e-10	6.23959e-13		5.60754e-08	-1.73723	-8.96847e-06	0.00136936	4.25532e-07		453	382	419	386	341	396.2	256	179
Abi3	136	58	-92.8	-3.09955		0.0656386	-1.24233	-1.93404e-06	1	0.355883		0.00141198	-1.45452	-3.09831e-06	1	0.045429		2.09428e-09	-2.10783	-5.21107e-06	5.11424e-05	1.31168e-08		0.199834	-1.1708	-1.16428e-06	1	1		4.03163e-05	-1.69667	-3.27704e-06	0.984524	0.000212457		0.00424375	-1.44916	-2.11276e-06	1	0.0144597		135	116	168	132	134	137	81	58
Ms4a3	164	41	-107	#DIV/0!		0.000124722	-2.91614	-5.03329e-06	1	0.0040287		0.00142322	-2.40428	-4.47406e-06	1	0.0457304		2.0052e-30	-695.886	-7.64907e-06	4.8967e-26	5.36331e-29		0.509453	1.21289	5.59229e-07	1	1		2.1145e-18	-238.633	-2.61578e-06	5.1636e-14	4.79889e-17		1.97938e-20	-289.436	-3.17501e-06	4.83364e-16	4.83847e-19		142	65	51	164	113	107	47	11
Hadh	4164	2398	2868.6	3.27342		0.0204622	1.30006	2.76928e-05	1	0.168381		0.00142696	1.43494	4.01406e-05	1	0.0457902		3.46526e-40	4.75007	0.000346096	8.46217e-36	1.40801e-38		0.383319	1.10375	1.24478e-05	1	1		5.80886e-29	3.65373	0.000318403	1.41852e-24	2.44152e-27		3.38574e-25	3.3103	0.000305955	8.26798e-21	1.08932e-23		1553	1253	1134	1321	1132	1278.6	880	1758
Mcc	1289	516	824.8	2.88483		0.00210923	1.56445	1.78195e-05	1	0.033403		0.00143105	1.59043	1.86396e-05	1	0.0458173		4.11951e-22	4.2353	0.000102136	1.00598e-17	6.89975e-21		0.913042	1.01661	8.20164e-07	1	1		1.10511e-11	2.70721	8.4317e-05	2.69868e-07	1.3534e-10		2.20717e-11	2.66298	8.34969e-05	5.38991e-07	2.49996e-10		425	361	533	332	537	437.6	386	785
Ces1d	15556	10953	12690	6.25031		0.176569	1.25604	4.73514e-05	1	0.644422		0.00143156	1.71614	0.00013244	1	0.0458173		1.79747e-32	8.6947	0.00142304	4.38941e-28	5.31406e-31		0.0644418	1.36631	8.50889e-05	1	0.680065		5.19009e-27	6.92231	0.00137569	1.26742e-22	2.00541e-25		3.91945e-20	5.06644	0.0012906	9.5713e-16	9.35611e-19		2694	3523	2306	2532	1641	2539.2	1671	3592
L2hgdh	291	216	228	2.66181		0.0782295	1.28369	2.87267e-06	1	0.397661		0.00143578	1.56422	5.71337e-06	1	0.0458925		1.52569e-21	3.85065	2.88659e-05	3.72573e-17	2.45599e-20		0.160586	1.21854	2.8407e-06	1	0.950166		5.08351e-15	2.99967	2.59933e-05	1.24139e-10	8.74619e-14		7.59081e-11	2.4617	2.31526e-05	1.85368e-06	8.11947e-10		164	146	123	125	143	140.2	90	249
Tmem86b	156	74	83.6	2.59542		1.66857e-05	2.62231	6.1784e-06	0.407464	0.000856016		0.00145575	2.04443	3.97758e-06	1	0.04647		2.89095e-09	3.82482	1.0758e-05	7.05971e-05	1.78863e-08		0.253921	-1.28266	-2.20081e-06	1	1		0.0831777	1.45857	4.57964e-06	1	0.203652		0.00411889	1.87085	6.78045e-06	1	0.0140893		46	54	54	60	48	52.4	30	111
Tmem183a	650	297	405.8	1.71019		0.00290856	1.38956	1.61401e-05	1	0.0422529		0.00145941	1.42111	1.74471e-05	1	0.0465257		1.13171e-16	2.513	6.26855e-05	2.76363e-12	1.29202e-15		0.842393	1.0227	1.30701e-06	1	1		7.79435e-08	1.80848	4.65454e-05	0.00190338	6.05208e-07		2.21415e-07	1.76833	4.52384e-05	0.00540696	1.56045e-06		577	576	677	530	497	571.4	455	678
Itgal	800	420	-605.4	-4.02398		0.000137185	-1.69745	-2.3897e-05	1	0.00433383		0.00147137	-1.55235	-2.06942e-05	1	0.0468419		9.9476e-13	-2.74338	-3.69601e-05	2.4292e-08	8.27385e-12		0.522236	1.09348	3.20278e-06	1	1		0.000672031	-1.61618	-1.30631e-05	1	0.00284107		5.37394e-05	-1.76725	-1.62659e-05	1	0.00026095		906	762	800	764	796	805.6	369	353
Top2a	2221	907	-1929.8	-52.0529		0.00185405	-1.57155	-5.16614e-05	1	0.0304364		0.00147316	-1.58667	-5.25231e-05	1	0.0468419		1.45803e-109	-35.192	-0.000138014	3.5605e-105	2.08216e-107		0.947992	-1.00962	-8.61611e-07	1	1		1.16987e-70	-22.3932	-8.63522e-05	2.85682e-66	1.9839e-68		2.48572e-70	-22.1798	-8.54906e-05	6.07012e-66	3.61317e-68		1992	2133	1378	2251	2084	1967.6	1491	655
Rgl3	214	91	123.8	2.03167		0.0428603	1.38292	3.33063e-06	1	0.271709		0.00147513	1.65971	5.73808e-06	1	0.0468436		8.64987e-12	2.98264	1.72448e-05	2.1123e-07	6.60919e-11		0.25172	1.20015	2.40745e-06	1	1		1.23757e-06	2.15676	1.39141e-05	0.0302215	8.18123e-06		0.000183511	1.79708	1.15067e-05	1	0.00081405		123	101	156	117	103	120	87	247
Akna	1073	498	-893.2	-11.7356		2.64095e-10	-1.88972	-3.3036e-05	6.44921e-06	2.08039e-07		0.00149037	-1.3721	-1.90287e-05	1	0.0471436		1.5018e-80	-7.92771	-6.13159e-05	3.6674e-76	1.667e-78		0.0015422	1.37724	1.40074e-05	1	0.0835047		1.32695e-37	-4.19517	-2.82799e-05	3.24041e-33	8.35157e-36		2.88029e-55	-5.77777	-4.22872e-05	7.03367e-51	2.88265e-53		1131	825	785	1000	1141	976.4	687	506
Tubb1	110	33	-64.4	-12.5		0.000105672	-4.45507	-3.92189e-06	1	0.00353493		0.00148996	-3.28869	-3.51931e-06	1	0.0471436		1.84679e-07	-8.42284	-4.45661e-06	0.00450986	9.51849e-07		0.438351	1.35466	4.02583e-07	1	1		0.125993	-1.89062	-5.3472e-07	1	0.287871		0.0201209	-2.56115	-9.37303e-07	1	0.0575056		39	59	71	71	110	70	6	30
Il2rg	331	149	-267.2	-8.30055		0.000389634	-1.51886	-7.50913e-06	1	0.00950235		0.00148954	-1.44986	-6.82036e-06	1	0.0471436		3.69362e-38	-5.61007	-1.80632e-05	9.01982e-34	1.40859e-36		0.701184	1.04759	6.88776e-07	1	1		6.46126e-22	-3.69359	-1.0554e-05	1.57784e-17	1.87838e-20		1.28258e-23	-3.86938	-1.12428e-05	3.13207e-19	3.80567e-22		322	267	362	292	276	303.8	251	128
Cenpe	836	269	-683.2	-43.1728		0.000736166	-1.56187	-1.81078e-05	1	0.0154676		0.00149676	-1.51958	-1.7211e-05	1	0.0472845		2.51195e-99	-29.0484	-4.86027e-05	6.13418e-95	3.28031e-97		0.839591	1.02783	8.96835e-07	1	1		4.38886e-68	-18.5985	-3.04949e-05	1.07176e-63	7.19302e-66		3.9192e-72	-19.116	-3.13917e-05	9.57068e-68	6.13505e-70		736	677	490	753	841	699.4	516	295
Acss2os	13	5	5	3.77778		0.000484079	4.64115	5.15533e-07	1	0.0111866		0.00151905	4.14168	4.44814e-07	1	0.0478031		0.000275384	4.95978	5.60645e-07	1	0.000965246		0.801823	-1.1206	-7.07185e-08	1	1		0.876654	1.06865	4.51127e-08	1	1		0.682257	1.19753	1.15831e-07	1	1		0	0	4	5	0	1.8	5	11
Pex6	326	133	211.2	2.02524		0.00166992	1.44962	6.67729e-06	1	0.028398		0.00151662	1.45326	6.73123e-06	1	0.0478031		1.85995e-20	2.99199	2.95827e-05	4.54199e-16	2.77289e-19		0.990071	1.00251	5.39472e-08	1	1		4.94033e-10	2.06398	2.29054e-05	1.20643e-05	5.09472e-09		5.03056e-10	2.05882	2.28515e-05	1.22846e-05	4.92568e-09		262	189	182	200	197	206	161	255
Nxt1	66	17	-34.6	-2.10897		0.447264	-1.14322	-5.93739e-07	1	1		0.00151874	-1.74438	-2.0225e-06	1	0.0478031		0.242196	-1.2273	-8.77767e-07	1	0.446877		0.0187921	-1.52585	-1.42876e-06	1	0.372788		0.717039	-1.07355	-2.84028e-07	1	1		0.0561646	1.42132	1.14473e-06	1	0.140584		73	50	55	70	81	65.8	46	29
Mcemp1	126	41	-85.8	-108.25		0.00733125	-2.08832	-3.23046e-06	1	0.0825237		0.00152165	-2.39451	-3.61002e-06	1	0.0478233		1.18798e-23	-64.9696	-6.10336e-06	2.90105e-19	2.16982e-22		0.627939	-1.14662	-3.79565e-07	1	1		1.41494e-15	-31.111	-2.8729e-06	3.45529e-11	2.58226e-14		2.51652e-14	-27.1327	-2.49333e-06	6.14535e-10	3.80989e-13		126	82	44	64	117	86.6	36	16
Selenbp1	604	261	368.6	2.28791		0.141152	1.26483	5.77127e-06	1	0.567588		0.00152544	1.65795	1.43385e-05	1	0.0478808		5.17232e-13	3.21314	4.82302e-05	1.26308e-08	4.39027e-12		0.0899735	1.31081	8.56727e-06	1	0.784172		6.49385e-09	2.54038	4.24589e-05	0.00015858	5.80665e-08		3.11323e-05	1.93802	3.38916e-05	0.760252	0.000157337		228	269	356	284	369	301.2	257	430
C8g	1055	618	824	4.49449		4.95245e-05	2.05183	1.79641e-05	1	0.00196011		0.00152898	1.75104	1.2827e-05	1	0.0479302		1.25312e-24	6.61987	9.59817e-05	3.06011e-20	2.43833e-23		0.365557	-1.17178	-5.13716e-06	1	1		4.74894e-11	3.22633	7.80176e-05	1.15969e-06	5.48058e-10		1.15641e-13	3.78054	8.31548e-05	2.82396e-09	1.64088e-12		206	192	302	243	236	235.8	163	414
Wasf1	39	13	12.2	1.75309		0.000974635	2.15629	1.3697e-06	1	0.019071		0.00153241	2.0889	1.28987e-06	1	0.0479763		0.000390258	2.29606	1.53526e-06	1	0.00133737		0.895375	-1.03226	-7.98262e-08	1	1		0.80074	1.06482	1.65566e-07	1	1		0.677231	1.09917	2.45392e-07	1	1		15	18	15	21	12	16.2	20	51
Bub1b	326	131	-274.8	-37.1579		4.176e-05	-1.75896	-8.77026e-06	1	0.00174321		0.00154165	-1.53958	-7.1237e-06	1	0.0482036		3.62552e-69	-24.8907	-1.95093e-05	8.85351e-65	3.21946e-67		0.345503	1.14249	1.64655e-06	1	1		4.47599e-45	-14.1508	-1.0739e-05	1.09304e-40	3.9037e-43		3.46974e-50	-16.1672	-1.23856e-05	8.4731e-46	3.02611e-48		329	263	197	315	308	282.4	182	125
Abcc9	1977	861	-930.6	-2.56931		0.0572717	1.28829	3.16141e-05	1	0.327919		0.00154551	-1.52755	-3.78727e-05	1	0.0482626		3.50834e-05	-1.74436	-4.67954e-05	0.856736	0.000138116		4.81558e-07	-1.96793	-6.94868e-05	0.0117596	0.000189672		2.15979e-09	-2.24723	-7.84095e-05	5.27421e-05	2.03874e-08		0.323571	-1.14193	-8.92271e-06	1	0.592102		1499	1148	1798	1426	1733	1520.8	1158	703
Rassf8	414	129	195.2	1.57009		0.00243606	1.33724	8.31123e-06	1	0.0370646		0.00155739	1.35338	8.70896e-06	1	0.0485479		1.40187e-18	2.313	3.23586e-05	3.42337e-14	1.82385e-17		0.906739	1.01207	3.97725e-07	1	1		8.05912e-09	1.72968	2.40474e-05	0.000196804	7.13057e-08		1.50084e-08	1.70906	2.36497e-05	0.000366504	1.22947e-07		324	265	336	337	450	342.4	391	411
Gpr146	316	131	-148	-1.397		0.00568661	1.40123	1.23443e-05	1	0.069506		0.00155862	1.47025	1.44677e-05	1	0.0485479		0.0326313	1.29873	9.19075e-06	1	0.0779627		0.695342	1.04926	2.1234e-06	1	1		0.535936	-1.07892	-3.15351e-06	1	0.89409		0.310651	-1.13207	-5.27691e-06	1	0.574357		385	411	429	425	478	425.6	464	617
Mir17hg	90	49	-61.4	-2.91875		0.296213	-1.21082	-1.17357e-06	1	0.84356		0.00157166	-1.80451	-3.00503e-06	1	0.0488915		0.000404972	-1.97507	-3.32761e-06	1	0.00138369		0.0381871	-1.49032	-1.83146e-06	1	0.539348		0.0123067	-1.63119	-2.15403e-06	1	0.0391824		0.662611	-1.09452	-3.22573e-07	1	0.995691		101	74	87	109	96	93.4	64	49
Rdx	3864	1398	2358.2	1.69559		0.000100801	1.43268	0.000106242	1	0.00339994		0.00158394	1.33888	8.32092e-05	1	0.0490287		2.24102e-22	2.48564	0.00036479	5.47257e-18	3.81896e-21		0.462815	-1.07006	-2.30328e-05	1	1		2.72684e-09	1.73496	0.000258548	6.65894e-05	2.55034e-08		2.57569e-11	1.85651	0.000281581	6.28984e-07	2.89721e-10		3396	3566	3467	3376	3146	3390.2	2917	3773
Ptpmt1	74	25	40.6	1.35739		0.000500019	1.43389	3.56537e-06	1	0.0114652		0.0015841	1.38672	3.17779e-06	1	0.0490287		1.12314e-11	2.00059	8.2221e-06	2.7427e-07	8.49771e-11		0.75021	-1.03401	-3.87584e-07	1	1		0.00103704	1.39522	4.65673e-06	1	0.00422218		0.000271204	1.44267	5.04432e-06	1	0.00117031		113	111	119	104	121	113.6	123	119
Ddrgk1	933	426	608.8	1.71305		0.00051525	1.33853	2.08615e-05	1	0.0117703		0.00157929	1.30349	1.87021e-05	1	0.0490287		5.145e-28	2.52319	9.38648e-05	1.25641e-23	1.22936e-26		0.752583	-1.02688	-2.15937e-06	1	1		3.89788e-14	1.88504	7.30033e-05	9.51861e-10	6.13313e-13		3.12729e-15	1.93572	7.51627e-05	7.63685e-11	5.09803e-14		900	781	839	859	890	853.8	796	1083
Magi3	888	254	398.4	1.44227		0.0474185	1.23199	1.60429e-05	1	0.289126		0.00158391	1.39381	2.72327e-05	1	0.0490287		7.35496e-11	1.98933	6.84142e-05	1.79608e-06	5.18798e-10		0.240518	1.13134	1.11898e-05	1	1		5.29531e-06	1.61473	5.23714e-05	0.129312	3.20475e-05		0.000692676	1.42726	4.11816e-05	1	0.00277434		918	976	1121	846	909	954	767	1172
Hmgb2	705	282	-514.6	-28.3723		0.000202939	-2.17446	-2.07242e-05	1	0.00576591		0.00160004	-1.92795	-1.8468e-05	1	0.0494482		4.46005e-33	-18.9194	-3.63419e-05	1.08914e-28	1.35973e-31		0.566551	1.12786	2.25621e-06	1	1		1.15665e-19	-8.70074	-1.56177e-05	2.82455e-15	2.90891e-18		1.30817e-21	-9.81323	-1.78739e-05	3.19454e-17	3.42762e-20		711	551	297	597	511	533.4	388	137
Rcbtb1	491	197	288.4	1.54539		0.0774339	1.18436	7.81117e-06	1	0.395345		0.0016017	1.35178	1.4905e-05	1	0.0494482		6.33403e-14	2.05052	4.45107e-05	1.54677e-09	5.83247e-13		0.168126	1.14136	7.09386e-06	1	0.966839		9.74635e-09	1.73134	3.66995e-05	0.000238006	8.50021e-08		1.19095e-05	1.5169	2.96057e-05	0.29083	6.41583e-05		631	563	550	616	573	586.6	490	754
Ovol1	17	9	-12.2	-11.1667		0.000122879	-3.54664	-7.05288e-07	1	0.00397972		0.00160391	-2.49957	-5.89275e-07	1	0.049454		1.9446e-07	-7.0969	-8.43834e-07	0.00474871	9.98258e-07		0.383508	1.4189	1.16013e-07	1	1		0.164936	-2.00102	-1.38545e-07	1	0.359139		0.0294227	-2.83925	-2.54558e-07	1	0.0801005		11	17	14	13	12	13.4	5	4
Cdca7l	119	64	-91.6	-20.913		0.00106807	-1.83386	-3.15869e-06	1	0.0204247		0.00161987	-1.79152	-3.06915e-06	1	0.0498791		2.57687e-27	-13.8755	-6.44607e-06	6.29271e-23	5.89205e-26		0.922216	1.02364	8.95417e-08	1	1		1.09118e-15	-7.56628	-3.28737e-06	2.66466e-11	2.01715e-14		3.73728e-16	-7.74513	-3.37692e-06	9.12643e-12	6.66163e-15		119	87	101	79	95	96.2	49	43
Hist1h2bh	82	32	-66.4	-167		0.00129816	-1.94415	-2.35382e-06	1	0.0234138		0.00162255	-1.92068	-2.32336e-06	1	0.0498791		6.53594e-32	-90.3578	-4.79324e-06	1.59608e-27	1.87553e-30		0.973616	1.01222	3.04619e-08	1	1		1.07129e-20	-46.4769	-2.43942e-06	2.61609e-16	2.90032e-19		4.96356e-21	-47.0447	-2.46988e-06	1.2121e-16	1.25867e-19		49	82	48	76	79	66.8	31	17
Hmmr	385	165	-299.4	-94.5625		0.29118	-1.17635	-3.27531e-06	1	0.836661		0.00162383	-1.62718	-8.42101e-06	1	0.0498791		5.74734e-72	-62.5199	-2.14983e-05	1.4035e-67	5.37739e-70		0.0367573	-1.38324	-5.1457e-06	1	0.529565		4.68358e-66	-53.1472	-1.82229e-05	1.14373e-61	7.42681e-64		4.70131e-56	-38.4221	-1.30772e-05	1.14806e-51	4.82378e-54		291	290	230	385	317	302.6	236	125
Rn4.5s	8	2	3.8	#DIV/0!		0.0754977	9.97177	9.87582e-08	1	0.389121		0.00163499	31.4311	3.34975e-07	1	0.050159		1	1	0	1	1		0.16493	3.152	2.36217e-07	1	0.962158		0.0754977	-9.97177	-9.87582e-08	1	0.187971		0.00163499	-31.4311	-3.34975e-07	1	0.00609008		0	0	0	0	0	0	2	8
Epb4.1l5	362	124	114.2	1.22722		0.00432568	1.38221	1.38814e-05	1	0.056709		0.00165107	1.42835	1.55575e-05	1	0.0505885		1.77504e-07	1.80952	2.94012e-05	0.00433465	9.16999e-07		0.774424	1.03339	1.67603e-06	1	1		0.0172918	1.30916	1.55198e-05	1	0.0528426		0.0361525	1.26686	1.38438e-05	1	0.0958364		539	544	487	398	545	502.6	373	682
Gmfg	159	80	-123.4	-17.2368		0.000235015	-2.72074	-5.97349e-06	1	0.00643394		0.00165637	-2.3335	-5.39741e-06	1	0.0506577		3.89506e-15	-11.4921	-8.62309e-06	9.51173e-11	3.9386e-14		0.588368	1.16595	5.76077e-07	1	1		4.18102e-06	-4.22388	-2.6496e-06	0.102101	2.56728e-05		2.69622e-07	-4.92482	-3.22568e-06	0.00658418	1.86679e-06		124	133	79	159	160	131	95	45
Gck	1966	1093	1461.2	6.0421		0.0378695	1.62606	1.32003e-05	1	0.252365		0.00165747	2.09442	2.30752e-05	1	0.0506577		3.21331e-18	8.85457	0.00016561	7.8469e-14	4.06154e-17		0.277576	1.28803	9.87493e-06	1	1		3.48262e-12	5.4454	0.000152409	8.50457e-08	4.50931e-11		1.95857e-09	4.2277	0.000142534	4.78282e-05	1.78597e-08		426	399	293	209	122	289.8	157	723
Pard3	566	155	322.6	1.45132		6.86252e-06	1.55703	2.87912e-05	0.167583	0.000422123		0.00166647	1.36256	1.87394e-05	1	0.050869		1.60211e-14	2.1353	5.86803e-05	3.91235e-10	1.53969e-13		0.173664	-1.14273	-1.00518e-05	1	0.974584		0.00126174	1.3714	2.98892e-05	1	0.0050536		4.65109e-06	1.56713	3.9941e-05	0.11358	2.66869e-05		850	689	782	643	610	714.8	663	888
Mgst1	5808	3276	3926.2	2.10181		0.000558824	1.58765	0.000151251	1	0.0125427		0.00167214	1.52306	0.000134627	1	0.0509783		1.27955e-16	3.09766	0.0005399	3.12467e-12	1.45401e-15		0.75542	-1.04241	-1.66246e-05	1	1		6.69598e-07	1.9511	0.000388649	0.0163516	4.5996e-06		1.33658e-07	2.03384	0.000405274	0.00326393	9.65374e-07		4019	3458	3423	3583	3334	3563.4	2578	5410
Ebpl	427	130	265	2.43398		0.000321585	1.76257	1.02028e-05	1	0.00818886		0.00168496	1.63884	8.54739e-06	1	0.051305		1.69537e-15	3.56449	3.43115e-05	4.14009e-11	1.77154e-14		0.642583	-1.0755	-1.65539e-06	1	1		6.26338e-06	2.02232	2.41087e-05	0.152952	3.75066e-05		6.34266e-07	2.175	2.57641e-05	0.0154888	4.13696e-06		226	237	142	155	164	184.8	118	347
Plcg2	1096	407	-848.8	-16.8951		6.53642e-07	-1.78796	-2.8564e-05	0.0159619	7.38978e-05		0.00171095	-1.43895	-1.97715e-05	1	0.0514245		6.98811e-76	-11.3885	-5.91235e-05	1.7065e-71	6.99384e-74		0.0636241	1.24255	8.79249e-06	1	0.676454		3.95397e-44	-6.36954	-3.05595e-05	9.6556e-40	3.32952e-42		2.88827e-54	-7.91445	-3.9352e-05	7.05316e-50	2.78781e-52		1128	694	756	988	945	902.2	596	539
Tap1	602	339	-503.6	-4.97161		1.24203e-06	-1.90563	-2.16996e-05	0.0303304	0.000118943		0.00170489	-1.51175	-1.54567e-05	1	0.0514245		4.24064e-19	-3.42162	-3.23157e-05	1.03556e-14	5.70873e-18		0.0833865	1.26054	6.24283e-06	1	0.75953		2.01373e-05	-1.79553	-1.06161e-05	0.491754	0.000111383		2.61347e-09	-2.26335	-1.6859e-05	6.38209e-05	2.33948e-08		683	664	643	623	539	630.4	273	332
Rxra	2404	1298	1686.2	1.90423		4.64745e-05	1.52998	7.13883e-05	1	0.00186356		0.00169617	1.38727	5.21645e-05	1	0.0514245		1.67318e-22	2.81221	0.000244103	4.0859e-18	2.8774e-21		0.346819	-1.10288	-1.92238e-05	1	1		5.8252e-09	1.83807	0.000172715	0.000142251	5.23368e-08		1.5602e-11	2.02716	0.000191938	3.81002e-07	1.79211e-10		1920	1820	1748	1930	1906	1864.8	1372	2528
Naip5	135	76	-106.4	-3.93923		8.05915e-05	-1.63008	-3.99465e-06	1	0.00286469		0.00170841	-1.46651	-3.28751e-06	1	0.0514245		1.63778e-13	-2.66956	-6.46329e-06	3.99947e-09	1.45277e-12		0.416106	1.11154	7.07137e-07	1	1		0.000437736	-1.63769	-2.46865e-06	1	0.00191603		1.48028e-05	-1.82035	-3.17578e-06	0.361484	7.86347e-05		125	137	152	163	136	142.6	87	88
Sod1	7051	3976	4782	3.01772		0.000237332	1.53623	9.20462e-05	1	0.00647646		0.00171204	1.44195	7.58624e-05	1	0.0514245		1.04349e-34	4.42178	0.000587359	2.5482e-30	3.45285e-33		0.586134	-1.06539	-1.61839e-05	1	1		5.12639e-19	2.87832	0.000495313	1.25186e-14	1.22612e-17		4.45926e-21	3.06652	0.000511497	1.08895e-16	1.13314e-19		2418	2528	2226	2594	2084	2370	1743	3157
Prlr	5570	3531	4230.4	4.48468		0.000404314	2.10889	9.80014e-05	1	0.00978527		0.0016983	1.93586	8.27088e-05	1	0.0514245		2.28665e-17	6.56298	0.000491644	5.58401e-13	2.72468e-16		0.681504	-1.08938	-1.52926e-05	1	1		1.06709e-07	3.11205	0.000393642	0.00260584	8.1509e-07		1.23113e-08	3.39022	0.000408935	0.000300641	1.02363e-07		1035	1523	1128	1446	938	1214	560	2350
C77080	307	101	96	1.22253		0.000760473	1.50588	1.57878e-05	1	0.0158049		0.00170846	1.46403	1.44819e-05	1	0.0514245		2.54576e-05	1.66992	2.09073e-05	0.621674	0.000102199		0.816247	-1.02858	-1.3059e-06	1	1		0.394803	1.10893	5.11956e-06	1	0.709425		0.276987	1.14063	6.42545e-06	1	0.526055		395	406	452	456	448	431.4	382	597
Ulbp1	65	31	-48.6	-11.125		0.00126183	-1.76384	-1.67046e-06	1	0.0229271		0.00169624	-1.73509	-1.63422e-06	1	0.0514245		7.55464e-19	-7.38642	-3.33516e-06	1.84484e-14	1.00154e-17		0.965256	1.01657	3.62419e-08	1	1		6.18172e-09	-4.18769	-1.6647e-06	0.000150958	5.5377e-08		2.91407e-09	-4.25709	-1.70094e-06	7.11615e-05	2.59713e-08		54	45	41	67	60	53.4	32	21
Tnfaip8	364	193	-333.8	-18.3854		0.00150718	-1.43479	-7.74521e-06	1	0.0261959		0.00170477	-1.42795	-7.6599e-06	1	0.0514245		5.8565e-75	-12.3965	-2.3497e-05	1.43016e-70	5.83738e-73		0.970476	1.00479	8.53126e-08	1	1		6.18924e-50	-8.63993	-1.57518e-05	1.51141e-45	6.48675e-48		2.03664e-50	-8.68131	-1.58371e-05	4.97347e-46	1.78261e-48		344	379	339	356	347	353	303	173
Dmrta1	19	12	11.6	8.25		0.00773741	4.29151	4.1641e-07	1	0.0854193		0.00170354	5.45	5.62972e-07	1	0.0514245		4.85177e-06	11.1936	1.28959e-06	0.11848	2.13132e-05		0.655398	1.26995	1.46562e-07	1	1		0.038077	2.60831	8.73183e-07	1	0.10534		0.112769	2.05386	7.26621e-07	1	0.253949		2	2	2	0	2	1.6	0	18
Slc11a1	225	71	-129	-3.00311		0.00802698	-1.42932	-4.22436e-06	1	0.0873525		0.00170515	-1.52584	-4.84679e-06	1	0.0514245		2.42226e-07	-2.05132	-7.20793e-06	0.00591516	1.23104e-06		0.642794	-1.06753	-6.2243e-07	1	1		0.0114687	-1.43517	-2.98358e-06	1	0.0368604		0.0383834	-1.34439	-2.36115e-06	1	0.101026		149	185	263	200	170	193.4	129	83
Adamts1	578	229	-393.2	-3.19911		0.588243	-1.05601	-2.18269e-06	1	1		0.00172471	-1.36827	-1.10754e-05	1	0.0516816		7.37188e-14	-2.15906	-2.20905e-05	1.80021e-09	6.75249e-13		0.0100708	-1.29569	-8.89268e-06	1	0.265817		4.83569e-12	-2.04453	-1.99078e-05	1.18087e-07	6.14719e-11		1.13783e-05	-1.57795	-1.10152e-05	0.277857	6.13913e-05		732	475	539	521	593	572	419	246
Parp16	144	60	84.4	1.96128		0.472237	1.11624	8.72515e-07	1	1		0.00172484	1.60263	4.52345e-06	1	0.0516816		3.03379e-09	2.43722	1.07881e-05	7.40851e-05	1.87273e-08		0.0178536	1.43574	3.65094e-06	1	0.361813		2.40508e-07	2.18342	9.91558e-06	0.00587321	1.75424e-06		0.00450416	1.52077	6.26465e-06	1	0.0152322		115	100	149	68	85	103.4	110	115
Ugt1a1	2015	1187	1483.8	4.64391		4.00197e-05	1.64922	1.91445e-05	0.977281	0.00168497		0.0017337	1.46403	1.36836e-05	1	0.0518199		1.14336e-51	6.80493	0.000171179	2.79208e-47	6.7279e-50		0.326597	-1.12649	-5.46091e-06	1	1		1.91328e-30	4.12616	0.000152034	4.67224e-26	8.70062e-29		4.17791e-35	4.64808	0.000157495	1.02025e-30	2.10795e-33		435	377	492	378	354	407.2	275	560
Rps23	31	13	-17.4	-3.55882		0.853094	-1.05604	-9.26693e-08	1	1		0.00173177	-2.16419	-9.39326e-07	1	0.0518199		0.000987686	-2.38083	-1.01274e-06	1	0.00317568		0.00422783	-2.04933	-8.46657e-07	1	0.159327		0.0025066	-2.25448	-9.20075e-07	1	0.00942436		0.802433	-1.1001	-7.3418e-08	1	1		34	13	22	24	28	24.2	9	13
Cacna2d4	16	4	-7.6	-13.6667		0.000112007	-8.82056	-5.31126e-07	1	0.00370624		0.00174178	-5.24567	-4.84843e-07	1	0.051998		0.107305	-2.23382	-3.30871e-07	1	0.222237		0.556864	1.68149	4.62831e-08	1	1		0.0395917	3.94865	2.00255e-07	1	0.108939		0.209916	2.3483	1.53972e-07	1	0.421282		7	2	6	16	10	8.2	2	0
Adipor2	3654	1864	2395.6	2.15976		0.01145	1.3956	5.8866e-05	1	0.11173		0.00178891	1.50994	7.58797e-05	1	0.0533075		7.05063e-18	3.19194	0.000326161	1.72176e-13	8.68262e-17		0.550163	1.08193	1.70137e-05	1	1		5.14823e-10	2.28714	0.000267295	1.2572e-05	5.28901e-09		1.7085e-08	2.11395	0.000250281	0.000417216	1.39072e-07		2360	1900	1810	2061	2197	2065.6	1650	2884
Srr	432	235	297.4	2.2908		0.0707113	1.31067	5.25678e-06	1	0.373137		0.00179002	1.59435	1.00567e-05	1	0.0533075		1.64305e-15	3.32709	3.93756e-05	4.01233e-11	1.71761e-14		0.191412	1.21643	4.79993e-06	1	1		5.16198e-10	2.53845	3.41188e-05	1.26056e-05	5.30091e-09		7.17318e-07	2.0868	2.93189e-05	0.0175169	4.6341e-06		235	242	248	219	224	233.6	137	364
S100a11	496	148	-402.8	-47.8372		0.000905655	-1.50065	-9.87109e-06	1	0.0179952		0.00180452	-1.46294	-9.36288e-06	1	0.0536086		9.65122e-107	-31.9006	-2.86601e-05	2.35683e-102	1.37025e-104		0.842148	1.02578	5.08213e-07	1	1		6.20359e-81	-21.2579	-1.8789e-05	1.51492e-76	1.20231e-78		1.79276e-82	-21.8058	-1.92973e-05	4.37792e-78	3.21906e-80		397	299	353	504	504	411.4	317	198
Zpr1	254	55	131.2	1.43968		0.507935	1.06889	1.80982e-06	1	1		0.00180233	1.36132	9.49296e-06	1	0.0536086		1.34984e-08	1.75302	1.97839e-05	0.00032963	7.81299e-08		0.0149926	1.27359	7.68314e-06	1	0.325728		6.33334e-07	1.64004	1.79741e-05	0.015466	4.36646e-06		0.0100848	1.28773	1.02909e-05	1	0.0312885		400	334	371	354	360	363.8	352	407
AI662270	708	248	-528.4	-18.3816		6.08571e-06	-1.70426	-1.65831e-05	0.148613	0.000386008		0.0018094	-1.44115	-1.2284e-05	1	0.0536885		5.39996e-77	-12.3688	-3.68853e-05	1.31867e-72	5.51745e-75		0.157969	1.18258	4.29904e-06	1	0.946116		6.49558e-45	-7.25757	-2.03023e-05	1.58622e-40	5.6249e-43		9.69197e-55	-8.58262	-2.46013e-05	2.36678e-50	9.4294e-53		724	443	430	615	582	558.8	381	302
Zfyve21	86	39	38.2	1.53652		0.0118161	1.51369	2.65471e-06	1	0.114059		0.00181169	1.66699	3.44696e-06	1	0.0536911		7.26261e-07	2.24842	6.45174e-06	0.0177353	3.49947e-06		0.561799	1.10128	7.92249e-07	1	1		0.0143203	1.48539	3.79702e-06	1	0.0447875		0.0629282	1.34879	3.00477e-06	1	0.155051		53	66	92	65	80	71.2	61	107
Mdh1	1952	887	1229.4	1.99177		0.0147574	1.36044	3.23916e-05	1	0.133473		0.00182728	1.48237	4.33496e-05	1	0.0540874		4.88587e-17	2.93601	0.000173985	1.19313e-12	5.72794e-16		0.496449	1.08963	1.0958e-05	1	1		1.42437e-09	2.15814	0.000141594	3.47831e-05	1.38247e-08		6.87996e-08	1.98062	0.000130636	0.00168009	5.17109e-07		1195	1298	1366	1195	1144	1239.6	960	1665
Fads3	200	73	101.4	1.72429		0.601097	1.06408	7.96871e-07	1	1		0.00183139	1.44036	5.47609e-06	1	0.0541437		7.63308e-10	2.05702	1.31447e-05	1.864e-05	4.95349e-09		0.0110293	1.35362	4.67922e-06	1	0.277257		2.49447e-08	1.93314	1.23478e-05	0.00060915	2.07123e-07		0.00211962	1.42813	7.66857e-06	1	0.00773361		183	161	149	195	173	172.2	189	156
Cyp4f14	1468	828	957.4	4.45133		0.00354378	2.75239	3.57803e-05	1	0.0491699		0.00183401	2.95808	3.99799e-05	1	0.0541554		2.47037e-07	6.45426	0.000111365	0.00603265	1.25393e-06		0.833114	1.07473	4.19969e-06	1	1		0.0133973	2.34496	7.55845e-05	1	0.0421709		0.0232052	2.18191	7.13848e-05	1	0.0651795		118	413	407	237	212	277.4	174	1051
Reep6	8547	5698	6676.4	3.09699		3.13173e-06	1.73637	0.000169777	0.0764768	0.000235313		0.00183739	1.44426	0.000102429	1	0.0541568		3.86166e-35	4.55573	0.000819804	9.43017e-31	1.29892e-33		0.117615	-1.20225	-6.73483e-05	1	0.860304		7.38216e-16	2.62371	0.000650027	1.80272e-11	1.37928e-14		1.51148e-21	3.15436	0.000717375	3.69103e-17	3.94341e-20		3807	3438	3278	2887	2509	3183.8	2348	4265
Rab17	75	22	41.2	1.54211		4.046e-05	1.71306	3.91312e-06	0.988034	0.00169765		0.00183849	1.50812	2.78848e-06	1	0.0541568		1.80337e-10	2.29664	7.11567e-06	4.40384e-06	1.23703e-09		0.329764	-1.13589	-1.12464e-06	1	1		0.0222094	1.34066	3.20255e-06	1	0.0659157		0.00106166	1.52284	4.32719e-06	1	0.00410154		78	57	74	89	82	76	78	107
Cd59a	926	185	478.6	2.75311		0.031089	1.36601	7.1944e-06	1	0.221727		0.00184266	1.56698	1.11446e-05	1	0.0542057		2.83666e-21	4.0131	5.92261e-05	6.92713e-17	4.47779e-20		0.340764	1.14712	3.95017e-06	1	1		1.10814e-13	2.93782	5.20317e-05	2.70607e-09	1.67351e-12		6.80531e-11	2.56105	4.80815e-05	1.66186e-06	7.32096e-10		300	169	309	299	288	273	213	329
Serpina3g	1785	918	-1508.2	-33.787		0.238721	-1.24025	-2.18589e-05	1	0.757725		0.00184459	-1.77269	-4.91863e-05	1	0.0542057		3.9313e-48	-23.3392	-0.000108007	9.60024e-44	2.08248e-46		0.0514882	-1.4293	-2.73274e-05	1	0.620625		5.3605e-43	-18.8181	-8.61483e-05	1.30903e-38	4.27789e-41		7.52297e-35	-13.166	-5.88209e-05	1.83711e-30	3.75687e-33		1575	1564	1804	1683	1145	1554.2	1229	311
5031434C07Rik	105	33	-52.6	-33.875		0.419435	-1.27842	-8.50783e-07	1	0.988001		0.00184777	-2.70355	-2.46155e-06	1	0.054234		6.10458e-14	-22.0716	-3.72951e-06	1.49074e-09	5.63393e-13		0.0204698	-2.11475	-1.61077e-06	1	0.391056		7.33923e-12	-17.2647	-2.87873e-06	1.79224e-07	9.16747e-11		4.29635e-07	-8.16393	-1.26796e-06	0.0104917	2.87838e-06		105	43	56	41	26	54.2	30	15
Shb	252	56	90.8	1.56328		0.0116267	1.47118	5.51267e-06	1	0.11285		0.00185528	1.60924	7.12784e-06	1	0.0543888		6.65116e-08	2.2909	1.5103e-05	0.00162421	3.59817e-07		0.560214	1.09384	1.61517e-06	1	1		0.0035546	1.55718	9.59031e-06	1	0.0129383		0.0194113	1.42359	7.97514e-06	1	0.0557413		154	179	175	150	148	161.2	124	242
F9	1526	694	851	1.65959		2.98742e-07	1.83936	7.84865e-05	0.00729528	4.07557e-05		0.00186293	1.44591	4.16962e-05	1	0.0545449		1.00008e-13	2.43805	0.000134468	2.44219e-09	9.03844e-13		0.0416568	-1.27211	-3.67903e-05	1	0.564516		0.0170357	1.32549	5.59817e-05	1	0.0521385		1.04908e-05	1.68616	9.2772e-05	0.256185	5.7006e-05		1227	1378	1326	1306	1214	1290.2	876	1901
Atp7b	427	196	271	2.23294		0.125596	1.25338	4.26621e-06	1	0.529207		0.0018673	1.57937	9.75508e-06	1	0.0545449		1.72124e-14	3.11461	3.56045e-05	4.20326e-10	1.64963e-13		0.116979	1.26009	5.48887e-06	1	0.857846		6.75632e-10	2.48498	3.13383e-05	1.64989e-05	6.84603e-09		3.22142e-06	1.97206	2.58494e-05	0.078667	1.8965e-05		240	256	256	196	213	232.2	152	347
Fastkd1	175	65	75.8	1.69926		0.16812	1.22884	1.90833e-06	1	0.628031		0.00186635	1.58129	4.84742e-06	1	0.0545449		5.72923e-09	2.3645	1.13786e-05	0.000139908	3.45026e-08		0.0884529	1.28681	2.93909e-06	1	0.779289		8.88195e-06	1.92417	9.4703e-06	0.216897	5.19639e-05		0.00561473	1.4953	6.5312e-06	1	0.0184911		117	120	107	118	114	115.2	70	198
Cbr4	108	39	55.6	1.55823		0.132899	1.18383	1.46054e-06	1	0.5471		0.00188345	1.40526	3.21988e-06	1	0.0549508		9.78002e-12	2.09392	8.69133e-06	2.38828e-07	7.44477e-11		0.124533	1.18705	1.75933e-06	1	0.879163		1.79742e-07	1.76877	7.23078e-06	0.0043893	1.33413e-06		0.000186183	1.49005	5.47145e-06	1	0.000824705		111	98	103	117	121	110	152	126
March1	507	226	-421.2	-10.0776		0.000413004	-1.49083	-1.11441e-05	1	0.00995613		0.00188604	-1.4197	-1.00065e-05	1	0.0549608		2.92521e-52	-6.7817	-2.88574e-05	7.14336e-48	1.76816e-50		0.670371	1.05011	1.13762e-06	1	1		1.3586e-31	-4.54893	-1.77133e-05	3.31771e-27	6.56972e-30		9.57749e-34	-4.77686	-1.88509e-05	2.33882e-29	4.59494e-32		452	412	538	504	432	467.6	350	250
Sfrp2	6	4	2.8	#DIV/0!		0.00133411	25.4131	2.68732e-07	1	0.0238421		0.00189917	23.2777	2.45226e-07	1	0.055146		0.0137169	16.6505	1.72276e-07	1	0.0358177		1	-1.09173	-2.35056e-08	1	1		0.594618	-1.52627	-9.6456e-08	1	0.954394		0.680933	-1.39802	-7.29504e-08	1	1		0	0	0	0	0	0	2	2
Ppap2b	1637	1017	1135.6	2.13018		0.00889962	1.33558	2.4274e-05	1	0.094041		0.00189739	1.41003	2.96591e-05	1	0.055146		2.2562e-24	3.14772	0.000155352	5.50964e-20	4.31115e-23		0.625956	1.05574	5.38512e-06	1	1		1.49823e-14	2.35681	0.000131078	3.65867e-10	2.45878e-13		5.10709e-13	2.23237	0.000125693	1.24715e-08	6.87136e-12		1199	869	944	938	1074	1004.8	889	1439
Gad1	9	2	-4.8	#DIV/0!		0.0747222	-4.23308	-2.71982e-07	1	0.386682		0.00189792	-32.3508	-3.45099e-07	1	0.055146		0.00189792	-32.3508	-3.45099e-07	1	0.00582911		0.193264	-7.64237	-7.3117e-08	1	1		0.193264	-7.64237	-7.3117e-08	1	0.408086		1	1	0	1	1		9	6	0	7	2	4.8	0	0
Chpt1	659	207	362	2.37121		0.0314885	1.40249	7.66034e-06	1	0.223402		0.00190438	1.62894	1.19702e-05	1	0.0552315		5.43054e-15	3.47773	4.7157e-05	1.32614e-10	5.41281e-14		0.342404	1.16146	4.3099e-06	1	1		8.68819e-09	2.47968	3.94967e-05	0.000212166	7.63735e-08		1.28666e-06	2.13496	3.51868e-05	0.0314203	8.06612e-06		325	265	208	259	263	264	177	454
Tmem150a	751	316	474.6	2.97915		9.94554e-05	1.71543	1.24451e-05	1	0.00336852		0.00190963	1.53787	9.35636e-06	1	0.055318		1.25501e-25	4.36845	5.85952e-05	3.06474e-21	2.60385e-24		0.427347	-1.11546	-3.08878e-06	1	1		1.23769e-11	2.54656	4.615e-05	3.02243e-07	1.50745e-10		4.4353e-14	2.84059	4.92388e-05	1.0831e-09	6.56425e-13		246	255	282	204	212	239.8	199	251
Gm14005	114	53	-101.4	-12.0217		0.00115562	-1.53008	-2.77288e-06	1	0.0216081		0.00192167	-1.49638	-2.65505e-06	1	0.0553784		9.17332e-35	-8.09751	-7.01549e-06	2.24013e-30	3.04365e-33		0.88145	1.02252	1.17827e-07	1	1		9.9766e-21	-5.29221	-4.24261e-06	2.43629e-16	2.70398e-19		1.38076e-21	-5.41141	-4.36043e-06	3.37181e-17	3.61007e-20		121	113	117	93	109	110.6	85	52
Npc1	1075	336	594.8	1.53955		0.010587	1.29088	2.36023e-05	1	0.106001		0.00191492	1.36326	2.94753e-05	1	0.0553784		2.18022e-15	2.22017	9.90056e-05	5.3241e-11	2.2493e-14		0.586466	1.05607	5.87293e-06	1	1		5.98222e-08	1.71989	7.54033e-05	0.00146086	4.70789e-07		1.02819e-06	1.62857	6.95304e-05	0.0251084	6.51829e-06		1204	937	1080	1007	1413	1128.2	1272	1045
Slc22a26	1785	1223	1445	7.04603		0.227378	1.25909	4.66071e-06	1	0.738723		0.00192305	1.8046	1.44737e-05	1	0.0553784		1.33078e-29	9.98566	0.000161642	3.24977e-25	3.42081e-28		0.0578061	1.43326	9.81304e-06	1	0.648427		6.80235e-25	7.93086	0.000156981	1.66113e-20	2.33633e-23		3.26488e-18	5.53346	0.000147168	7.97284e-14	6.75092e-17		161	313	329	298	125	245.2	141	462
Slc5a6	101	26	-55.8	-2.26244		0.425418	1.12477	6.95134e-07	1	0.989871		0.00191972	1.56155	3.12847e-06	1	0.0553784		0.269633	-1.18351	-8.63855e-07	1	0.489381		0.0243753	1.38832	2.43333e-06	1	0.424568		0.0638498	-1.33119	-1.55899e-06	1	0.163751		4.11545e-05	-1.84811	-3.99232e-06	1	0.000203935		82	66	82	82	73	77	58	99
Zfp937	61	23	-38	-2.23377		0.614897	1.08497	3.18224e-07	1	1		0.00192207	1.58864	2.20452e-06	1	0.0553784		0.422073	-1.14096	-4.627e-07	1	0.702255		0.0118756	1.46422	1.88629e-06	1	0.290003		0.191765	-1.23791	-7.80923e-07	1	0.405727		0.000145536	-1.81257	-2.66722e-06	1	0.000657051		59	61	55	37	46	51.6	68	74
Itih1	8803	3191	4414.8	1.84127		6.06671e-07	1.87713	0.00033382	0.0148149	6.92286e-05		0.00193771	1.47613	0.000181205	1	0.0557349		8.8077e-15	2.69063	0.000643425	2.15084e-10	8.63792e-14		0.0552129	-1.27166	-0.000152615	1	0.637664		0.00412055	1.43338	0.000309605	1	0.0147521		1.92276e-06	1.82277	0.00046222	0.0469538	1.17209e-05		4762	5616	5388	5619	4854	5247.8	3336	7643
Nudt12	276	97	179.2	1.93822		0.000298244	1.51197	7.07219e-06	1	0.00772335		0.00195063	1.42374	5.85339e-06	1	0.0559331		3.22954e-20	2.85208	2.5584e-05	7.88653e-16	4.75665e-19		0.596838	-1.06197	-1.2188e-06	1	1		1.42015e-08	1.88633	1.85118e-05	0.0003468	1.21386e-07		5.08642e-10	2.00323	1.97306e-05	1.2421e-05	4.97838e-09		205	224	157	170	199	191	144	256
Aqp9	1170	494	469.4	1.31285		0.000349572	1.52398	5.686e-05	1	0.00877343		0.00194997	1.44017	4.77662e-05	1	0.0559331		3.01181e-08	1.9266	0.000100551	0.000735483	1.68573e-07		0.62982	-1.05819	-9.09382e-06	1	1		0.0461506	1.26419	4.36912e-05	1	0.12416		0.0132964	1.33775	5.2785e-05	1	0.0398795		1577	1482	1471	1587	1385	1500.4	1206	2060
BC017643	296	112	-241.4	-3.98025		0.0268172	-1.22457	-4.25979e-06	1	0.200821		0.00195148	-1.32646	-5.71677e-06	1	0.0559331		1.31006e-23	-2.68766	-1.45857e-05	3.19918e-19	2.38745e-22		0.394641	-1.0832	-1.45698e-06	1	1		5.77619e-15	-2.19478	-1.03259e-05	1.41054e-10	9.87085e-14		2.14156e-12	-2.0262	-8.86896e-06	5.22969e-08	2.69711e-11		368	273	299	325	347	322.4	246	199
Amer2	84	29	-46.6	-3.11818		0.0626826	1.54345	1.59363e-06	1	0.347021		0.00195735	2.04367	3.06049e-06	1	0.0560357		0.38258	-1.24404	-5.75253e-07	1	0.647713		0.222211	1.32409	1.46686e-06	1	1		0.00710217	-1.92012	-2.16888e-06	1	0.0240049		9.1876e-05	-2.54242	-3.63574e-06	1	0.000428743		56	52	29	36	29	40.4	40	82
Hist1h2bb	290	98	-239.6	-20.3226		9.61752e-06	-2.16882	-9.7868e-06	0.23486	0.000550023		0.00197471	-1.70178	-7.48883e-06	1	0.0562192		3.76351e-36	-13.5973	-1.68244e-05	9.1905e-32	1.32811e-34		0.169311	1.27444	2.29798e-06	1	0.96745		2.47145e-18	-6.26943	-7.03764e-06	6.03529e-14	5.58306e-17		2.39595e-23	-7.99004	-9.33562e-06	5.85092e-19	6.982e-22		292	263	159	280	266	252	158	71
Themis2	284	116	-213.2	-5.40496		9.66955e-05	-1.61136	-7.16673e-06	1	0.00328872		0.00197024	-1.45691	-5.92397e-06	1	0.0562192		1.14011e-22	-3.6578	-1.37253e-05	2.78415e-18	1.97548e-21		0.420857	1.10601	1.24276e-06	1	1		1.27787e-09	-2.27002	-6.55854e-06	3.12055e-05	1.24822e-08		6.35885e-12	-2.51067	-7.80129e-06	1.55283e-07	7.63813e-11		269	203	269	318	249	261.6	158	118
Sc5d	2456	1241	1708.4	3.47379		0.000148647	2.82566	9.2482e-05	1	0.00458328		0.00197527	2.31992	6.68626e-05	1	0.0562192		8.92177e-09	5.0357	0.000204435	0.00021787	5.26128e-08		0.462282	-1.218	-2.56194e-05	1	1		0.0321258	1.78213	0.000111953	1	0.0908		0.00424722	2.17064	0.000137573	1	0.0144663		463	1110	749	635	496	690.6	313	1514
Arhgap19	384	107	-252.8	-6.47186		0.014799	-1.35351	-5.59551e-06	1	0.133718		0.00197183	-1.47104	-6.86013e-06	1	0.0562192		9.31622e-27	-4.33806	-1.64854e-05	2.27502e-22	2.05512e-25		0.51411	-1.08683	-1.26462e-06	1	1		4.16315e-17	-3.20505	-1.08899e-05	1.01664e-12	8.63756e-16		5.80371e-15	-2.94898	-9.6253e-06	1.41726e-10	9.28745e-14		323	210	221	321	420	299	198	138
Rpl19	1059	379	-656.6	-2.19079		0.0735454	-1.26765	-1.83895e-05	1	0.383278		0.00196827	-1.50918	-2.93858e-05	1	0.0562192		0.00310908	-1.48273	-2.83564e-05	1	0.00918396		0.190964	-1.19054	-1.09964e-05	1	1		0.241182	-1.16967	-9.96692e-06	1	0.485065		0.895697	1.01784	1.02945e-06	1	1		1476	1144	938	1416	1066	1208	903	417
Smarca2	2844	1067	1807.8	2.02704		0.510286	1.0769	1.19736e-05	1	1		0.00199723	1.41625	6.48141e-05	1	0.056778		5.1995e-15	2.43773	0.000223868	1.26972e-10	5.1995e-14		0.0150174	1.31512	5.28405e-05	1	0.325978		6.85364e-13	2.26366	0.000211894	1.67366e-08	9.58567e-12		1.48103e-06	1.72126	0.000159054	0.0361668	9.19339e-06		2344	2355	2145	1825	2092	2152.2	1900	2527
Adh5	1328	655	918	1.89334		0.000881486	1.50956	3.8006e-05	1	0.0176877		0.00200474	1.46577	3.47393e-05	1	0.0568704		3.18677e-16	2.78655	0.00013325	7.78208e-12	3.49286e-15		0.811393	-1.02988	-3.26672e-06	1	1		7.60435e-07	1.84593	9.52442e-05	0.0185698	5.17698e-06		2.19044e-07	1.90109	9.85109e-05	0.00534905	1.54463e-06		1012	1098	1238	889	901	1027.6	775	1361
Ppfibp2	217	81	86.2	1.36249		0.0117591	1.38268	6.54427e-06	1	0.113737		0.00200514	1.48588	8.30918e-06	1	0.0568704		3.71099e-08	2.02663	1.75567e-05	0.000906225	2.06007e-07		0.577231	1.07464	1.76491e-06	1	1		0.00278731	1.46573	1.10124e-05	1	0.0103823		0.0147964	1.36392	9.24752e-06	1	0.0438293		282	214	171	248	274	237.8	212	388
Ndrg2	5310	3022	4381.6	3.49011		0.00110178	1.59495	7.62055e-05	1	0.0208408		0.00201551	1.55513	7.1105e-05	1	0.0570982		8.06789e-28	5.11003	0.00052644	1.97018e-23	1.90356e-26		0.859188	-1.02561	-5.10051e-06	1	1		1.44235e-15	3.20387	0.000450234	3.52222e-11	2.62656e-14		3.7019e-16	3.28591	0.000455335	9.04003e-12	6.60338e-15		1583	2105	2177	1443	1490	1759.6	1353	2624
Pira2	15	4	-7.8	-8.8		0.036988	-3.29478	-4.56356e-07	1	0.248349		0.00203235	-6.67706	-5.57093e-07	1	0.0575086		0.0113863	-4.68342	-5.1532e-07	1	0.0302265		0.431766	-2.02656	-1.00737e-07	1	1		0.7211	-1.42147	-5.89645e-08	1	1		0.820345	1.42568	4.17723e-08	1	1		10	15	13	2	4	8.8	2	1
Prdx6	2765	1368	1922.4	2.4413		0.000415029	1.43449	4.18825e-05	1	0.00997314		0.0020471	1.3702	3.56861e-05	1	0.0578589		2.42154e-34	3.58701	0.000249376	5.91341e-30	7.88454e-33		0.65271	-1.04691	-6.1964e-06	1	1		6.16905e-19	2.50055	0.000207494	1.50648e-14	1.46688e-17		1.12261e-20	2.61786	0.00021369	2.74142e-16	2.79736e-19		1448	1275	1480	1133	1333	1333.8	1094	1607
Smim22	14	5	-7	-4.18182		0.328689	1.62495	1.43571e-07	1	0.884571		0.00205208	3.50705	5.7595e-07	1	0.0579328		1	1.06648	1.52735e-08	1	1		0.0552982	2.15825	4.32379e-07	1	0.637664		0.413267	-1.52365	-1.28297e-07	1	0.735245		0.00530951	-3.28843	-5.60677e-07	1	0.0176166		2	4	6	3	0	3	14	7
Cbs	2033	1131	1418.8	2.04186		9.26066e-09	2.159	0.000113959	0.000226145	3.18514e-06		0.00205946	1.50689	4.98395e-05	1	0.0580175		3.77073e-16	3.01444	0.00019807	9.20813e-12	4.11444e-15		0.00675037	-1.43276	-6.41194e-05	1	0.2095		0.0118082	1.39622	8.41113e-05	1	0.0377873		2.09072e-07	2.00045	0.000148231	0.00510554	1.47901e-06		1261	1133	1300	1716	1399	1361.8	1012	2241
Gm16023	55	30	20.4	1.37778		0.00908582	1.53997	2.10995e-06	1	0.0953821		0.00205983	1.66035	2.58036e-06	1	0.0580175		8.45185e-05	1.90997	3.55574e-06	1	0.000317529		0.645943	1.07817	4.70412e-07	1	1		0.196274	1.24026	1.44579e-06	1	0.412817		0.403919	1.15034	9.75378e-07	1	0.705457		54	52	49	55	60	54	66	66
Hist2h3b	57	25	-37	-9.80952		0.000453915	-2.32938	-1.70728e-06	1	0.0107098		0.00207044	-2.06665	-1.54401e-06	1	0.0581033		5.5985e-11	-6.4837	-2.53015e-06	1.36715e-06	3.9882e-10		0.680306	1.12713	1.63271e-07	1	1		0.00132915	-2.78344	-8.22871e-07	1	0.00529578		0.000205147	-3.1373	-9.86142e-07	1	0.000902366		40	35	40	59	32	41.2	25	5
Stbd1	494	107	123	1.31362		0.0383567	1.36014	1.01628e-05	1	0.25453		0.00206815	1.58029	1.6375e-05	1	0.0581033		7.54708e-05	1.80333	2.26689e-05	1	0.000285338		0.313852	1.16185	6.2122e-06	1	1		0.0578761	1.32584	1.25061e-05	1	0.150707		0.372517	1.14114	6.2939e-06	1	0.660387		500	284	399	399	379	392.2	315	572
Rbbp8nl	3	2	2.2	#DIV/0!		0.0388899	11.2354	1.12668e-07	1	0.256427		0.00206587	18.3014	1.90448e-07	1	0.0581033		1	1	0	1	1		0.390342	1.62891	7.77802e-08	1	1		0.0388899	-11.2354	-1.12668e-07	1	0.107189		0.00206587	-18.3014	-1.90448e-07	1	0.00755333		0	0	0	0	0	0	2	2
Gm16063	13	4	6	5.28571		0.0448675	2.79868	2.0084e-07	1	0.27916		0.0020724	4.32289	3.71032e-07	1	0.0581033		1.73301e-05	7.21027	6.93436e-07	0.4232	7.10187e-05		0.320437	1.54462	1.70192e-07	1	1		0.0214688	2.57631	4.92596e-07	1	0.0640054		0.218522	1.66793	3.22404e-07	1	0.434848		3	0	0	4	0	1.4	2	9
Sptb	360	129	-197	-3.35646		1.06326e-05	-2.21398	-1.11537e-05	0.259648	0.000591453		0.00207779	-1.73069	-8.5881e-06	1	0.0581875		6.23794e-06	-2.27413	-1.13968e-05	0.15233	2.70137e-05		0.172692	1.27925	2.56565e-06	1	0.973036		0.896705	-1.02717	-2.43009e-07	1	1		0.135514	-1.314	-2.80866e-06	1	0.295654		240	199	335	412	217	280.6	137	89
Prelp	2141	787	-1663.8	-4.18858		0.00795351	-1.25511	-3.21618e-05	1	0.0869217		0.00208464	-1.30165	-3.66689e-05	1	0.0583127		0	-2.85623	-0.000102833	0	0		0.674002	-1.03708	-4.5071e-06	1	1		0	-2.27568	-7.06713e-05	0	0		0	-2.19432	-6.61642e-05	0	0		2151	2113	2610	1880	2174	2185.6	1294	1332
Spry2	89	66	-73.8	-3.23636		0.657853	-1.07561	-5.42934e-07	1	1		0.00208718	-1.66725	-3.09113e-06	1	0.0583169		5.5631e-06	-2.18482	-4.18857e-06	0.135851	2.42894e-05		0.0094553	-1.55006	-2.5482e-06	1	0.255023		5.05832e-05	-2.03124	-3.64563e-06	1	0.000262092		0.137592	-1.31043	-1.09744e-06	1	0.299092		119	102	115	91	107	106.8	103	36
Tmco1	644	271	359.4	1.36907		0.0469822	1.18647	1.4498e-05	1	0.287689		0.00209059	1.30276	2.35394e-05	1	0.0583453		2.64869e-12	1.82729	6.43221e-05	6.4681e-08	2.12278e-11		0.278294	1.09801	9.04149e-06	1	1		5.26221e-07	1.54011	4.98241e-05	0.0128503	3.66628e-06		7.96745e-05	1.40263	4.07827e-05	1	0.000375463		1156	1035	1039	1146	1003	1075.8	1010	1151
Pcsk6	1629	859	1142.8	3.15217		0.000807135	1.5006	1.9231e-05	1	0.0164822		0.00209469	1.45124	1.73349e-05	1	0.0583932		7.62781e-35	4.6289	0.000139409	1.86271e-30	2.53776e-33		0.78254	-1.03401	-1.89619e-06	1	1		3.22619e-20	3.08471	0.000120178	7.87836e-16	8.46225e-19		2.55725e-21	3.18962	0.000122074	6.2448e-17	6.57348e-20		626	487	545	606	391	531	382	661
Ipcef1	362	132	-285.8	-21.1268		3.63853e-09	-2.22367	-1.18534e-05	8.88529e-05	1.6512e-06		0.0021131	-1.50083	-7.18802e-06	1	0.0587721		1.37875e-56	-14.1088	-2.00135e-05	3.36691e-52	9.32662e-55		0.00402223	1.48163	4.66542e-06	1	0.155586		3.96043e-27	-6.34481	-8.16005e-06	9.67138e-23	1.53758e-25		1.42171e-40	-9.40064	-1.28255e-05	3.47183e-36	8.78943e-39		372	284	200	270	374	300	168	180
Cpn2	3087	1690	1958.6	2.00215		1.15576e-05	1.88001	0.000124916	0.282237	0.000632201		0.00211268	1.55402	7.86414e-05	1	0.0587721		1.6401e-13	2.93373	0.000274489	4.00512e-09	1.45429e-12		0.182498	-1.20978	-4.62742e-05	1	0.98797		0.00189202	1.56049	0.000149573	1	0.00729448		9.94257e-06	1.88784	0.000195847	0.242798	5.42322e-05		1812	2155	2185	1940	1680	1954.4	1350	3070
Fcnb	169	52	-115	#DIV/0!		0.00319693	-2.04491	-4.20282e-06	1	0.045326		0.00212251	-2.11028	-4.32741e-06	1	0.0589667		3.32494e-35	-747.208	-8.21401e-06	8.1195e-31	1.12303e-33		0.912415	-1.03197	-1.24593e-07	1	1		4.59251e-26	-365.4	-4.01119e-06	1.12149e-21	1.67888e-24		1.0573e-25	-354.081	-3.8866e-06	2.58193e-21	3.45178e-24		169	89	65	111	141	115	53	26
Erg	140	31	-76.2	-2.00794		0.00178081	-1.52155	-3.73881e-06	1	0.0296639		0.00213525	-1.50469	-3.65847e-06	1	0.0592082		0.778558	-1.04061	-4.25633e-07	1	1		0.956637	1.01121	8.03413e-08	1	1		0.00562606	1.46218	3.31318e-06	1	0.0194767		0.00637392	1.44597	3.23284e-06	1	0.0207673		193	116	117	163	170	151.8	53	105
Ppp2r5e	477	148	163.2	1.18673		0.02905	1.24532	1.62262e-05	1	0.212259		0.00213605	1.36082	2.38659e-05	1	0.0592082		0.000308181	1.43726	2.89219e-05	1	0.00107174		0.376691	1.09275	7.6397e-06	1	1		0.15335	1.15413	1.26957e-05	1	0.338957		0.586009	1.05617	5.05599e-06	1	0.929545		829	922	972	1019	819	912.2	794	1230
Pdilt	64	23	31.2	3.6		7.28242e-06	2.99824	1.7584e-06	0.177837	0.000441282		0.00213874	2.18164	1.03982e-06	1	0.0592155		7.41772e-12	5.2341	3.72591e-06	1.81141e-07	5.70522e-11		0.176843	-1.3743	-7.18587e-07	1	0.979249		0.0124817	1.74572	1.96751e-06	1	0.039657		0.000105503	2.39916	2.68609e-06	1	0.000488135		13	14	15	8	10	12	13	19
Pcyt1a	763	295	520	1.70999		0.0952934	1.18401	1.0798e-05	1	0.450923		0.00214748	1.3637	2.13423e-05	1	0.05939		5.36603e-16	2.27932	7.50721e-05	1.31038e-11	5.78026e-15		0.162995	1.15176	1.05443e-05	1	0.9575		1.06385e-10	1.92508	6.4274e-05	2.59791e-06	1.18248e-09		3.53975e-07	1.67142	5.37297e-05	0.00864407	2.40514e-06		717	864	765	831	877	810.8	688	919
Hebp1	847	427	502.8	1.8714		0.000128568	1.90487	3.79873e-05	1	0.00410947		0.00215171	1.67404	2.8297e-05	1	0.0594398		2.9888e-09	2.74035	7.30615e-05	7.29864e-05	1.84682e-08		0.438764	-1.13788	-9.69027e-06	1	1		0.0295353	1.4386	3.50742e-05	1	0.0843865		0.00323167	1.63696	4.47645e-05	1	0.0113492		425	622	726	565	547	577	450	1049
Epb4.2	66	22	-37.8	-38.8		0.00300305	-4.2463	-2.15527e-06	1	0.0432907		0.0021622	-4.3635	-2.1731e-06	1	0.0596202		1.12864e-07	-23.6905	-2.70018e-06	0.00275613	5.92844e-07		1	-1.0276	-1.78325e-08	1	1		0.00443294	-5.57911	-5.44915e-07	1	0.0157579		0.00443294	-5.42925	-5.27082e-07	1	0.0150184		28	23	44	66	33	38.8	3	2
A2m	157	91	-106.8	-268		0.492771	1.19443	1.52997e-06	1	1		0.00216312	-2.22756	-4.3365e-06	1	0.0596202		1.81405e-29	-146.581	-7.81542e-06	4.42991e-25	4.62412e-28		0.000195807	-2.66066	-5.86646e-06	1	0.0192807		1.14613e-31	-175.081	-9.34539e-06	2.79886e-27	5.56433e-30		1.09781e-19	-65.8035	-3.47892e-06	2.68084e-15	2.54349e-18		32	154	157	76	117	107.2	41	50
Incenp	526	229	-462.4	-12.1691		0.0140511	-1.34142	-9.27386e-06	1	0.128947		0.00217566	-1.44257	-1.11785e-05	1	0.0598981		8.82926e-53	-8.23819	-3.20136e-05	2.15611e-48	5.41735e-51		0.549563	-1.07541	-1.90464e-06	1	1		1.41358e-39	-6.1414	-2.27398e-05	3.45197e-35	9.75134e-38		1.001e-36	-5.71076	-2.08351e-05	2.44444e-32	5.32558e-35		491	553	420	532	523	503.8	318	191
Epb4.1l3	115	57	-75.4	-2.43346		0.613502	-1.07189	-6.20795e-07	1	1		0.00218023	-1.51807	-3.15865e-06	1	0.0599565		0.000383314	-1.64505	-3.62926e-06	1	0.00131542		0.0122833	-1.41625	-2.53786e-06	1	0.295233		0.00257764	-1.53471	-3.00846e-06	1	0.00966912		0.592073	-1.08364	-4.70606e-07	1	0.936183		122	98	144	150	126	128	59	70
Ms4a1	185	90	-150.8	-17.3913		1.0328e-10	-3.06942	-7.82431e-06	2.52209e-06	1.04717e-07		0.00220084	-1.66302	-4.62684e-06	1	0.0604549		3.37113e-33	-11.7775	-1.06199e-05	8.23231e-29	1.03551e-31		0.000479704	1.84568	3.19747e-06	1	0.0353258		7.0399e-10	-3.83704	-2.79555e-06	1.71914e-05	7.10683e-09		7.77588e-21	-7.08197	-5.99302e-06	1.89887e-16	1.95357e-19		175	144	189	181	111	160	106	68
Gstm7	277	83	153.2	2.02681		1.08604e-09	2.66451	1.80816e-05	2.65212e-05	6.80031e-07		0.00221961	1.63158	6.86091e-06	1	0.060882		4.6145e-05	1.92421	1.00398e-05	1	0.000178923		0.00186323	-1.63308	-1.12207e-05	1	0.0957898		0.0390186	-1.38472	-8.04184e-06	1	0.107507		0.299012	1.17935	3.17888e-06	1	0.55748		97	152	215	130	152	149.2	143	243
Gbp2b	689	310	-445.6	-4.30564		1.55162e-07	-3.14802	-2.89097e-05	0.00378906	2.54299e-05		0.00222137	-1.923	-2.0336e-05	1	0.060882		6.54765e-07	-2.96048	-2.80571e-05	0.0159894	3.17312e-06		0.0226111	1.63704	8.57373e-06	1	0.410226		0.783872	1.06335	8.52613e-07	1	1		0.0457582	-1.53951	-7.72112e-06	1	0.117684		446	748	667	593	448	580.4	123	245
Fam49a	371	190	-286.6	-4.2867		0.000153951	-1.47635	-8.74261e-06	1	0.00468763		0.00222402	-1.36674	-7.27065e-06	1	0.0608864		1.22665e-22	-2.91383	-1.77968e-05	2.99549e-18	2.12295e-21		0.466304	1.0802	1.47196e-06	1	1		9.56437e-10	-1.97367	-9.05416e-06	2.33562e-05	9.45978e-09		7.63017e-12	-2.13196	-1.05261e-05	1.86329e-07	9.06269e-11		337	365	453	348	366	373.8	246	251
Apcs	8619	3604	-5316.4	-6.40944		1.78917e-05	2.08681	0.000305149	0.436915	0.000904587		0.00223047	-1.68575	-0.000114217	1	0.0609945		9.4752e-09	-2.70492	-0.000176973	0.000231384	5.5648e-08		6.51701e-13	-3.51785	-0.000419366	1.59145e-08	3.97863e-09		0	-5.64467	-0.000482123	0	0		0.00570078	-1.60458	-6.27563e-05	1	0.0187391		3568	3846	3529	5303	3120	3873.2	1998	1775
Ndufa10	659	429	524.4	1.73118		0.015079	1.24338	1.3296e-05	1	0.135392		0.00223386	1.31452	1.71825e-05	1	0.0610188		6.3971e-23	2.42535	7.78669e-05	1.56217e-18	1.12387e-21		0.536076	1.05722	3.88658e-06	1	1		8.59413e-14	1.95061	6.4571e-05	2.09869e-09	1.31497e-12		6.77821e-12	1.84504	6.06844e-05	1.65524e-07	8.11392e-11		755	752	693	803	777	756	678	987
Mrpl38	298	163	194.6	1.84682		0.000361913	1.41943	6.99121e-06	1	0.00901828		0.00223882	1.35001	5.83406e-06	1	0.0610215		6.98936e-25	2.71062	2.85132e-05	1.7068e-20	1.37756e-23		0.609365	-1.05142	-1.15714e-06	1	1		1.774e-11	1.90965	2.1522e-05	4.33212e-07	2.13195e-10		3.91087e-13	2.00785	2.26791e-05	9.55034e-09	5.32053e-12		236	273	244	188	208	229.8	216	293
C9	6603	3432	-3786.6	-2.53977		0.00601149	1.7655	0.000221231	1	0.0722089		0.00223895	1.88402	0.000255482	1	0.0610215		0.661702	-1.09426	-2.48947e-05	1	0.97143		0.752117	1.06713	3.42515e-05	1	1		0.00150124	-1.93192	-0.000246125	1	0.00590914		0.00049825	-2.06161	-0.000280377	1	0.00205285		3223	5355	4255	3747	3231	3962.2	2276	8570
Dock10	1388	836	-1108.2	-5.55674		5.51026e-07	-1.79863	-4.33023e-05	0.0134561	6.45976e-05		0.00224901	-1.42753	-2.92072e-05	1	0.0611589		0	-3.78475	-7.17559e-05	0	0		0.0485696	1.25996	1.40952e-05	1	0.606685		6.11378e-10	-2.10425	-2.84536e-05	1.49298e-05	6.22336e-09		6.66134e-16	-2.65126	-4.25488e-05	1.6267e-11	1.15205e-14		1554	1242	1284	1403	1274	1351.4	1020	600
2010003K11Rik	252	95	-149.2	-8.77083		0.733423	-1.07388	-8.32195e-07	1	1		0.00224793	-1.89932	-5.7276e-06	1	0.0611589		9.21055e-15	-5.96913	-1.00699e-05	2.24922e-10	9.01851e-14		0.00678708	-1.76865	-4.8954e-06	1	0.209798		1.16802e-13	-5.55848	-9.23771e-06	2.8523e-09	1.75203e-12		6.31373e-07	-3.14277	-4.3423e-06	0.0154181	4.12029e-06		263	128	123	199	129	168.4	109	46
Lrig3	90	36	44.2	1.60882		0.344378	1.14242	8.5194e-07	1	0.902331		0.00225172	1.51104	3.05706e-06	1	0.0611646		6.0602e-08	2.07207	6.41315e-06	0.0014799	3.2982e-07		0.0398137	1.32267	2.20512e-06	1	0.550099		1.07116e-05	1.81376	5.56121e-06	0.261577	6.19263e-05		0.0169567	1.37129	3.35608e-06	1	0.0494427		101	66	79	99	69	82.8	64	95
P2rx1	121	47	-96.8	#DIV/0!		5.06723e-12	-3.18032	-4.78151e-06	1.23742e-07	8.24945e-09		0.00226945	-1.61177	-2.64729e-06	1	0.0612324		1.20667e-55	-633.608	-6.96354e-06	2.94668e-51	7.89996e-54		9.67765e-05	1.97318	2.13422e-06	1	0.0115282		1.38436e-24	-199.228	-2.18203e-06	3.3806e-20	4.68876e-23		2.94893e-40	-393.113	-4.31625e-06	7.20128e-36	1.79583e-38		98	65	89	121	111	96.8	68	48
Gbp4	726	266	-443	-6.32452		1.82145e-05	-2.22723	-2.10656e-05	0.444799	0.000919006		0.0022603	-1.76083	-1.65189e-05	1	0.0612324		7.95142e-14	-4.27705	-2.92921e-05	1.94174e-09	7.27514e-13		0.208306	1.26488	4.54663e-06	1	1		0.00069493	-1.92034	-8.22654e-06	1	0.00293044		3.75362e-06	-2.429	-1.27732e-05	0.0916634	2.18454e-05		457	538	482	786	368	526.2	145	163
Lin7a	766	334	514.4	2.83714		0.000606332	1.9163	1.87215e-05	1	0.0133273		0.00226738	1.78305	1.59989e-05	1	0.0612324		2.37733e-13	4.14203	6.41965e-05	5.80544e-09	2.07782e-12		0.702062	-1.07473	-2.72258e-06	1	1		4.56929e-05	2.16147	4.5475e-05	1	0.000238219		8.56623e-06	2.323	4.81976e-05	0.209187	4.71993e-05		271	416	240	292	181	280	222	352
Acad11	3415	2300	2797.6	3.71454		0.00613481	1.33389	2.47962e-05	1	0.0732219		0.00226191	1.37828	2.80928e-05	1	0.0612324		1.29332e-54	5.49072	0.000333504	3.1583e-50	8.33324e-53		0.756699	1.03328	3.29666e-06	1	1		2.87631e-39	4.11633	0.000308708	7.02396e-35	1.962e-37		1.03094e-37	3.98375	0.000305411	2.51756e-33	5.65743e-36		1307	896	1006	986	958	1030.6	893	1125
Ngp	5372	2133	-3519.4	-2933.83		0.00690443	-1.82672	-0.000113905	1	0.0793814		0.00227302	-1.97781	-0.00012443	1	0.0612324		4.39363e-92	-1834.53	-0.000251547	1.07292e-87	5.41881e-90		0.720173	-1.08271	-1.05249e-05	1	1		2.30762e-81	-1004.27	-0.000137642	5.6352e-77	4.50816e-79		5.84162e-80	-927.557	-0.000127117	1.42652e-75	1.01894e-77		5372	2925	1593	4089	3624	3520.6	1613	1093
Dhfr	156	59	57.2	1.20183		0.00928695	1.2901	6.02827e-06	1	0.0971668		0.00226611	1.34662	7.20262e-06	1	0.0612324		8.28489e-09	1.75157	1.56174e-05	0.000202317	4.90228e-08		0.665528	1.04381	1.17435e-06	1	1		0.00165848	1.3577	9.58911e-06	1	0.00646864		0.00654544	1.30072	8.41475e-06	1	0.0212723		239	356	249	298	290	286.4	274	358
Mid1ip1	861	194	377	2.76498		0.318386	1.205	3.46342e-06	1	0.871089		0.00227427	1.76577	1.29372e-05	1	0.0612324		3.66762e-12	3.73818	4.62598e-05	8.95633e-08	2.90507e-11		0.0401761	1.46536	9.47375e-06	1	0.552111		1.95585e-09	3.10221	4.27963e-05	4.77618e-05	1.85555e-08		5.34099e-05	2.11702	3.33226e-05	1	0.000259556		254	302	224	171	213	232.8	173	413
Rps24	2322	1458	-1704	-2.77908		0.831976	-1.03134	-5.85248e-06	1	1		0.00226621	-1.56221	-6.93034e-05	1	0.0612324		1.87886e-05	-1.87484	-8.98587e-05	0.458817	7.66355e-05		0.00449825	-1.51473	-6.34509e-05	1	0.164442		4.7283e-05	-1.81786	-8.40062e-05	1	0.000245922		0.212299	-1.20012	-2.05553e-05	1	0.424955		2532	2914	2095	3138	2630	2661.8	1336	2239
Slc35d2	299	158	145.4	1.54951		0.0266185	1.38933	7.45412e-06	1	0.200131		0.00228208	1.57159	1.09438e-05	1	0.0613749		3.51813e-08	2.27144	2.43431e-05	0.000859128	1.95657e-07		0.408441	1.13119	3.48966e-06	1	1		0.000903085	1.63492	1.6889e-05	1	0.00372083		0.0123536	1.44531	1.33993e-05	1	0.0374193		253	266	256	279	269	264.6	193	311
Cyp26a1	428	91	165.6	6.91429		0.000580367	3.26328	4.64196e-06	1	0.0129076		0.00228511	2.84969	3.79369e-06	1	0.0613888		2.33656e-10	9.65907	1.77596e-05	5.70587e-06	1.58938e-09		0.683776	-1.14514	-8.48275e-07	1	1		0.00115758	2.95992	1.31177e-05	1	0.00467008		0.000269826	3.38952	1.3966e-05	1	0.00116521		26	29	40	29	16	28	41	95
Prkaa2	753	351	565.4	2.07736		0.0264045	1.28709	1.11865e-05	1	0.19919		0.00229263	1.41384	1.61254e-05	1	0.0614893		1.43914e-21	2.98947	7.75192e-05	3.51438e-17	2.32586e-20		0.410625	1.09848	4.93884e-06	1	1		1.48735e-13	2.32265	6.63327e-05	3.63211e-09	2.20797e-12		4.16733e-11	2.11443	6.13939e-05	1.01766e-06	4.60273e-10		527	571	467	579	550	538.8	452	732
Slc22a29	137	30	81.2	23.5556		0.168367	2.04883	2.88319e-07	1	0.628339		0.00229389	4.30361	9.08148e-07	1	0.0614893		3.44823e-13	33.4329	8.91566e-06	8.42057e-09	2.97757e-12		0.0952009	2.10052	6.19829e-07	1	0.803449		6.86897e-10	16.318	8.62735e-06	1.6774e-05	6.94864e-09		1.38297e-06	7.76857	8.00752e-06	0.0337721	8.61754e-06		1	7	1	9	0	3.6	2	12
Crebl2	290	138	200.4	1.91674		0.0459912	1.26968	4.39209e-06	1	0.283756		0.00231478	1.43606	7.10175e-06	1	0.0619812		2.05342e-17	2.73894	2.83209e-05	5.01444e-13	2.45445e-16		0.301922	1.13104	2.70966e-06	1	1		8.24389e-11	2.15719	2.39288e-05	2.01316e-06	9.30724e-10		3.95116e-08	1.90726	2.12191e-05	0.000964874	3.0563e-07		241	206	200	255	226	225.6	173	345
Akr1c20	1148	625	755	2.07397		0.014801	1.34332	1.75088e-05	1	0.133718		0.00232157	1.44583	2.27366e-05	1	0.062095		9.65631e-20	3.05538	0.00010482	2.35807e-15	1.36779e-18		0.54462	1.07631	5.2278e-06	1	1		1.4513e-11	2.27449	8.73114e-05	3.54408e-07	1.75623e-10		6.8222e-10	2.11323	8.20836e-05	1.66598e-05	6.58751e-09		748	881	661	604	621	703	541	1056
Sirt5	81	47	31.6	1.57455		0.148562	1.361	1.43148e-06	1	0.585898		0.00232822	1.89546	3.55075e-06	1	0.0622046		0.000528166	2.07738	4.2721e-06	1	0.00177607		0.117631	1.39269	2.11926e-06	1	0.860304		0.0462145	1.52635	2.84061e-06	1	0.124263		0.666562	1.09598	7.21352e-07	1	1		79	32	73	40	51	55	45	103
B3gnt5	72	30	-59.8	-22.3571		4.95202e-06	-2.98531	-2.99769e-06	0.120928	0.00033131		0.00233378	-2.01608	-2.27179e-06	1	0.062285		1.14688e-18	-14.5571	-4.19797e-06	2.80069e-14	1.50413e-17		0.118201	1.48075	7.25898e-07	1	0.862115		1.99619e-06	-4.87623	-1.20028e-06	0.048747	1.28079e-05		3.59664e-10	-7.22047	-1.92618e-06	8.783e-06	3.58052e-09		70	36	64	72	71	62.6	34	24
Coro1a	1232	456	-931	-24.75		1.038e-07	-2.04196	-3.55488e-05	0.0025348	1.85022e-05		0.00235064	-1.49812	-2.31636e-05	1	0.0625302		3.23112e-72	-16.4609	-6.54337e-05	7.89039e-68	3.04648e-70		0.0208954	1.36302	1.23853e-05	1	0.394333		1.44009e-41	-8.06129	-2.98849e-05	3.51669e-37	1.07544e-39		3.15342e-55	-10.9877	-4.22702e-05	7.70064e-51	3.14312e-53		1254	820	706	1044	1027	970.2	634	429
Zkscan5	111	40	47	1.33764		0.00960364	1.35328	3.55082e-06	1	0.0990426		0.00234844	1.42466	4.26819e-06	1	0.0625302		4.08284e-09	1.97725	9.82227e-06	9.97029e-05	2.48884e-08		0.665601	1.05274	7.17376e-07	1	1		0.00101695	1.46108	6.27145e-06	1	0.00415075		0.00427868	1.38788	5.55407e-06	1	0.0145523		153	128	135	133	147	139.2	114	198
Anln	371	170	-295.6	-18.186		0.0413788	-1.34184	-5.75157e-06	1	0.265773		0.00235038	-1.55172	-8.02721e-06	1	0.0625302		1.13136e-46	-12.3521	-2.07489e-05	2.76277e-42	5.76779e-45		0.320014	-1.15641	-2.27563e-06	1	1		9.14965e-37	-9.20528	-1.49973e-05	2.23435e-32	5.57193e-35		2.25426e-32	-7.96025	-1.27217e-05	5.50489e-28	1.01379e-30		289	334	234	326	381	312.8	264	125
Lmo7	338	190	193.4	1.64899		0.127221	1.21808	5.07592e-06	1	0.532614		0.00235644	1.47936	1.11572e-05	1	0.0626162		3.17181e-10	2.25346	2.91742e-05	7.74556e-06	2.13729e-09		0.132233	1.2145	6.08129e-06	1	0.892519		1.82314e-06	1.85	2.40983e-05	0.0445212	1.17594e-05		0.00100132	1.52326	1.8017e-05	1	0.00388501		364	375	351	272	241	320.6	263	377
Tfdp1	458	160	-346.8	-3.44915		0.00226272	-1.3711	-9.50348e-06	1	0.0352846		0.00237861	-1.36741	-9.43441e-06	1	0.0631367		5.35116e-15	-2.31351	-1.99352e-05	1.30675e-10	5.33804e-14		0.986104	1.0027	6.90671e-08	1	1		1.43115e-06	-1.68733	-1.04318e-05	0.0349486	9.38677e-06		1.17324e-06	-1.69189	-1.05008e-05	0.0286505	7.38796e-06		588	464	339	485	566	488.4	310	238
Kmo	1052	340	622.6	1.82137		0.00459155	1.52135	2.88078e-05	1	0.0592943		0.00238426	1.5678	3.13743e-05	1	0.0632178		4.73263e-11	2.67984	9.28215e-05	1.15571e-06	3.38818e-10		0.839724	1.03053	2.56652e-06	1	1		0.000130762	1.76149	6.40137e-05	1	0.000632192		0.000287086	1.7093	6.14472e-05	1	0.00123275		612	1027	867	593	691	758	555	1181
Mug1	31357	16104	18017	1.83414		4.5161e-08	2.38741	0.00217475	0.00110283	1.00257e-05		0.00239807	1.61286	0.000960651	1	0.063393		0.0110856	1.49091	0.000769493	1	0.0295019		0.0125987	-1.48023	-0.0012141	1	0.300156		0.00278233	-1.60131	-0.00140526	1	0.01037		0.615944	-1.0818	-0.000191158	1	0.941346		16073	21481	26166	21503	22775	21599.6	15889	39625
Farp2	283	116	185.2	1.8819		0.000541263	1.47511	7.20779e-06	1	0.0122272		0.0023973	1.40528	6.14848e-06	1	0.063393		7.70531e-20	2.77612	2.69452e-05	1.88164e-15	1.1036e-18		0.667567	-1.04969	-1.05931e-06	1	1		9.9792e-09	1.88197	1.97374e-05	0.000243692	8.69397e-08		6.55418e-10	1.97549	2.07967e-05	1.60053e-05	6.34125e-09		243	193	224	189	201	210	185	314
2210406O10Rik	8	4	4	7.66667		0.254246	2.31506	7.17583e-08	1	0.781851		0.00239865	7.4719	3.53148e-07	1	0.063393		0.00546135	6.51792	3.01093e-07	1	0.0154699		0.0730803	3.22751	2.8139e-07	1	0.719738		0.129758	2.81544	2.29335e-07	1	0.295146		0.851512	-1.14636	-5.20552e-08	1	1		0	2	0	0	1	0.6	1	7
4831440E17Rik	48	23	17.8	1.712		0.214873	1.35894	6.49828e-07	1	0.715563		0.00241095	2.06821	1.93387e-06	1	0.0636491		0.000584833	2.29794	2.34978e-06	1	0.00195158		0.0795725	1.52192	1.28404e-06	1	0.749117		0.0289921	1.69098	1.69996e-06	1	0.0830678		0.664863	1.11108	4.15916e-07	1	0.998532		20	20	24	24	37	25	23	54
Larp1b	1255	755	888.2	2.26922		0.000273228	1.49459	2.50699e-05	1	0.00724455		0.0024217	1.39751	2.01494e-05	1	0.063761		6.35896e-27	3.33619	0.000118418	1.55286e-22	1.41297e-25		0.541701	-1.06946	-4.92058e-06	1	1		3.8941e-13	2.23218	9.3348e-05	9.5094e-09	5.5578e-12		3.97295e-15	2.38723	9.82686e-05	9.70193e-11	6.43791e-14		684	714	739	706	656	699.8	512	898
Pfn2	72	13	-29.4	-1.92453		0.0373386	1.44353	1.38439e-06	1	0.249674		0.00241947	1.69829	2.17957e-06	1	0.063761		0.671426	1.08526	2.66116e-07	1	0.982634		0.36061	1.17649	7.95189e-07	1	1		0.116292	-1.33012	-1.11827e-06	1	0.268926		0.0125534	-1.56487	-1.91346e-06	1	0.0379303		41	47	35	52	40	43	51	68
Lmod2	13	5	6	8.5		0.603669	1.81994	5.6476e-08	1	1		0.00242302	8.77511	5.35536e-07	1	0.063761		0.779816	1.41728	2.87412e-08	1	1		0.0262441	4.82165	4.7906e-07	1	0.444747		1	-1.28411	-2.77348e-08	1	1		0.00977417	-6.19153	-5.06795e-07	1	0.0304523		0	2	0	0	2	0.8	6	13
Alad	2296	1068	1314.8	2.08949		0.0834759	1.34479	3.01483e-05	1	0.414747		0.00244352	1.68221	5.96522e-05	1	0.0642311		1.43126e-10	3.06519	0.00018058	3.49514e-06	9.90406e-10		0.190631	1.25091	2.95039e-05	1	1		1.8815e-06	2.27931	0.000150432	0.0459463	1.21134e-05		0.000474091	1.82213	0.000120928	1	0.00196325		1383	1488	1263	743	1157	1206.8	1141	2424
Esrp2	530	316	367.6	2.32612		0.000118143	1.49002	9.81522e-06	1	0.00385704		0.00244958	1.36855	7.38208e-06	1	0.0643213		6.65126e-33	3.43563	4.87858e-05	1.62424e-28	2.00771e-31		0.411931	-1.08876	-2.43314e-06	1	1		2.82419e-16	2.30575	3.89706e-05	6.89667e-12	5.49974e-15		2.2427e-19	2.51041	4.14038e-05	5.47669e-15	5.08986e-18		309	275	263	272	267	277.2	204	345
Cyp2u1	212	65	112.6	3.801		0.000863918	2.2908	3.74282e-06	1	0.0174933		0.00245401	2.1257	3.2641e-06	1	0.0643684		1.1317e-11	5.56533	1.32377e-05	2.76361e-07	8.55872e-11		0.755183	-1.07767	-4.78715e-07	1	1		0.000244368	2.42942	9.49484e-06	1	0.00112424		7.0037e-05	2.61811	9.97356e-06	1	0.000333393		62	36	34	32	37	40.2	50	97
Yes1	232	86	107.6	1.30073		0.000745447	1.36202	9.35872e-06	1	0.0156122		0.00245923	1.31928	8.25394e-06	1	0.064436		1.18113e-12	1.91297	2.36017e-05	2.88432e-08	9.75947e-12		0.729277	-1.03239	-1.10479e-06	1	1		0.000191815	1.40451	1.4243e-05	1	0.000900373		4.32593e-05	1.45001	1.53477e-05	1	0.000213628		410	337	364	349	329	357.8	328	388
Arhgap11a	538	171	-394.4	-11.4894		0.00230644	-1.45666	-9.73504e-06	1	0.0357382		0.00247419	-1.45162	-9.66115e-06	1	0.0647352		4.71331e-47	-7.72084	-2.70311e-05	1.15099e-42	2.42314e-45		0.982691	1.00347	7.38921e-08	1	1		9.33031e-32	-5.30038	-1.72961e-05	2.27846e-27	4.58443e-30		4.93469e-32	-5.31875	-1.737e-05	1.20505e-27	2.18702e-30		440	390	313	447	570	432	321	207
Tmem126b	52	16	17.8	1.33585		0.0065251	1.54022	2.07253e-06	1	0.0762578		0.00248202	1.60675	2.32778e-06	1	0.0647352		0.000111692	1.83756	3.21328e-06	1	0.000412574		0.802462	1.0432	2.55243e-07	1	1		0.261213	1.19305	1.14075e-06	1	0.515334		0.392681	1.14365	8.85506e-07	1	0.689278		69	36	70	51	39	53	45	75
Map3k3	370	165	-273.6	-2.23689		0.0167786	-1.24153	-6.94869e-06	1	0.146438		0.0024839	-1.31486	-8.5531e-06	1	0.0647352		4.13215e-06	-1.52524	-1.23001e-05	0.100907	1.83501e-05		0.538373	-1.05906	-1.60441e-06	1	1		0.0272156	-1.22852	-5.35143e-06	1	0.0786328		0.110232	-1.16001	-3.74702e-06	1	0.249202		471	424	517	509	553	494.8	345	278
Arid5b	541	241	212.8	1.30262		0.0184225	1.30455	1.55847e-05	1	0.156425		0.00248025	1.40634	2.07941e-05	1	0.0647352		1.17583e-08	1.90621	4.6374e-05	0.000287138	6.84314e-08		0.506124	1.07803	5.20945e-06	1	1		0.000765221	1.46121	3.07894e-05	1	0.00319868		0.00681352	1.35544	2.55799e-05	1	0.0220525		782	711	688	670	690	708.2	753	769
Pygl	1807	764	943.2	1.45724		0.020315	1.31662	4.73126e-05	1	0.167599		0.00247802	1.43178	6.45193e-05	1	0.0647352		1.78601e-10	2.14392	0.000170934	4.36143e-06	1.22581e-09		0.479342	1.08746	1.72067e-05	1	1		4.07046e-05	1.62835	0.000123621	0.994006	0.000214318		0.000661761	1.49739	0.000106414	1	0.00266231		2034	1867	2084	1991	2381	2071.4	1807	2714
Klrd1	18	6	-9	-16		0.0177056	-3.63047	-5.16415e-07	1	0.151976		0.0024873	-6.22706	-5.98278e-07	1	0.0647546		0.000575275	-9.56528	-6.38223e-07	1	0.00192231		0.575212	-1.71522	-8.18624e-08	1	1		0.29916	-2.63472	-1.21807e-07	1	0.572941		0.797842	-1.53608	-3.99451e-08	1	1		9	18	6	10	5	9.6	4	0
Slc22a18	179	80	75.2	1.47837		0.000980348	1.65395	7.46102e-06	1	0.0191175		0.00249424	1.58573	6.68264e-06	1	0.0648661		2.82105e-07	2.19342	1.36159e-05	0.006889	1.42188e-06		0.782211	-1.04302	-7.78375e-07	1	1		0.0617214	1.32617	6.15492e-06	1	0.159109		0.0312823	1.38323	6.93329e-06	1	0.0845317		137	157	185	159	148	157.2	111	201
F10	4637	1595	2802	1.76906		4.41985e-06	1.71636	0.000189475	0.107933	0.000304895		0.0025119	1.42552	0.000112549	1	0.0651173		1.06575e-15	2.59739	0.000422506	2.60256e-11	1.12821e-14		0.112675	-1.20402	-7.69255e-05	1	0.849495		0.000412913	1.51331	0.000233031	1	0.00181911		3.48371e-07	1.82206	0.000309957	0.00850722	2.36904e-06		3126	4083	4003	3459	3546	3643.4	2703	4872
Hist1h1d	892	417	-764.6	-11.0605		0.000153664	-1.68403	-2.46207e-05	1	0.00468472		0.0025091	-1.51327	-2.05593e-05	1	0.0651173		1.11325e-40	-7.53024	-5.25651e-05	2.71856e-36	4.61556e-39		0.440653	1.11284	4.06143e-06	1	1		9.42878e-24	-4.47157	-2.79443e-05	2.30251e-19	3.03361e-22		6.01141e-27	-4.97612	-3.20058e-05	1.46799e-22	2.0705e-25		940	829	640	945	849	840.6	517	223
Eme1	46	18	-31.8	-14.25		0.00608581	-1.86609	-1.15208e-06	1	0.0728957		0.00251164	-2.00395	-1.24359e-06	1	0.0651173		8.69727e-14	-9.30107	-2.21541e-06	2.12387e-09	7.91309e-13		0.819288	-1.07387	-9.15084e-08	1	1		5.44402e-07	-4.98425	-1.06333e-06	0.0132943	3.78324e-06		2.12927e-06	-4.64138	-9.71819e-07	0.0519968	1.28992e-05		27	28	34	46	36	34.2	23	9
Tnnc1	25	7	14	4.88889		0.426173	1.38902	1.05172e-07	1	0.9905		0.00253251	3.17553	5.88155e-07	1	0.065582		5.38648e-08	7.06218	1.63891e-06	0.00131538	2.944e-07		0.0323205	2.28616	4.82982e-07	1	0.494219		6.85585e-06	5.08427	1.53373e-06	0.16742	4.07347e-05		0.0124998	2.22393	1.05075e-06	1	0.0377982		7	3	4	2	2	3.6	6	5
Slc25a21	196	48	105.8	3.06641		0.000605864	1.99741	3.68438e-06	1	0.0133273		0.00257629	1.83658	3.09026e-06	1	0.0666452		1.61658e-13	4.47063	1.28203e-05	3.9477e-09	1.435e-12		0.672376	-1.08758	-5.94125e-07	1	1		4.0929e-05	2.23821	9.13588e-06	0.999486	0.000215406		5.82388e-06	2.43422	9.73001e-06	0.142219	3.28603e-05		79	26	64	53	34	51.2	57	114
Ebp	1386	673	970.4	2.67657		7.31128e-05	2.16478	4.91617e-05	1	0.00264506		0.00260061	1.79316	3.34768e-05	1	0.0672031		7.18558e-12	3.90875	0.00012277	1.75472e-07	5.53539e-11		0.32783	-1.20724	-1.56849e-05	1	1		0.0022435	1.80561	7.36079e-05	1	0.00851378		6.06182e-05	2.17981	8.92928e-05	1	0.000291863		409	740	660	558	527	578.8	340	980
Enpep	1538	750	1014.4	3.63481		7.43114e-05	1.65157	1.80762e-05	1	0.00268445		0.00260549	1.46387	1.28688e-05	1	0.067258		9.5842e-38	5.34034	0.000120412	2.34046e-33	3.58966e-36		0.338228	-1.12822	-5.20734e-06	1	1		3.57583e-20	3.2335	0.000102336	8.73219e-16	9.34924e-19		5.46494e-24	3.64811	0.000107543	1.33454e-19	1.66401e-22		390	261	385	493	396	385	312	553
BC018473	753	178	-451	-7.46132		0.0110575	-2.75761	-2.41455e-05	1	0.108969		0.00262084	-3.35802	-2.66018e-05	1	0.0675829		7.37861e-05	-5.1185	-3.0482e-05	1	0.000279098		0.618004	-1.21773	-2.45626e-06	1	1		0.12037	-1.85613	-6.33644e-06	1	0.276913		0.289983	-1.52426	-3.88018e-06	1	0.544638		283	659	744	156	762	520.8	170	169
P2ry13	148	54	-81.4	-2.32573		0.0121902	-1.45974	-3.27128e-06	1	0.116191		0.00262721	-1.57269	-3.78233e-06	1	0.0676756		0.00221089	-1.59472	-3.87357e-06	1	0.00672184		0.648335	-1.07738	-5.11055e-07	1	1		0.586618	-1.09247	-6.02294e-07	1	0.947059		0.944004	-1.01401	-9.12393e-08	1	1		116	140	188	151	119	142.8	62	58
St5	453	284	-266.8	-1.64042		0.00804993	1.31561	1.55736e-05	1	0.0875242		0.00263519	-1.36917	-1.33048e-05	1	0.0678097		0.608088	1.05511	2.71933e-06	1	0.91774		1.9112e-08	-1.8013	-2.88784e-05	0.000466715	1.67922e-05		0.0339058	-1.24689	-1.28542e-05	1	0.0950717		0.000464215	1.44463	1.60242e-05	1	0.00192431		646	579	727	753	710	683	532	416
Msra	667	327	448	2.18081		0.0594024	1.25517	7.38611e-06	1	0.335323		0.00265569	1.43577	1.26139e-05	1	0.0682651		5.65702e-20	3.04009	5.9053e-05	1.38145e-15	8.17907e-19		0.266711	1.14389	5.22777e-06	1	1		2.57693e-13	2.42206	5.16669e-05	6.29285e-09	3.73685e-12		4.17583e-10	2.1174	4.64391e-05	1.01974e-05	4.12849e-09		447	386	372	396	404	401	286	551
Naa40	206	109	-155.6	-2.07607		0.0134791	-1.26785	-4.57909e-06	1	0.124918		0.0026627	-1.33323	-5.41753e-06	1	0.0683735		0.000435798	-1.40841	-6.28528e-06	1	0.00148282		0.614249	-1.05157	-8.38437e-07	1	1		0.297205	-1.11087	-1.70619e-06	1	0.569816		0.589741	-1.05639	-8.67755e-07	1	0.933706		315	303	263	296	324	300.2	186	192
Prob1	128	49	71	2.03801		0.00318925	1.63361	3.12913e-06	1	0.0452834		0.00267889	1.64723	3.19636e-06	1	0.068578		2.30086e-11	3.01525	9.95238e-06	5.6187e-07	1.6934e-10		0.967635	1.00833	6.72344e-08	1	1		0.000158152	1.84575	6.82325e-06	1	0.000752986		0.000175842	1.8305	6.75602e-06	1	0.000782162		67	74	57	49	95	68.4	46	113
4430402I18Rik	18	14	10.4	6.2		0.0139339	4.39805	5.19443e-07	1	0.128016		0.00267909	5.86357	7.43471e-07	1	0.068578		0.000108736	8.85798	1.20121e-06	1	0.000402505		0.584988	1.33322	2.24028e-07	1	1		0.172744	2.01407	6.81769e-07	1	0.372309		0.432052	1.51068	4.57741e-07	1	0.743636		0	1	0	1	8	2	4	9
Gm10033	39	18	15.4	1.34375		0.118412	1.26675	8.96634e-07	1	0.513609		0.00267837	1.54962	1.84745e-06	1	0.068578		0.000798746	1.64147	2.15618e-06	1	0.00261011		0.175041	1.2233	9.50817e-07	1	0.977925		0.0831786	1.29581	1.25955e-06	1	0.203652		0.689022	1.05927	3.08728e-07	1	1		65	46	50	36	35	46.4	58	60
Slc38a1	534	187	-424.8	-10.0769		2.02739e-05	-1.53303	-1.17796e-05	0.495087	0.000994152		0.00270306	-1.34768	-8.74021e-06	1	0.069119		2.98241e-61	-6.75863	-2.88662e-05	7.28305e-57	2.24094e-59		0.205916	1.13753	3.03939e-06	1	1		9.77122e-37	-4.40866	-1.70865e-05	2.38613e-32	5.92092e-35		1.14488e-43	-5.01501	-2.01259e-05	2.7958e-39	8.12732e-42		576	371	390	487	534	471.6	378	256
Uqcr11	294	145	208.2	1.90443		0.0337569	1.25214	4.4307e-06	1	0.234056		0.00271848	1.37229	6.54216e-06	1	0.0694406		1.16495e-20	2.6571	2.91197e-05	2.8448e-16	1.75931e-19		0.394842	1.09596	2.11146e-06	1	1		7.429e-13	2.12205	2.4689e-05	1.81416e-08	1.03489e-11		2.0982e-10	1.93625	2.25775e-05	5.12381e-06	2.14027e-09		232	231	254	241	257	243	220	293
Hmgn2	69	20	-38.6	-5.825		0.032005	-1.57193	-1.21942e-06	1	0.225684		0.00273416	-1.8551	-1.54488e-06	1	0.0697682		7.28643e-09	-3.89814	-2.49176e-06	0.000177935	4.33987e-08		0.475981	-1.18014	-3.25457e-07	1	1		0.000237505	-2.47985	-1.27234e-06	1	0.00109576		0.00333732	-2.10131	-9.46885e-07	1	0.0116875		52	38	34	39	70	46.6	26	19
Proz	3300	1696	2305.8	2.23226		4.48703e-05	1.6538	8.89169e-05	1	0.0018354		0.00277078	1.44505	6.05274e-05	1	0.0706289		4.31779e-21	3.2714	0.000308912	1.0544e-16	6.72023e-20		0.271281	-1.14446	-2.83895e-05	1	1		3.37182e-08	1.97811	0.000219995	0.000823399	2.74558e-07		4.45901e-11	2.26386	0.000248385	1.08889e-06	4.9027e-10		1678	2279	2057	1603	1739	1871.2	1317	2493
0610031O16Rik	232	111	141.6	3.80952		0.0210299	1.78537	2.87771e-06	1	0.171873		0.00278575	2.12144	4.1091e-06	1	0.0707152		1.96981e-11	5.63104	1.69687e-05	4.81027e-07	1.45677e-10		0.491153	1.18823	1.23139e-06	1	1		4.41342e-06	3.15398	1.4091e-05	0.107776	2.69911e-05		7.97815e-05	2.65434	1.28596e-05	1	0.000375895		46	66	41	47	52	50.4	33	90
Atp5f1	1378	649	974.8	1.71634		0.022093	1.21722	2.29806e-05	1	0.177609		0.0027815	1.29258	3.09534e-05	1	0.0707152		5.16028e-23	2.35026	0.00014285	1.26014e-18	9.11823e-22		0.484898	1.06191	7.97282e-06	1	1		2.2072e-14	1.93084	0.00011987	5.38999e-10	3.57426e-13		3.4272e-12	1.81827	0.000111897	8.36922e-08	4.23115e-11		1421	1528	1361	1500	1504	1462.8	1263	1674
H2afx	281	120	-209.4	-4.43279		0.0620282	-1.37096	-5.29279e-06	1	0.344454		0.0027833	-1.66147	-7.78747e-06	1	0.0707152		2.39479e-10	-3.06125	-1.31707e-05	5.84808e-06	1.62808e-09		0.259479	-1.2119	-2.49468e-06	1	1		5.54803e-06	-2.23291	-7.87795e-06	0.135483	3.34857e-05		0.000558375	-1.84249	-5.38327e-06	1	0.00227917		290	325	191	281	265	270.4	207	74
Ppp1r3b	7881	3904	5726.4	5.36863		0.105248	1.38557	3.69077e-05	1	0.478881		0.00278211	1.83079	7.95247e-05	1	0.0707152		1.45839e-21	7.82612	0.00065341	3.56139e-17	2.35231e-20		0.165915	1.32132	4.2617e-05	1	0.963757		2.83102e-16	5.64829	0.000616502	6.91335e-12	5.50864e-15		3.20344e-12	4.27473	0.000573885	7.82279e-08	3.96693e-11		1501	2134	1248	887	784	1310.8	882	3262
Apoh	10147	4493	6210.8	2.00023		8.02049e-05	1.63447	0.000286512	1	0.00285928		0.00278868	1.4503	0.000203343	1	0.0707159		2.45284e-17	2.92574	0.000869615	5.98984e-13	2.91618e-16		0.334964	-1.12699	-8.31698e-05	1	1		3.06193e-06	1.79002	0.000583103	0.0747724	1.9143e-05		2.04814e-08	2.01734	0.000666272	0.000500157	1.65014e-07		4887	7185	6659	6689	5627	6209.4	4189	9208
Cfhr2	814	380	385	1.47332		0.00231051	1.47976	2.83452e-05	1	0.0357431		0.0027945	1.46857	2.76837e-05	1	0.0707263		2.99305e-09	2.15445	6.82069e-05	7.30902e-05	1.84898e-08		0.953474	-1.00762	-6.61428e-07	1	1		0.00342578	1.45594	3.98618e-05	1	0.0125197		0.0028091	1.46704	4.05232e-05	1	0.00998519		712	938	880	779	758	813.4	614	1173
Nmnat1	73	25	26	1.71429		0.179531	1.31231	8.2308e-07	1	0.650274		0.00279488	1.78298	2.06351e-06	1	0.0707263		1.35175e-06	2.52526	4.01975e-06	0.0330098	6.3213e-06		0.109805	1.35866	1.24043e-06	1	0.844413		0.000612746	1.92429	3.19667e-06	1	0.00261002		0.0621339	1.41631	1.95625e-06	1	0.153356		43	23	37	51	28	36.4	47	43
Enho	164	60	107.8	2.3715		5.13143e-07	2.12815	6.44785e-06	0.0125309	6.12778e-05		0.00282548	1.57513	3.28712e-06	1	0.0712008		1.4874e-16	3.46851	1.41086e-05	3.63222e-12	1.68003e-15		0.0426083	-1.35109	-3.16073e-06	1	0.571073		0.000780866	1.62982	7.6607e-06	1	0.00325961		7.77574e-08	2.20204	1.08214e-05	0.00189884	5.79797e-07		70	86	102	63	72	78.6	71	118
Asgr2	2041	1166	1389.2	2.27309		0.000372883	1.66962	5.29269e-05	1	0.00922574		0.00282595	1.53665	4.24172e-05	1	0.0712008		2.09475e-16	3.34545	0.000185386	5.11538e-12	2.34007e-15		0.562191	-1.08653	-1.05098e-05	1	1		1.47362e-06	2.00372	0.000132459	0.0359859	9.64252e-06		7.48158e-08	2.1771	0.000142968	0.001827	5.59572e-07		1043	1108	1426	680	1199	1091.2	1036	1652
Mbnl3	345	111	-253.8	-7.44162		0.000911649	-1.82389	-9.52607e-06	1	0.0180849		0.00283112	-1.71299	-8.7775e-06	1	0.0712008		1.207e-16	-4.98714	-1.68599e-05	2.94749e-12	1.37412e-15		0.735663	1.06474	7.48563e-07	1	1		1.98148e-07	-2.73435	-7.33379e-06	0.00483877	1.46142e-06		3.07266e-08	-2.91137	-8.08235e-06	0.000750343	2.41035e-07		304	293	153	354	362	293.2	196	121
Osbpl1a	768	240	287.6	1.25026		0.0127094	1.32641	2.71465e-05	1	0.119785		0.00282156	1.40294	3.35112e-05	1	0.0712008		6.29661e-08	1.85111	7.07849e-05	0.00153763	3.41696e-07		0.621844	1.0577	6.36472e-06	1	1		0.00327362	1.39558	4.36383e-05	1	0.0120159		0.0142484	1.31945	3.72736e-05	1	0.0424065		1210	1121	1221	1159	1035	1149.2	925	1309
Trak1	512	186	276	1.37027		0.0347951	1.21456	1.24788e-05	1	0.23888		0.00282982	1.31586	1.83699e-05	1	0.0712008		7.49484e-12	1.87989	5.11736e-05	1.83024e-07	5.76272e-11		0.385632	1.0834	5.89112e-06	1	1		2.08183e-06	1.54779	3.86948e-05	0.0508384	1.33015e-05		0.000100612	1.42864	3.28037e-05	1	0.000466923		911	735	804	721	862	806.6	775	865
Ube2c	152	56	-108.4	-55.2		0.115014	-1.3664	-2.13085e-06	1	0.504099		0.00281714	-1.81223	-3.56158e-06	1	0.0712008		7.23167e-34	-35.3115	-7.72149e-06	1.76597e-29	2.28571e-32		0.166727	-1.32628	-1.43073e-06	1	0.965474		2.07005e-27	-25.8428	-5.59063e-06	5.05506e-23	8.1402e-26		1.88261e-22	-19.4851	-4.1599e-06	4.59733e-18	5.17717e-21		126	87	73	152	114	110.4	59	38
Cdo1	8105	2721	5014.4	2.18376		1.34939e-08	1.85545	0.000262395	0.000329522	4.11902e-06		0.00284236	1.38147	0.00011701	1	0.0712477		9.6051e-26	3.19629	0.000673672	2.34557e-21	2.00991e-24		0.00639683	-1.3431	-0.000145385	1	0.202871		5.42709e-07	1.72265	0.000411277	0.013253	3.77362e-06		1.78279e-14	2.31368	0.000556662	4.35357e-10	2.73122e-13		3497	4185	4877	3829	4792	4236	3520	6290
Tmem229b	154	50	-133.6	-7.24299		9.03061e-05	-1.5936	-4.16422e-06	1	0.00312805		0.00284275	-1.41395	-3.27292e-06	1	0.0712477		3.27131e-30	-4.86289	-8.88049e-06	7.98853e-26	8.65496e-29		0.344669	1.12705	8.91293e-07	1	1		1.91965e-14	-3.05151	-4.71627e-06	4.68778e-10	3.12727e-13		7.25195e-18	-3.43921	-5.60756e-06	1.77093e-13	1.46636e-16		170	120	158	164	163	155	84	70
Pde8a	328	104	215.8	1.76471		0.0313041	1.21863	4.79678e-06	1	0.222611		0.00284466	1.31315	6.87039e-06	1	0.0712477		1.90653e-22	2.41477	3.10399e-05	4.65575e-18	3.26719e-21		0.4198	1.07756	2.07361e-06	1	1		4.35099e-14	1.98154	2.62431e-05	1.06251e-09	6.81534e-13		1.24655e-11	1.83892	2.41695e-05	3.04409e-07	1.44544e-10		283	298	301	331	303	303.2	281	355
Hmga2-ps1	136	44	-83.8	-6.37179		0.0628635	-1.35896	-1.89288e-06	1	0.34755		0.00283995	-1.64179	-2.80131e-06	1	0.0712477		5.3306e-15	-4.30704	-5.50233e-06	1.30173e-10	5.32035e-14		0.272461	-1.20812	-9.08426e-07	1	1		1.67022e-09	-3.16937	-3.60945e-06	4.07868e-05	1.60389e-08		5.89578e-07	-2.62338	-2.70103e-06	0.0143975	3.86926e-06		147	77	112	78	83	99.4	77	39
Rrm2	258	113	-218.8	-22.451		0.000605797	-1.69793	-6.78938e-06	1	0.0133273		0.00286887	-1.57663	-6.04097e-06	1	0.0717807		1.43268e-45	-15.1245	-1.54252e-05	3.49861e-41	7.0679e-44		0.650162	1.07693	7.48411e-07	1	1		5.84134e-29	-8.9076	-8.63584e-06	1.42645e-24	2.45095e-27		7.74546e-31	-9.5929	-9.38425e-06	1.89144e-26	3.20583e-29		262	229	187	225	242	229	138	81
Ctsg	311	109	-229.8	-288.25		0.00330067	-2.40207	-9.65092e-06	1	0.0465552		0.00288012	-2.42831	-9.72532e-06	1	0.0719861		8.41418e-30	-170.794	-1.64375e-05	2.05474e-25	2.17663e-28		0.978931	-1.01093	-7.43974e-08	1	1		3.60981e-21	-71.1031	-6.78655e-06	8.81517e-17	9.9832e-20		4.27751e-21	-70.3346	-6.71215e-06	1.04457e-16	1.0915e-19		311	199	98	309	236	230.6	98	25
Kif23	332	125	-247.2	-19.1765		0.00416637	-1.54091	-6.60861e-06	1	0.055235		0.00288298	-1.56717	-6.8134e-06	1	0.0719861		1.97507e-43	-12.9257	-1.73698e-05	4.82311e-39	9.03205e-42		0.915323	-1.01705	-2.04788e-07	1	1		4.6642e-30	-8.38838	-1.07612e-05	1.139e-25	2.08608e-28		1.09173e-29	-8.24778	-1.05564e-05	2.66601e-25	4.27246e-28		247	238	206	337	276	260.8	189	106
Spn	879	363	-701.6	-36.4343		5.95829e-10	-2.34143	-2.96644e-05	1.45502e-05	3.93247e-07		0.00289648	-1.49575	-1.71614e-05	1	0.072102		2.22212e-86	-24.2176	-4.96404e-05	5.42641e-82	2.62145e-84		0.00110552	1.56539	1.2503e-05	1	0.0648962		3.37328e-44	-10.3431	-1.9976e-05	8.23754e-40	2.86026e-42		8.6288e-63	-16.1909	-3.2479e-05	2.10715e-58	1.08059e-60		828	548	511	891	829	721.4	404	326
Il2rb	84	27	-45.4	-2.9569		4.88422e-06	-2.26462	-2.78788e-06	0.119273	0.000328575		0.00289169	-1.66375	-1.99171e-06	1	0.072102		9.32698e-05	-2.01119	-2.51009e-06	1	0.000348958		0.10971	1.36115	7.96171e-07	1	0.844348		0.570439	1.12601	2.77788e-07	1	0.930904		0.318106	-1.20883	-5.18383e-07	1	0.583897		52	63	101	65	62	68.6	41	27
Zfp768	116	26	55.4	1.5507		0.0107688	1.36933	2.69087e-06	1	0.107161		0.00289619	1.44288	3.22672e-06	1	0.072102		1.14773e-11	2.27878	9.31688e-06	2.80276e-07	8.66655e-11		0.688068	1.05371	5.35845e-07	1	1		2.58873e-05	1.66415	6.62601e-06	0.632167	0.00014092		0.000138599	1.57933	6.09017e-06	1	0.00062829		103	105	92	111	92	100.6	112	127
Ldhd	1182	376	293.8	2.12481		0.00131312	2.71681	3.27435e-05	1	0.0235497		0.00291623	2.51804	2.89525e-05	1	0.0725196		0.00512008	2.38089	2.63368e-05	1	0.0145793		0.803484	-1.07894	-3.79092e-06	1	1		0.665615	-1.14109	-6.40665e-06	1	1		0.855268	-1.0576	-2.61573e-06	1	1		230	351	304	230	191	261.2	108	805
Hnf1a	347	160	239.4	2.47596		2.89084e-05	1.59458	6.9542e-06	0.705943	0.0013073		0.00294093	1.394	4.60827e-06	1	0.0729245		2.21222e-31	3.65377	3.10384e-05	5.40224e-27	6.17399e-30		0.227577	-1.14388	-2.34593e-06	1	1		2.07567e-14	2.29137	2.40842e-05	5.06878e-10	3.37244e-13		8.37188e-19	2.62106	2.64301e-05	2.04441e-14	1.82537e-17		148	160	132	153	218	162.2	126	199
Gpt2	2256	1200	1078.4	1.6403		0.274527	1.18121	2.44619e-05	1	0.813981		0.00294147	1.57516	7.76408e-05	1	0.0729245		4.55348e-07	2.17372	0.00015844	0.0111196	2.2523e-06		0.0591143	1.33351	5.31789e-05	1	0.654085		6.94022e-05	1.84024	0.000133978	1	0.000351838		0.0345739	1.38	8.07995e-05	1	0.092284		2596	1622	1340	1623	2242	1884.6	1103	3314
Podxl	144	58	84.2	1.39419		0.795802	1.02415	4.76536e-07	1	1		0.0029406	1.30552	6.02938e-06	1	0.0729245		0.0314038	1.21563	4.25541e-06	1	0.0753099		0.00764424	1.27474	5.55284e-06	1	0.222494		0.0628671	1.18697	3.77887e-06	1	0.16168		0.438409	-1.07395	-1.77397e-06	1	0.751716		317	274	241	282	252	273.2	278	277
Arhgef2	1255	528	-972.4	-12.3598		0.0268366	-1.37356	-2.07036e-05	1	0.200821		0.00294454	-1.533	-2.64678e-05	1	0.0729268		3.64546e-41	-8.42812	-6.70934e-05	8.90222e-37	1.53752e-39		0.446895	-1.11608	-5.7642e-06	1	1		5.50364e-31	-6.13595	-4.63897e-05	1.34399e-26	2.55998e-29		7.88688e-28	-5.49778	-4.06255e-05	1.92598e-23	2.82401e-26		1308	888	984	1014	1096	1058	892	401
Prox1	2366	764	1468.2	2.16765		0.000370953	1.52375	4.76055e-05	1	0.00918731		0.0029716	1.42062	3.82321e-05	1	0.0734408		6.18729e-22	3.19015	0.000199071	1.51094e-17	1.02506e-20		0.552695	-1.07259	-9.37344e-06	1	1		4.89937e-10	2.09362	0.000151465	1.19643e-05	5.05675e-09		1.0495e-11	2.2456	0.000160839	2.56288e-07	1.22626e-10		1392	1325	1308	980	1282	1257.4	870	1989
Me2	316	107	-238.6	-8.45625		0.00251156	-1.46793	-6.22472e-06	1	0.0380002		0.00297352	-1.45583	-6.11415e-06	1	0.0734408		1.03147e-33	-5.72542	-1.61167e-05	2.51884e-29	3.24175e-32		0.95032	1.00831	1.1057e-07	1	1		1.27854e-20	-3.90033	-9.89199e-06	3.1222e-16	3.43854e-19		5.13891e-21	-3.93275	-1.00026e-05	1.25492e-16	1.30179e-19		273	279	174	339	288	270.6	206	137
Cry1	396	106	247	3.4359		0.166733	-1.22697	-2.52625e-06	1	0.625536		0.00297432	-1.55529	-4.8758e-06	1	0.0734408		8.00847e-12	2.69922	2.32053e-05	1.95567e-07	6.14024e-11		0.117625	-1.26758	-2.34954e-06	1	0.860304		5.16786e-16	3.31187	2.57316e-05	1.26199e-11	9.82094e-15		1.04956e-21	4.19806	2.80811e-05	2.56302e-17	2.77083e-20		214	204	215	128	182	188.6	112	107
Atg14	112	54	38.2	1.27883		0.0792285	1.26333	2.70849e-06	1	0.400707		0.00298598	1.47821	4.9186e-06	1	0.0736542		0.000105975	1.67211	6.91299e-06	1	0.000393298		0.235523	1.17009	2.21011e-06	1	1		0.0342465	1.32357	4.2045e-06	1	0.0958948		0.350781	1.13117	1.99439e-06	1	0.63009		126	121	142	177	145	142.2	131	145
Slc25a44	697	199	383.2	2.07279		0.00300008	1.47202	1.22202e-05	1	0.0432907		0.00301608	1.47127	1.22009e-05	1	0.0743215		2.75074e-17	3.03894	5.27864e-05	6.71731e-13	3.25767e-16		0.998038	-1.00051	-1.93518e-08	1	1		2.43498e-08	2.06447	4.05661e-05	0.000594623	2.02459e-07		2.25732e-08	2.06551	4.05855e-05	0.000551236	1.80437e-07		311	376	351	396	352	357.2	274	416
Apom	973	532	651.4	2.07421		4.55955e-09	2.0557	4.66447e-05	0.000111344	1.98296e-06		0.00302041	1.43809	1.93563e-05	1	0.0743531		3.91579e-19	3.03312	8.9831e-05	9.56236e-15	5.28307e-18		0.00337773	-1.42947	-2.72884e-05	1	0.138629		0.00136274	1.47547	4.31863e-05	1	0.0054137		1.13162e-09	2.10914	7.04747e-05	2.76341e-05	1.06572e-08		421	631	801	672	507	606.4	525	801
Dennd5b	1600	688	901.4	1.48327		0.00330656	1.31539	4.25506e-05	1	0.0465665		0.00302678	1.31856	4.29795e-05	1	0.074389		8.60226e-17	2.18675	0.000160111	2.10067e-12	9.9135e-16		0.980319	1.00242	4.28866e-07	1	1		5.30352e-08	1.66244	0.000117561	0.00129512	4.20221e-07		6.02031e-08	1.65843	0.000117132	0.00147016	4.55722e-07		2091	1924	1858	1783	1670	1865.2	1419	2152
Fgf21	315	107	-110	-11.1852		0.443151	1.61225	4.11079e-06	1	1		0.00302796	-7.22498	-5.78495e-06	1	0.074389		0.0349106	-3.92393	-5.00316e-06	1	0.0826804		0.000339175	-11.6484	-9.89574e-06	1	0.0277275		0.00529558	-6.32634	-9.11394e-06	1	0.0184846		0.344336	1.84126	7.81794e-07	1	0.62075		266	39	8	115	48	95.2	39	0
Ccdc151	21	9	12.8	4.55556		0.104879	1.8473	2.30337e-07	1	0.477737		0.0030403	2.70825	4.64383e-07	1	0.0746172		4.79539e-10	6.46256	1.48498e-06	1.17103e-05	3.17095e-09		0.251759	1.46606	2.34046e-07	1	1		1.1727e-05	3.49837	1.25464e-06	0.286372	6.73818e-05		0.000885332	2.38625	1.0206e-06	1	0.00346416		2	8	2	2	4	3.6	4	9
Prkcb	1010	465	-809.4	-6.22868		6.26783e-06	-1.67078	-2.78977e-05	0.15306	0.000393472		0.00306575	-1.39712	-1.97514e-05	1	0.0751664		0	-4.22164	-5.30277e-05	0	0		0.116922	1.19587	8.14633e-06	1	0.857846		5.10703e-15	-2.52674	-2.51299e-05	1.24714e-10	8.77647e-14		0	-3.02166	-3.32763e-05	0	0		1114	822	922	997	966	964.2	620	500
Thbs1	1382	569	-1231.6	-110.964		0.558618	-1.0744	-6.22486e-06	1	1		0.00307156	-1.43892	-2.74197e-05	1	0.0752333		7.28806e-156	-74.7606	-8.86886e-05	1.77974e-151	1.24458e-153		0.0176553	-1.33927	-2.11948e-05	1	0.360693		1.27603e-151	-69.5835	-8.24637e-05	3.11607e-147	3.38704e-149		1.88728e-135	-51.9562	-6.12689e-05	4.60874e-131	4.80077e-133		1105	1290	1193	1239	1387	1242.8	980	584
Pcdh1	627	342	454.4	1.74273		1.14918e-06	1.76047	3.37371e-05	0.028063	0.000112703		0.00308706	1.41004	1.81909e-05	1	0.0754733		8.45112e-16	2.56596	6.94711e-05	2.06376e-11	8.99243e-15		0.0547788	-1.24852	-1.55462e-05	1	0.636091		0.00110264	1.45754	3.5734e-05	1	0.0044632		2.40928e-07	1.81977	5.12802e-05	0.00588347	1.68436e-06		553	648	692	560	606	611.8	534	888
Ttyh1	31	10	-14.2	-3.95833		0.464062	-1.3345	-3.44934e-07	1	1		0.00308754	-3.23536	-9.50784e-07	1	0.0754733		0.0314532	-2.33575	-7.86966e-07	1	0.0754137		0.0301335	-2.4244	-6.0585e-07	1	0.478764		0.17964	-1.75028	-4.42032e-07	1	0.384672		0.488345	1.38515	1.63818e-07	1	0.816994		17	14	27	4	33	19	4	8
Hist1h3i	45	13	-31.8	-20.875		0.000750636	-2.44043	-1.41579e-06	1	0.0156671		0.0031005	-2.14892	-1.28246e-06	1	0.0757142		1.11717e-13	-13.1637	-2.21646e-06	2.72813e-09	1.00373e-12		0.666475	1.13565	1.33331e-07	1	1		2.29787e-05	-5.39401	-8.00674e-07	0.561139	0.000126297		2.65868e-06	-6.12571	-9.34005e-07	0.0649249	1.58896e-05		45	22	15	43	42	33.4	16	7
Tspan12	820	436	645.4	2.11854		0.00010108	1.50405	2.10306e-05	1	0.00340464		0.0031047	1.36393	1.51844e-05	1	0.075741		6.85725e-27	3.1241	8.86242e-05	1.67454e-22	1.52231e-25		0.349886	-1.10273	-5.84616e-06	1	1		3.0287e-12	2.07712	6.75936e-05	7.39608e-08	3.94879e-11		2.92697e-15	2.29051	7.34398e-05	7.14766e-11	4.78425e-14		640	559	637	504	545	577	493	789
Ciart	71	20	26	3.36364		0.765881	1.1521	1.38341e-07	1	1		0.00315115	3.52996	2.30104e-06	1	0.0767974		0.0465225	2.35389	1.23138e-06	1	0.106764		0.00832647	3.06393	2.1627e-06	1	0.2338		0.0962263	2.04312	1.09304e-06	1	0.229926		0.329437	-1.49963	-1.06966e-06	1	0.600105		5	16	14	6	21	12.4	9	31
Casc5	550	210	-456.4	-38.4098		0.000817288	-1.68313	-1.37329e-05	1	0.0166596		0.0031559	-1.5802	-1.24234e-05	1	0.0768366		5.45309e-62	-25.8621	-3.25274e-05	1.33164e-57	4.22744e-60		0.690541	1.06514	1.30946e-06	1	1		5.24428e-44	-15.3655	-1.87945e-05	1.28065e-39	4.40087e-42		5.04944e-46	-16.3664	-2.0104e-05	1.23307e-41	3.88982e-44		486	488	338	557	474	468.6	341	131
Tinag	10	2	3.8	20		0.666651	2.6972	4.29603e-08	1	1		0.00318917	14.2225	3.34695e-07	1	0.0775693		0.666651	2.99776	5.05683e-08	1	0.97682		0.0222251	5.27307	2.91734e-07	1	0.404999		1	1.11143	7.60795e-09	1	1		0.0423024	-4.74438	-2.84126e-07	1	0.109885		1	0	0	0	0	0.2	1	10
Asgr1	1868	652	1081.8	2.07856		2.26803e-06	1.78796	5.73996e-05	0.0553853	0.000185434		0.00320552	1.43514	3.16982e-05	1	0.0777145		2.91537e-19	3.06033	0.000150087	7.11932e-15	3.9795e-18		0.0719257	-1.24584	-2.57014e-05	1	0.714733		1.12826e-05	1.71163	9.26874e-05	0.275521	6.50887e-05		7.64163e-10	2.13243	0.000118389	1.86609e-05	7.33236e-09		1014	1195	933	1112	761	1003	725	1220
Setd6	57	34	34.8	1.42439		0.000321002	1.51985	3.07862e-06	1	0.00818254		0.00320801	1.40665	2.4082e-06	1	0.0777145		6.87955e-11	2.10168	6.52425e-06	1.67999e-06	4.86953e-10		0.513333	-1.08048	-6.70412e-07	1	1		0.00399485	1.38282	3.44563e-06	1	0.0143568		0.000358835	1.49411	4.11604e-06	1	0.00151736		107	78	74	74	77	82	101	78
Cerkl	92	39	-43	-2.36943		0.00685957	1.53882	2.41928e-06	1	0.0790374		0.00320889	-1.64343	-1.75787e-06	1	0.0777145		0.000557532	1.72536	3.25679e-06	1	0.00186762		3.1428e-08	-2.52895	-4.17715e-06	0.000767472	2.30062e-05		0.456002	1.12122	8.37514e-07	1	0.792568		4.89724e-10	2.8355	5.01467e-06	1.19591e-05	4.80284e-09		62	59	69	53	67	62	25	32
Papss2	5776	2813	4320.4	5.42483		0.0120728	1.55663	3.97932e-05	1	0.115316		0.00320967	1.68203	4.87578e-05	1	0.0777145		5.67125e-28	7.88413	0.000492144	1.38492e-23	1.35378e-26		0.659206	1.08056	8.96464e-06	1	1		9.80963e-19	5.06488	0.00045235	2.39551e-14	2.29235e-17		2.87635e-17	4.68728	0.000443386	7.02405e-13	5.557e-16		746	1418	1316	644	758	976.4	891	1192
Hgf	676	297	-385.8	-2.46692		0.70829	1.05264	2.46824e-06	1	1		0.00321105	-1.49368	-1.54966e-05	1	0.0777145		0.000154719	-1.67958	-1.89708e-05	1	0.000560487		0.000923753	-1.57232	-1.79648e-05	1	0.057109		3.40789e-05	-1.768	-2.1439e-05	0.832207	0.000181665		0.395385	-1.12445	-3.47419e-06	1	0.69308		701	590	716	607	630	648.8	445	310
Ggta1	511	193	-419.4	-8.82463		3.15455e-05	-1.51321	-1.1542e-05	0.770341	0.00139808		0.00321874	-1.33742	-8.58595e-06	1	0.0778235		4.1798e-56	-5.95233	-2.83143e-05	1.02071e-51	2.78504e-54		0.222951	1.13144	2.95603e-06	1	1		4.92881e-33	-3.93357	-1.67724e-05	1.20362e-28	2.594e-31		2.62724e-39	-4.4506	-1.97284e-05	6.41572e-35	1.55344e-37		511	377	388	556	533	473	339	259
Ociad2	179	57	80.2	1.6085		0.0384455	1.41581	3.98276e-06	1	0.254842		0.00322663	1.63418	6.07439e-06	1	0.0779369		2.26428e-07	2.37989	1.32171e-05	0.00552938	1.15412e-06		0.391599	1.15424	2.09163e-06	1	1		0.00182561	1.68094	9.23434e-06	1	0.00706296		0.0228679	1.45632	7.14271e-06	1	0.0643282		116	160	135	123	125	131.8	104	276
Dock2	2057	1072	-1824.8	-11.6464		3.98699e-07	-1.7454	-6.14283e-05	0.00973623	5.01868e-05		0.0032347	-1.37945	-3.95662e-05	1	0.0780548		0	-7.91326	-0.000125662	0	0		0.0319741	1.26528	2.18621e-05	1	0.491383		0	-4.53379	-6.42334e-05	0	0		0	-5.73653	-8.60955e-05	0	0		2184	1681	1920	2083	2113	1996.2	1663	917
Slc29a1	1389	574	847.4	2.54748		0.000473567	1.62773	2.48744e-05	1	0.0110555		0.00325462	1.50644	2.00685e-05	1	0.0784578		2.27265e-20	3.72986	0.000108174	5.54981e-16	3.36965e-19		0.577004	-1.08051	-4.80594e-06	1	1		2.96052e-09	2.29145	8.32997e-05	7.22958e-05	2.75308e-08		9.48352e-11	2.47594	8.81056e-05	2.31588e-06	1.00603e-09		604	511	671	447	505	547.6	346	763
Mrap	248	97	107.4	1.64081		0.000207029	1.6671	8.07626e-06	1	0.0058312		0.00325901	1.50108	6.06633e-06	1	0.0784863		2.28331e-10	2.40063	1.69568e-05	5.57585e-06	1.55489e-09		0.442121	-1.1106	-2.00993e-06	1	1		0.0074075	1.44001	8.88056e-06	1	0.0249058		0.000552978	1.59927	1.08905e-05	1	0.00225852		166	156	183	136	197	167.6	126	239
Fam129a	456	253	-386.6	-4.53382		1.13631e-05	-1.47809	-1.15709e-05	0.277487	0.000627171		0.00327576	-1.29669	-8.18507e-06	1	0.0786857		7.92336e-32	-3.05825	-2.40759e-05	1.93488e-27	2.26302e-30		0.147335	1.1399	3.38579e-06	1	0.926545		7.09378e-14	-2.06906	-1.25051e-05	1.7323e-09	1.09501e-12		4.89527e-19	-2.35851	-1.58909e-05	1.19542e-14	1.09171e-17		556	457	441	522	504	496	385	283
Pus7l	69	24	-34.2	-1.93443		0.113038	-1.29116	-1.15886e-06	1	0.500225		0.00327696	-1.6115	-1.95004e-06	1	0.0786857		0.106984	-1.3	-1.18591e-06	1	0.221684		0.188726	-1.2481	-7.91175e-07	1	1		0.97814	-1.00684	-2.70501e-08	1	1		0.207827	1.23962	7.64125e-07	1	0.417913		76	93	60	60	65	70.8	41	51
Loxl4	88	35	-55.4	-3.58879		0.936564	-1.01662	-9.06939e-08	1	1		0.00327228	-1.64076	-2.16613e-06	1	0.0786857		5.31913e-07	-2.44183	-3.27516e-06	0.0129893	2.60777e-06		0.00506377	-1.61393	-2.07544e-06	1	0.177163		1.17223e-06	-2.40191	-3.18446e-06	0.0286259	7.77034e-06		0.0351955	-1.48823	-1.10903e-06	1	0.0937062		67	57	71	101	88	76.8	22	37
Gucy1a3	921	488	-776.2	-7.90569		0.185578	-1.16948	-9.29031e-06	1	0.661809		0.00328162	-1.41833	-1.89078e-05	1	0.0787202		9.08771e-39	-5.33217	-5.20835e-05	2.21922e-34	3.50587e-37		0.106707	-1.21278	-9.61747e-06	1	0.836525		2.77865e-32	-4.55943	-4.27932e-05	6.78546e-28	1.40777e-30		2.91831e-25	-3.75947	-3.31758e-05	7.12652e-21	9.40175e-24		866	774	938	835	1030	888.6	610	462
B430306N03Rik	294	167	-233.2	-6.4486		0.0316651	-1.35878	-5.28411e-06	1	0.224199		0.00328816	-1.52511	-6.89036e-06	1	0.0787996		1.59711e-21	-4.42158	-1.5486e-05	3.90015e-17	2.5642e-20		0.430572	-1.12241	-1.60625e-06	1	1		6.00826e-14	-3.25408	-1.02019e-05	1.46722e-09	9.33344e-13		1.08337e-11	-2.89918	-8.59567e-06	2.6456e-07	1.26402e-10		240	282	279	319	260	276	180	93
Icam1	712	361	-576.2	-3.69001		0.0555099	-1.23725	-1.0973e-05	1	0.32027		0.00329142	-1.38786	-1.59921e-05	1	0.0788005		1.33227e-15	-2.50004	-3.43347e-05	3.2534e-11	1.40233e-14		0.308295	-1.12173	-5.01911e-06	1	1		9.33392e-10	-2.02064	-2.33617e-05	2.27934e-05	9.25058e-09		2.94813e-07	-1.80137	-1.83426e-05	0.00719934	2.02766e-06		864	822	824	746	696	790.4	507	430
Gtf2f2	164	83	-116.2	-2.27692		0.113845	-1.22687	-2.77008e-06	1	0.501904		0.00329583	-1.46765	-4.7732e-06	1	0.0788289		0.000928039	-1.54917	-5.31031e-06	1	0.00299732		0.18296	-1.19626	-2.00313e-06	1	0.988249		0.0853067	-1.2627	-2.54023e-06	1	0.208048		0.696217	-1.05555	-5.37104e-07	1	1		224	231	167	206	208	207.2	128	89
Cyp4a12a	481	79	-261.4	#DIV/0!		0.796602	-1.17511	-5.4361e-07	1	1		0.00331564	6.3053	1.93542e-05	1	0.0791475		6.25694e-09	-331.413	-3.63708e-06	0.000152794	3.75416e-08		0.00158503	7.40939	1.98978e-05	1	0.0854445		1.67121e-08	-282.029	-3.09347e-06	0.000408109	1.41803e-07		1.12701e-13	-2089.66	-2.29913e-05	2.75217e-09	1.60383e-12		52	49	10	90	52	50.6	28	457
Plch1	110	31	-64.4	-33.2		0.606686	-1.26382	-3.29007e-07	1	1		0.00331518	3.66505	4.2003e-06	1	0.0791475		0.000267468	-6.92136	-1.34836e-06	1	0.000939794		0.000670996	4.63198	4.52931e-06	1	0.0451398		0.00157583	-5.47652	-1.01935e-06	1	0.00616993		1.57668e-09	-25.3671	-5.54866e-06	3.85024e-05	1.46008e-08		48	20	7	14	21	22	15	35
Dmtn	66	30	-49.8	-12.8571		0.000389802	-2.46673	-2.31297e-06	1	0.00950235		0.00332027	-2.07534	-2.01557e-06	1	0.0791806		1.18137e-12	-8.47315	-3.43084e-06	2.8849e-08	9.75947e-12		0.528354	1.18859	2.97398e-07	1	1		0.000119802	-3.43498	-1.11787e-06	1	0.000583361		9.68675e-06	-4.08278	-1.41527e-06	0.23655	5.29432e-05		53	24	60	69	64	54	7	12
Hibch	706	378	471.6	2.29774		0.000376795	1.44694	1.17124e-05	1	0.00930368		0.00332527	1.35637	9.33888e-06	1	0.0792225		5.81519e-32	3.41196	6.32068e-05	1.42007e-27	1.67659e-30		0.53467	-1.06678	-2.37348e-06	1	1		9.09811e-17	2.35805	5.14944e-05	2.22176e-12	1.83768e-15		4.09184e-19	2.51551	5.38679e-05	9.99226e-15	9.15042e-18		356	299	336	426	400	363.4	307	465
Slc46a1	198	50	110	2.16034		7.75209e-05	1.77278	5.32419e-06	1	0.00278801		0.00333482	1.52881	3.64332e-06	1	0.0792518		1.24253e-15	3.17298	1.4971e-05	3.03426e-11	1.309e-14		0.29834	-1.15958	-1.68087e-06	1	1		3.51359e-05	1.78983	9.64683e-06	0.858019	0.000187014		2.36232e-07	2.07545	1.13277e-05	0.00576877	1.65437e-06		103	101	111	96	63	94.8	79	153
Tgtp1	355	213	-289.2	-14.9038		0.000327555	-2.33854	-1.29174e-05	1	0.00831486		0.00333623	-1.98971	-1.12256e-05	1	0.0792518		1.17159e-18	-10.1397	-2.03421e-05	2.86102e-14	1.53571e-17		0.496453	1.17532	1.69188e-06	1	1		1.13844e-08	-4.33591	-7.4247e-06	0.000278007	9.84442e-08		2.44709e-10	-5.09607	-9.11657e-06	5.9758e-06	2.47138e-09		309	340	367	336	198	310	50	80
Ralb	360	190	-321.2	-3.44817		0.441399	-1.06917	-2.11879e-06	1	1		0.00333156	-1.28994	-7.36143e-06	1	0.0792518		1.35627e-20	-2.34481	-1.87835e-05	3.31202e-16	2.03816e-19		0.0326238	-1.20649	-5.24265e-06	1	0.495832		2.10876e-17	-2.19312	-1.66647e-05	5.14959e-13	4.45466e-16		1.25968e-10	-1.81777	-1.14221e-05	3.07615e-06	1.31123e-09		437	469	461	450	445	452.4	311	247
Hist3h2a	211	73	-136.6	-12.7759		0.000709429	-1.74981	-4.58529e-06	1	0.0150777		0.00335659	-1.62212	-4.10392e-06	1	0.0796579		2.7037e-27	-8.57611	-9.45287e-06	6.60244e-23	6.17628e-26		0.664976	1.07872	4.81366e-07	1	1		5.6209e-15	-4.90118	-4.86758e-06	1.37262e-10	9.61221e-14		1.55337e-16	-5.28698	-5.34895e-06	3.79334e-12	2.84785e-15		116	109	132	218	166	148.2	116	67
Mut	1434	722	986.8	1.95067		0.000421548	1.43105	3.23342e-05	1	0.0100924		0.00338014	1.34676	2.60119e-05	1	0.0801389		1.09996e-24	2.87467	0.000140625	2.68611e-20	2.14546e-23		0.549598	-1.06258	-6.32232e-06	1	1		7.39233e-12	2.00879	0.000108291	1.80521e-07	9.22907e-11		1.02458e-13	2.1345	0.000114614	2.50203e-09	1.46919e-12		1174	1001	1140	874	1001	1038	789	1249
Pigyl	92	39	27.4	1.26863		0.0995809	1.22255	1.75761e-06	1	0.462753		0.00338662	1.42159	3.32949e-06	1	0.0802145		6.11198e-06	1.72197	5.70167e-06	0.149254	2.65106e-05		0.220269	1.1628	1.57189e-06	1	1		0.00467643	1.4085	3.94406e-06	1	0.0165289		0.108593	1.21129	2.37217e-06	1	0.245997		131	68	94	113	144	110	121	160
Nlrc5	508	305	-399.6	-3.58808		0.000126337	-1.68666	-1.62788e-05	1	0.00407013		0.00339042	-1.48856	-1.31238e-05	1	0.0802268		2.11347e-10	-2.41789	-2.34483e-05	5.1611e-06	1.44205e-09		0.36277	1.13308	3.15496e-06	1	1		0.0101407	-1.43353	-7.16956e-06	1	0.033027		0.000500877	-1.62431	-1.03245e-05	1	0.00206229		614	489	583	527	557	554	252	196
Isoc2a	280	131	202.4	2.1435		0.000192734	1.54021	6.90424e-06	1	0.00555676		0.0034022	1.40501	5.17635e-06	1	0.0802742		2.61676e-23	3.1607	2.76154e-05	6.39013e-19	4.69172e-22		0.426544	-1.09622	-1.72789e-06	1	1		2.48457e-10	2.05213	2.07112e-05	6.06731e-06	2.65528e-09		9.72921e-13	2.24959	2.24391e-05	2.37587e-08	1.26916e-11		212	170	178	150	175	177	144	253
Hsd3b3	849	278	402.2	1.79361		0.00122889	1.87171	3.24198e-05	1	0.0226316		0.00340229	1.76367	2.84015e-05	1	0.0802742		8.9051e-07	2.61566	6.00879e-05	0.0217462	4.24731e-06		0.757256	-1.06126	-4.01824e-06	1	1		0.0823395	1.39747	2.76681e-05	1	0.201962		0.0407573	1.48308	3.16864e-05	1	0.106392		381	763	697	363	330	506.8	561	731
Suclg2	952	612	732	2.16598		0.00796434	1.30401	1.39531e-05	1	0.086942		0.00340061	1.34014	1.56115e-05	1	0.0802742		4.68559e-30	3.16222	9.92397e-05	1.14422e-25	1.22902e-28		0.788749	1.02771	1.65847e-06	1	1		1.06967e-18	2.425	8.52867e-05	2.61215e-14	2.48303e-17		9.61003e-18	2.35962	8.36282e-05	2.34677e-13	1.91573e-16		609	620	594	655	699	635.4	554	786
0610040J01Rik	237	61	122.2	1.98708		0.0514154	1.32664	2.92884e-06	1	0.304011		0.00344739	1.52763	4.73098e-06	1	0.0812599		1.3979e-13	2.91208	1.71447e-05	3.41367e-09	1.24769e-12		0.330741	1.1515	1.80214e-06	1	1		4.26174e-08	2.19508	1.42159e-05	0.00104072	3.41779e-07		5.63959e-06	1.90628	1.24137e-05	0.137719	3.19089e-05		125	118	136	124	116	123.8	74	184
Apoa4	24631	6534	-10635.8	-3.36814		0.108828	1.56231	0.000492974	1	0.487977		0.00346177	-2.27347	-0.000491072	1	0.0815202		0.310438	-1.32524	-0.000215156	1	0.550058		9.26393e-06	-3.55188	-0.000984047	0.226225	0.00194128		0.00937672	-2.07044	-0.00070813	1	0.0307768		0.052928	1.71552	0.000275917	1	0.133468		22801	3130	8961	11312	15804	12401.6	9692	3096
Lrit2	61	18	33	42.25		0.0299325	4.01899	2.09982e-07	1	0.21632		0.00346782	5.7147	3.27925e-07	1	0.0815841		9.03632e-14	52.8366	3.60543e-06	2.20667e-09	8.20934e-13		0.500597	1.42192	1.17943e-07	1	1		1.22778e-08	13.1467	3.39545e-06	0.000299823	1.05758e-07		2.26385e-07	9.24574	3.27751e-06	0.00552833	1.59179e-06		0	4	0	0	0	0.8	0	5
Map3k8	265	89	-201.4	-5.9122		0.0222755	-1.33371	-4.38491e-06	1	0.178584		0.00349507	-1.44379	-5.38679e-06	1	0.0821459		4.04536e-23	-3.95751	-1.30967e-05	9.87878e-19	7.19503e-22		0.542565	-1.08254	-1.00188e-06	1	1		1.19581e-14	-2.9673	-8.71176e-06	2.92017e-10	1.99066e-13		8.94992e-13	-2.74105	-7.70987e-06	2.18557e-08	1.17504e-11		237	203	285	238	249	242.4	155	134
Car14	203	97	87	1.96667		0.00483597	2.00832	6.59295e-06	1	0.0615396		0.0035046	2.05908	6.92479e-06	1	0.0822908		2.59317e-05	2.85922	1.21565e-05	0.633251	0.000103931		0.920947	1.02527	3.3184e-07	1	1		0.149969	1.42368	5.56358e-06	1	0.332809		0.179855	1.38859	5.23174e-06	1	0.372745		67	87	144	38	114	90	44	225
Ahcy	3809	2368	2952.8	6.51307		0.0448511	1.60168	2.34541e-05	1	0.27916		0.00350848	1.99002	3.85918e-05	1	0.0823026		6.50993e-19	9.5121	0.000331809	1.58973e-14	8.65392e-18		0.353415	1.24245	1.51376e-05	1	1		4.95452e-13	5.93881	0.000308355	1.20989e-08	7.0017e-12		1.32641e-10	4.7799	0.000293217	3.23908e-06	1.37658e-09		574	619	716	379	390	535.6	208	1193
Lrrk2	970	417	-769.8	-11.319		8.42446e-08	-1.71549	-2.53192e-05	0.00205725	1.60037e-05		0.00352296	-1.33839	-1.53487e-05	1	0.082563		7.83387e-72	-7.63363	-5.27538e-05	1.91303e-67	7.30164e-70		0.0141934	1.28176	9.9705e-06	1	0.317217		7.99618e-40	-4.44982	-2.74346e-05	1.95267e-35	5.57905e-38		1.45066e-53	-5.70358	-3.74051e-05	3.54252e-49	1.37307e-51		1031	658	803	808	922	844.4	606	479
Abcb11	4606	1636	1955.4	1.91067		3.8552e-08	2.34743	0.000210736	0.000941439	8.8815e-06		0.00355154	1.56552	8.84457e-05	1	0.0829146		5.21312e-11	2.78741	0.000279548	1.27304e-06	3.72126e-10		0.0082988	-1.49946	-0.00012229	1	0.233741		0.261626	1.18743	6.8812e-05	1	0.515817		0.000179159	1.78051	0.000191102	1	0.000796046		1263	1966	3166	2309	2032	2147.2	2257	3362
Sell	420	173	-303.8	-37.1667		2.13228e-05	-1.83295	-1.01779e-05	0.520703	0.00103056		0.0035506	-1.50733	-7.53823e-06	1	0.0829146		4.16082e-69	-24.6792	-2.14895e-05	1.01607e-64	3.68142e-67		0.175845	1.21603	2.63965e-06	1	0.978838		1.25037e-41	-13.4642	-1.13116e-05	3.05341e-37	9.3663e-40		9.32562e-50	-16.3728	-1.39512e-05	2.27732e-45	8.01872e-48		424	225	275	294	343	312.2	262	118
Mcm5	403	211	-329	-13.0073		0.0106872	-1.60948	-9.78356e-06	1	0.106551		0.00354822	-1.72183	-1.0831e-05	1	0.0829146		6.0634e-25	-8.7276	-2.28756e-05	1.48068e-20	1.20185e-23		0.721662	-1.06981	-1.04744e-06	1	1		3.80812e-16	-5.42262	-1.3092e-05	9.29942e-12	7.33393e-15		4.67166e-15	-5.06878	-1.20446e-05	1.14082e-10	7.51033e-14		316	400	308	413	345	356.4	210	104
Zpbp	15	6	-7.8	#DIV/0!		0.122933	-2.37568	-3.27781e-07	1	0.522545		0.00354807	-5.79	-4.68286e-07	1	0.0829146		6.41135e-06	-51.4232	-5.55042e-07	0.156565	2.77204e-05		0.209724	-2.4372	-1.40506e-07	1	1		0.00218791	-21.6457	-2.27261e-07	1	0.00831965		0.0891144	-8.88139	-8.67557e-08	1	0.209026		15	2	6	8	8	7.8	2	1
Zfp385b	160	54	95.4	2.71583		0.545928	1.12401	5.89131e-07	1	1		0.00355966	1.71273	3.38591e-06	1	0.0830248		2.35929e-11	3.41765	1.14853e-05	5.76139e-07	1.73484e-10		0.0236398	1.52377	2.79678e-06	1	0.419138		1.8232e-09	3.04058	1.08962e-05	4.45226e-05	1.73916e-08		0.000112386	1.99544	8.09938e-06	1	0.00051763		69	82	76	33	67	65.4	59	94
Il1b	173	54	-114.2	-5.13768		0.00477645	-1.74955	-4.4127e-06	1	0.0610813		0.00359943	-1.77703	-4.50375e-06	1	0.0838722		2.74456e-09	-3.4867	-7.3458e-06	6.70222e-05	1.7028e-08		0.963601	-1.01571	-9.105e-08	1	1		0.00125767	-1.99291	-2.9331e-06	1	0.0050406		0.00154622	-1.96209	-2.84205e-06	1	0.00578412		183	164	174	93	95	141.8	51	51
1700066M21Rik	157	45	67.4	1.48281		0.0305492	1.28886	2.96745e-06	1	0.219129		0.00360727	1.40229	4.1326e-06	1	0.0839747		6.12193e-11	2.13408	1.16501e-05	1.49497e-06	4.34712e-10		0.475688	1.088	1.16515e-06	1	1		1.31769e-05	1.65578	8.68269e-06	0.321779	7.53051e-05		0.000252519	1.52186	7.51754e-06	1	0.0010953		168	141	126	121	156	142.4	115	218
Sdha	2921	1434	2117	1.95309		0.0541905	1.18533	3.29935e-05	1	0.314032		0.00361145	1.29302	5.21648e-05	1	0.0839921		1.83396e-26	2.5925	0.000283507	4.47853e-22	3.98445e-25		0.325182	1.09085	1.91713e-05	1	1		1.55133e-18	2.18716	0.000250514	3.78836e-14	3.54383e-17		4.68345e-15	2.005	0.000231342	1.1437e-10	7.52433e-14		2565	2385	2433	2457	2480	2464	2126	2915
Gnaz	29	11	-18.4	-10.2		0.0397581	-2.13354	-7.81509e-07	1	0.259736		0.0036317	-2.98431	-9.78057e-07	1	0.0843827		6.73815e-06	-6.67754	-1.25067e-06	0.164546	2.90357e-05		0.434895	-1.39876	-1.96548e-07	1	1		0.0128061	-3.1298	-4.69159e-07	1	0.0405452		0.100367	-2.23755	-2.72612e-07	1	0.230418		24	13	16	20	29	20.4	2	11
Kcnk5	234	107	167	2.65347		0.741555	1.05818	5.36965e-07	1	1		0.0036488	1.63383	5.84939e-06	1	0.0846993		3.02036e-11	3.09547	1.93384e-05	7.37573e-07	2.20105e-10		0.0108092	1.54399	5.31243e-06	1	0.275246		3.50326e-10	2.92527	1.88014e-05	8.55495e-06	3.67797e-09		0.000124426	1.89461	1.3489e-05	1	0.000568688		104	158	131	108	134	127	89	175
Olfr109	13	6	-9.4	#DIV/0!		1.42395e-05	-8.01315	-6.04497e-07	0.347729	0.0007462		0.00366017	-3.42423	-4.88984e-07	1	0.0848827		1.28253e-07	-62.7464	-6.79684e-07	0.00313194	6.70652e-07		0.164308	2.34014	1.15513e-07	1	0.961116		0.137913	-7.83043	-7.51871e-08	1	0.310486		0.00219808	-18.3243	-1.907e-07	1	0.00799242		13	10	10	8	6	9.4	0	2
Psrc1	59	21	-37.4	-94.5		0.0221002	-1.70934	-1.14281e-06	1	0.177609		0.0036649	-1.98199	-1.36443e-06	1	0.0849117		1.6863e-21	-51.3441	-2.70025e-06	4.11794e-17	2.70383e-20		0.560704	-1.15951	-2.21627e-07	1	1		5.79097e-14	-30.0373	-1.55744e-06	1.41416e-09	9.00916e-13		1.7122e-12	-25.9053	-1.33581e-06	4.18119e-08	2.17998e-11		28	37	36	59	29	37.8	21	7
Cyp2j5	6530	4247	5111.8	3.50161		0.000345402	2.26719	0.000189108	1	0.00868663		0.00366898	1.93787	0.000139962	1	0.0849255		5.62405e-12	5.11617	0.000614274	1.37339e-07	4.38503e-11		0.486919	-1.16994	-4.91458e-05	1	1		0.000369911	2.25661	0.000425166	1	0.00163999		2.39215e-05	2.6401	0.000474312	0.584164	0.000123112		1565	2776	2264	2029	1583	2043.4	1120	4078
Gm12504	22	11	-13.6	-5.25		0.458579	-1.25978	-2.52772e-07	1	1		0.00371216	-2.47764	-7.3106e-07	1	0.0858437		0.000245482	-3.47112	-8.72665e-07	1	0.000867158		0.038968	-1.96673	-4.78289e-07	1	0.544084		0.00445681	-2.75535	-6.19893e-07	1	0.0158362		0.410903	-1.40098	-1.41605e-07	1	0.714843		16	17	14	22	15	16.8	10	5
Ndufaf4	225	60	95.6	1.38579		0.0896118	1.19361	3.77602e-06	1	0.433846		0.00372859	1.34888	6.80438e-06	1	0.086142		1.35897e-09	1.86668	1.69035e-05	3.31861e-05	8.65124e-09		0.237833	1.13009	3.02836e-06	1	1		1.45909e-05	1.5639	1.31275e-05	0.356311	8.27475e-05		0.0015309	1.38388	1.00991e-05	1	0.00573383		293	264	252	231	312	270.4	241	367
Polr3g	116	47	66.2	1.9764		0.2122	1.19246	1.04393e-06	1	0.710848		0.00375931	1.49491	2.68455e-06	1	0.0867698		1.3084e-12	2.64491	8.92247e-06	3.19511e-08	1.07616e-11		0.106673	1.25364	1.64062e-06	1	0.836525		7.55276e-09	2.21804	7.87854e-06	0.000184438	6.70685e-08		2.1584e-05	1.76927	6.23792e-06	0.52708	0.000112198		75	78	87	61	73	74.8	93	120
Trim68	88	21	-42.6	-2.00472		0.0400357	-1.42683	-1.83494e-06	1	0.260852		0.00377198	-1.65974	-2.43822e-06	1	0.0869799		0.24505	-1.22426	-1.1236e-06	1	0.451324		0.408115	-1.16324	-6.03287e-07	1	1		0.403285	1.16547	7.11339e-07	1	0.721429		0.0960958	1.35572	1.31463e-06	1	0.222453		115	60	88	97	65	85	27	49
Tmbim6	4067	2255	3300	1.92676		0.000546491	1.4031	0.000103703	1	0.0123112		0.00378132	1.32782	8.43372e-05	1	0.0871131		8.86335e-26	2.84742	0.000475279	2.16443e-21	1.86589e-24		0.572637	-1.05669	-1.93661e-05	1	1		7.02718e-13	2.02938	0.000371575	1.71604e-08	9.81153e-12		1.09479e-14	2.14443	0.000390941	2.67348e-10	1.71158e-13		3597	3361	3407	3896	3543	3560.8	3163	4187
Tmtc2	156	62	107.8	2.06312		0.0311913	1.31282	2.30241e-06	1	0.222129		0.00381455	1.43702	3.21652e-06	1	0.0877959		1.20262e-19	3.06247	1.51802e-05	2.93679e-15	1.68587e-18		0.487788	1.0946	9.14116e-07	1	1		5.40368e-12	2.33274	1.28778e-05	1.31958e-07	6.84428e-11		4.45885e-10	2.13113	1.19637e-05	1.08885e-05	4.39408e-09		124	107	93	90	95	101.8	116	101
Rdh12	28	13	-19.8	-50.5		0.0105397	-2.08286	-7.61133e-07	1	0.105657		0.00383003	-2.29575	-8.26313e-07	1	0.0880691		2.67195e-13	-27.5052	-1.41079e-06	6.5249e-09	2.32783e-12		0.795407	-1.10221	-6.51795e-08	1	1		9.8508e-07	-13.2054	-6.49661e-07	0.0240556	6.5942e-06		3.21006e-06	-11.9809	-5.84482e-07	0.0783896	1.89073e-05		28	16	19	18	20	20.2	4	13
Mocs2	351	92	219.8	1.61742		1.27159e-05	1.53624	1.38247e-05	0.310521	0.000685478		0.00385725	1.32947	8.49399e-06	1	0.0886115		1.26522e-18	2.37657	3.54891e-05	3.08967e-14	1.654e-17		0.139943	-1.15553	-5.33066e-06	1	0.910824		7.55645e-06	1.54701	2.16645e-05	0.184529	4.46152e-05		2.65986e-09	1.78761	2.69951e-05	6.49537e-05	2.37839e-08		355	357	347	411	310	356	400	467
Atp5b	4779	2670	3551.4	1.73653		0.0513769	1.17268	6.71508e-05	1	0.303991		0.00386786	1.26643	0.000103609	1	0.0887718		1.03118e-23	2.29349	0.000503003	2.51813e-19	1.89333e-22		0.346837	1.07995	3.64578e-05	1	1		3.75708e-16	1.95577	0.000435852	9.1748e-12	7.24136e-15		4.87256e-13	1.81099	0.000399394	1.18988e-08	6.57755e-12		5348	5135	5423	5556	5438	5380	4514	6014
G6pdx	604	217	-482.8	-6.32892		0.0120685	-1.36514	-1.10146e-05	1	0.115316		0.00387902	-1.43029	-1.23885e-05	1	0.0889442		1.14338e-27	-4.25551	-3.1503e-05	2.79212e-23	2.66933e-26		0.712106	-1.04772	-1.37393e-06	1	1		1.08997e-17	-3.11726	-2.04884e-05	2.66171e-13	2.34306e-16		1.93295e-16	-2.97528	-1.91145e-05	4.72026e-12	3.52522e-15		664	432	449	671	651	573.4	438	239
Alox5ap	774	223	-584.6	-17.9942		0.00015357	-1.51312	-1.50666e-05	1	0.00468472		0.00393513	-1.36906	-1.19767e-05	1	0.0901462		2.18124e-93	-12.1789	-4.0781e-05	5.3266e-89	2.71765e-91		0.365331	1.10523	3.08983e-06	1	1		3.23115e-59	-8.04888	-2.57145e-05	7.89047e-55	4.45789e-57		6.13237e-65	-8.89587	-2.88043e-05	1.49753e-60	8.13872e-63		672	462	510	659	792	619	430	320
Arrb2	482	173	-377.6	-4.4265		0.00330195	-1.31743	-8.45836e-06	1	0.0465552		0.00394708	-1.30911	-8.28913e-06	1	0.0903351		4.47223e-28	-2.99701	-2.33917e-05	1.09212e-23	1.07281e-26		0.953278	1.00635	1.69225e-07	1	1		4.26647e-16	-2.2749	-1.49333e-05	1.04187e-11	8.19726e-15		2.0435e-16	-2.28935	-1.51026e-05	4.99022e-12	3.7185e-15		543	398	472	452	574	487.8	360	276
Trim10	45	14	-25	-16.625		0.000753968	-3.56249	-1.39937e-06	1	0.0157098		0.00395725	-2.85153	-1.26321e-06	1	0.0904833		5.93396e-08	-10.7523	-1.76453e-06	0.00144907	3.23526e-07		0.604106	1.24933	1.36156e-07	1	1		0.0278882	-3.01819	-3.65161e-07	1	0.0803197		0.00555129	-3.7707	-5.01317e-07	1	0.0183301		24	19	45	29	16	26.6	5	5
Lrg1	2801	1572	-1967.2	-3.96801		0.000292726	1.51636	8.51019e-05	1	0.00760464		0.00397532	-1.39311	-4.65073e-05	1	0.0905487		4.03233e-13	-2.33604	-9.42604e-05	9.84695e-09	3.45507e-12		1.13974e-10	-2.11245	-0.000131609	2.78325e-06	4.79495e-07		0	-3.54226	-0.000179362	0	0		8.87062e-06	-1.67685	-4.7753e-05	0.216621	4.87335e-05		2137	2145	2555	2436	2103	2275.2	983	1264
Camk2b	283	115	-100.4	-3.60104		0.000662659	3.9153	1.03137e-05	1	0.0143078		0.00397011	3.14115	7.57493e-06	1	0.0905487		0.679684	1.18395	6.50764e-07	1	0.992221		0.568753	-1.24646	-2.73881e-06	1	1		0.00274318	-3.30699	-9.66298e-06	1	0.010235		0.013889	-2.65312	-6.92417e-06	1	0.0414734		10	84	73	28	44	47.8	27	144
Ncapd2	423	189	-347.6	-9.73367		0.00124201	-1.56601	-1.00873e-05	1	0.0227267		0.00397865	-1.48898	-9.16528e-06	1	0.0905487		3.54034e-34	-6.61375	-2.36891e-05	8.64552e-30	1.14662e-32		0.725357	1.05173	9.2197e-07	1	1		1.36343e-20	-4.22331	-1.36018e-05	3.3295e-16	3.65879e-19		6.0267e-22	-4.44179	-1.45238e-05	1.47172e-17	1.61905e-20		399	346	302	455	435	387.4	303	160
Slc17a1	162	94	119.6	3.58874		0.00368364	1.55738	1.87179e-06	1	0.0505647		0.00396463	1.54763	1.83905e-06	1	0.0905487		2.88127e-30	5.27253	1.43479e-05	7.03605e-26	7.64788e-29		0.981474	-1.0063	-3.27421e-08	1	1		7.09236e-18	3.3855	1.24761e-05	1.73195e-13	1.54088e-16		3.32337e-18	3.40683	1.25088e-05	8.11568e-14	6.86605e-17		44	52	56	36	43	46.2	35	78
Glyctk	1503	1107	1177.6	2.77831		0.00428169	1.53598	2.582e-05	1	0.0562749		0.00397585	1.54119	2.60711e-05	1	0.0905487		8.34996e-20	4.08155	0.000148449	2.03906e-15	1.19104e-18		0.98375	1.00339	2.51088e-07	1	1		1.16953e-10	2.65729	0.000122629	2.85599e-06	1.29523e-09		1.31515e-10	2.6483	0.000122378	3.2116e-06	1.36664e-09		593	803	776	551	588	662.2	404	1189
Ptpn22	211	111	-170.8	-10.0851		1.337e-07	-1.99554	-6.81358e-06	0.00326495	2.26733e-05		0.00400156	-1.444	-4.19943e-06	1	0.0909852		2.09939e-36	-6.82604	-1.16568e-05	5.1267e-32	7.46245e-35		0.0154794	1.38196	2.61414e-06	1	0.332877		1.21692e-14	-3.42064	-4.84325e-06	2.97172e-10	2.02296e-13		1.54191e-23	-4.72718	-7.4574e-06	3.76534e-19	4.56959e-22		221	158	177	185	207	189.6	123	93
Ugt1a6b	168	42	70.8	1.6114		9.61528e-08	2.10051	9.24237e-06	0.00234805	1.7393e-05		0.00400659	1.49775	4.18025e-06	1	0.0910148		1.12858e-07	2.09776	9.21931e-06	0.002756	5.92844e-07		0.0137945	-1.40244	-5.06212e-06	1	0.313857		0.996371	-1.00131	-2.30555e-08	1	1		0.0146774	1.40061	5.03906e-06	1	0.0435455		115	131	126	93	114	115.8	88	168
Naip2	323	172	-259.8	-9.95862		8.11901e-08	-1.92237	-1.00022e-05	0.00198266	1.60037e-05		0.00401435	-1.41177	-6.08029e-06	1	0.0910219		1.60272e-42	-6.7401	-1.77534e-05	3.91385e-38	7.14206e-41		0.0122025	1.36167	3.92194e-06	1	0.294466		2.05726e-18	-3.50615	-7.75122e-06	5.02383e-14	4.67333e-17		1.41147e-28	-4.7742	-1.16732e-05	3.4468e-24	5.20665e-27		295	264	248	340	297	288.8	204	186
Mir5107	7	2	-4.6	#DIV/0!		0.000293127	-11.5289	-3.13673e-07	1	0.00760697		0.00401349	-5.44522	-2.80388e-07	1	0.0910219		3.58672e-05	-31.2023	-3.32457e-07	0.875876	0.000140884		0.637287	2.11724	3.32847e-08	1	1		1	-2.70645	-1.87841e-08	1	1		0.262594	-5.73023	-5.20688e-08	1	0.503932		7	4	6	4	2	4.6	0	1
Spon1	659	359	-539.2	-20.8235		2.34362e-06	-2.00172	-2.04586e-05	0.0572311	0.000188881		0.00402192	-1.52037	-1.39925e-05	1	0.0911087		1.4494e-52	-13.9741	-3.79565e-05	3.53943e-48	8.84857e-51		0.061906	1.3166	6.46606e-06	1	0.66771		4.37369e-30	-6.98104	-1.74979e-05	1.06805e-25	1.96333e-28		2.22727e-38	-9.19123	-2.3964e-05	5.43899e-34	1.25903e-36		536	516	608	492	680	566.4	495	265
Armc1	272	79	127.2	1.40587		0.0314323	1.19914	4.90498e-06	1	0.223133		0.00404096	1.27236	6.70832e-06	1	0.0914552		1.2624e-14	1.89925	2.21491e-05	3.08278e-10	1.22333e-13		0.484045	1.06106	1.80334e-06	1	1		3.54969e-08	1.58384	1.72441e-05	0.000866835	2.87912e-07		1.35788e-06	1.4927	1.54408e-05	0.0331595	8.47419e-06		332	336	334	335	367	340.8	291	342
Cutal	329	125	170.6	1.78545		0.000466964	1.79448	1.26156e-05	1	0.0109122		0.00404888	1.61578	9.77795e-06	1	0.0915497		1.52567e-08	2.59131	2.52685e-05	0.000372569	8.77666e-08		0.526264	-1.1106	-2.83764e-06	1	1		0.0264494	1.44405	1.26529e-05	1	0.0767096		0.00431645	1.60376	1.54905e-05	1	0.0146717		188	329	231	186	152	217.2	172	342
Dnajc28	154	53	106.4	2.21185		0.14638	1.22709	1.55428e-06	1	0.580576		0.00408793	1.49309	3.37488e-06	1	0.0923472		1.57854e-15	3.01963	1.3823e-05	3.8548e-11	1.65229e-14		0.168639	1.21678	1.82061e-06	1	0.966839		8.95093e-11	2.46081	1.22687e-05	2.18582e-06	1.00682e-09		2.47068e-07	2.0224	1.04481e-05	0.00603341	1.72574e-06		102	80	64	99	131	95.2	89	150
Lair1	762	408	-674.2	-12.8281		0.00416111	-1.46847	-1.68442e-05	1	0.0552251		0.00409181	-1.46933	-1.68652e-05	1	0.0923494		7.66143e-47	-8.74196	-4.67601e-05	1.87092e-42	3.91406e-45		1	-1.00059	-2.10639e-08	1	1		6.27053e-33	-5.9531	-2.99159e-05	1.53126e-28	3.29304e-31		7.08842e-33	-5.94962	-2.98948e-05	1.73099e-28	3.25987e-31		721	668	741	733	793	731.2	631	260
Exd1	65	30	32.6	2.44248		0.707644	1.11072	2.1173e-07	1	1		0.00411166	2.07108	2.04819e-06	1	0.0927116		9.85443e-06	3.05415	3.92809e-06	0.240645	4.15981e-05		0.0147111	1.86462	1.83646e-06	1	0.322193		7.17232e-05	2.7497	3.71636e-06	1	0.000362626		0.115707	1.47467	1.8799e-06	1	0.259322		37	17	23	39	16	26.4	19	62
Vav3	350	128	-241.6	-6.86408		2.099e-05	-1.85392	-9.32693e-06	0.512576	0.00102311		0.00411706	-1.50884	-6.82887e-06	1	0.0927478		1.87413e-22	-4.60707	-1.58541e-05	4.57662e-18	3.21392e-21		0.161427	1.22871	2.49807e-06	1	0.951278		8.90028e-09	-2.48504	-6.52719e-06	0.000217345	7.81816e-08		1.31062e-12	-3.05339	-9.02525e-06	3.20053e-08	1.6836e-11		330	197	206	296	385	282.8	246	124
Hip1	1126	457	-953.8	-7.31656		0.834238	-1.0218	-1.70484e-06	1	1		0.00412881	-1.34574	-2.05262e-05	1	0.0929267		0	-4.97871	-6.3848e-05	0	0		0.00803497	-1.31702	-1.88213e-05	1	0.229037		0	-4.87248	-6.21432e-05	0	0		0	-3.69962	-4.33219e-05	0	0		1110	964	1251	1149	1050	1104.8	951	595
Ndufa4	280	147	186	1.43397		0.0670477	1.20901	7.05871e-06	1	0.36037		0.00413845	1.3453	1.16616e-05	1	0.0930579		1.38455e-10	1.94425	3.18896e-05	3.38107e-06	9.59169e-10		0.305769	1.11273	4.60294e-06	1	1		4.57897e-06	1.60813	2.48309e-05	0.111818	2.79546e-05		0.000352205	1.44521	2.02279e-05	1	0.00149087		524	392	376	531	524	469.4	420	583
Sfxn5	189	112	143.8	2.37739		0.153512	1.21444	1.76117e-06	1	0.596464		0.00415102	1.469	3.85179e-06	1	0.0932021		2.07497e-18	3.22507	1.82739e-05	5.06708e-14	2.67251e-17		0.160731	1.20961	2.09062e-06	1	0.950166		2.82504e-13	2.6556	1.65127e-05	6.89874e-09	4.08534e-12		2.16062e-09	2.19542	1.44221e-05	5.27624e-05	1.95779e-08		120	134	90	94	130	113.6	82	149
C1qc	937	381	-673	-4.61828		0.571393	-1.07232	-4.20911e-06	1	1		0.00415249	-1.42601	-1.86448e-05	1	0.0932021		0	-3.1583	-4.26495e-05	0	0		0.0217346	-1.32984	-1.44356e-05	1	0.402089		0	-2.94529	-3.84404e-05	0	0		4.81809e-10	-2.21477	-2.40048e-05	1.17658e-05	4.73853e-09		700	892	1072	820	811	859	656	402
Ptprcap	75	30	-54.8	-8.02564		3.89129e-06	-2.35796	-2.60635e-06	0.0950253	0.000279486		0.00418016	-1.66457	-1.80685e-06	1	0.0933719		5.2571e-15	-5.32593	-3.67592e-06	1.28378e-10	5.2528e-14		0.0758595	1.41656	7.99499e-07	1	0.735406		0.000606997	-2.2587	-1.06957e-06	1	0.00258734		3.04401e-07	-3.19958	-1.86907e-06	0.00743347	2.08923e-06		76	69	48	56	64	62.6	42	25
F2	8497	4159	5313.4	1.92879		6.54022e-06	1.69886	0.000290063	0.159712	0.000408471		0.00419406	1.39866	0.000165463	1	0.0933719		2.74974e-18	2.83161	0.000760212	6.71486e-14	3.50097e-17		0.096439	-1.21464	-0.0001246	1	0.805969		1.36152e-05	1.66677	0.000470149	0.332484	7.75563e-05		2.26915e-09	2.02452	0.000594749	5.54126e-05	2.04777e-08		5078	6151	5957	6146	5272	5720.8	3730	8217
1700071M16Rik	190	84	-130.6	-22.0645		0.000630637	-1.95136	-4.79421e-06	1	0.0137379		0.00418531	-1.74813	-4.20838e-06	1	0.0933719		3.27845e-28	-14.7421	-9.16651e-06	8.00597e-24	7.90323e-27		0.577054	1.11625	5.85834e-07	1	1		5.62972e-16	-7.55478	-4.3723e-06	1.37478e-11	1.06407e-14		8.23094e-18	-8.43304	-4.95813e-06	2.01e-13	1.65296e-16		147	123	110	114	190	136.8	59	71
Creg1	1169	388	342.8	1.19638		0.000650584	1.3804	4.77735e-05	1	0.0140969		0.00419872	1.31056	3.9002e-05	1	0.0933719		2.02795e-09	1.76578	9.61715e-05	4.95225e-05	1.27307e-08		0.582937	-1.05329	-8.77143e-06	1	1		0.00908128	1.27918	4.8398e-05	1	0.0299318		0.00158929	1.34735	5.71694e-05	1	0.00593523		1901	1492	1391	1981	1963	1745.6	1583	1825
Abcc4	201	60	-120.2	-2.0152		0.00168972	-1.54626	-6.06273e-06	1	0.0286151		0.00420212	-1.4844	-5.60021e-06	1	0.0933719		0.340827	-1.14181	-2.13146e-06	1	0.590284		0.779476	1.04167	4.62523e-07	1	1		0.0313642	1.35421	3.93127e-06	1	0.0889357		0.0625116	1.30003	3.46875e-06	1	0.154164		258	168	216	278	273	238.6	158	93
Cp	47761	19646	-29121.6	-2.54784		0.0119802	1.27554	0.000956607	1	0.114908		0.00420131	-1.31968	-0.000840988	1	0.0933719		1.75186e-08	-1.73087	-0.00146595	0.000427804	1.00141e-07		8.65245e-08	-1.68331	-0.0017976	0.00211293	4.91379e-05		6.66134e-16	-2.20779	-0.00242256	1.6267e-11	1.25034e-14		0.00513768	-1.31158	-0.000624963	1	0.0171093		42207	46665	54684	46289	49835	47936	29875	28222
Phex	9	2	3.4	#DIV/0!		0.0227691	16.8646	1.74633e-07	1	0.180794		0.00418892	27.9838	2.97029e-07	1	0.0933719		0.320483	6.60937	6.17461e-08	1	0.562913		0.56053	1.65932	1.22396e-07	1	1		0.274581	-2.55163	-1.12887e-07	1	0.536078		0.0783233	-4.23396	-2.35283e-07	1	0.187258		0	0	0	0	0	0	9	2
Mmp12	4939	1385	-2198.8	-786.286		0.225712	-1.39392	-2.42543e-05	1	0.736193		0.00417271	2.20797	0.000103675	1	0.0933719		1.22128e-44	-273.956	-8.5513e-05	2.98236e-40	5.84777e-43		5.93344e-05	3.07772	0.000127929	1	0.00805764		8.73228e-41	-196.537	-6.12587e-05	2.13242e-36	6.32766e-39		7.08645e-54	-604.885	-0.000189188	1.73051e-49	6.75981e-52		1773	566	911	955	1840	1209	4939	1573
Car5b	67	20	-28.4	-2.17355		0.277442	1.28812	6.96973e-07	1	0.818057		0.00419113	1.88881	2.15007e-06	1	0.0933719		0.803225	1.06598	1.59598e-07	1	1		0.0875724	1.46633	1.4531e-06	1	0.77736		0.419535	-1.2084	-5.37376e-07	1	0.74358		0.0114759	-1.77191	-1.99048e-06	1	0.0350478		19	41	27	41	38	33.2	37	82
Slc25a10	812	428	531.2	2.09616		0.302668	1.15258	6.0799e-06	1	0.852843		0.00419004	1.48251	1.92269e-05	1	0.0933719		7.25737e-13	2.71171	6.82076e-05	1.77225e-08	6.0944e-12		0.0673832	1.28626	1.3147e-05	1	0.694889		6.78732e-10	2.35273	6.21277e-05	1.65746e-05	6.87174e-09		1.10781e-05	1.82913	4.89806e-05	0.270526	5.9957e-05		745	529	515	461	515	553	356	633
Zfp563	85	33	37.4	1.62752		1	-1.00459	-2.59532e-08	1	1		0.00418529	1.48294	2.74182e-06	1	0.0933719		5.31743e-05	1.74683	4.24006e-06	1	0.000204652		0.00448427	1.48975	2.76777e-06	1	0.164442		7.01106e-05	1.75485	4.26601e-06	1	0.000355276		0.238299	1.17796	1.49824e-06	1	0.465764		87	64	67	78	98	78.8	115	104
Bcl11a	148	76	-123.2	-12.2		1.96565e-07	-2.25119	-5.39075e-06	0.00480012	2.9269e-05		0.00421453	-1.5383	-3.39408e-06	1	0.0935625		3.13962e-30	-8.23824	-8.52191e-06	7.66696e-26	8.31558e-29		0.0180929	1.46343	1.99667e-06	1	0.36545		2.85902e-11	-3.65951	-3.13116e-06	6.98172e-07	3.36631e-10		6.66325e-19	-5.35542	-5.12783e-06	1.62716e-14	1.46856e-17		152	137	112	143	127	134.2	100	60
Mybl2	98	50	-81	-37.8182		0.0013449	-1.84042	-2.73822e-06	1	0.0239377		0.00422439	-1.71381	-2.49752e-06	1	0.0936859		7.46097e-31	-24.373	-5.75034e-06	1.82197e-26	2.02441e-29		0.725565	1.07388	2.40697e-07	1	1		1.49072e-18	-13.2432	-3.01212e-06	3.64034e-14	3.41175e-17		6.27719e-20	-14.2215	-3.25282e-06	1.53289e-15	1.47962e-18		90	71	69	87	99	83.2	46	20
Txnrd3	96	20	42.4	1.69967		0.134881	1.2414	1.11454e-06	1	0.551818		0.00422776	1.49534	2.28698e-06	1	0.0936859		4.90529e-10	2.36361	6.29581e-06	1.19787e-05	3.23662e-09		0.186032	1.20456	1.17244e-06	1	0.995871		3.20629e-06	1.90399	5.18127e-06	0.0782976	1.99892e-05		0.00070608	1.58065	4.00883e-06	1	0.00282206		60	81	65	44	68	63.6	69	79
Pcmtd1	1020	462	717.6	1.63214		0.0806498	1.18009	1.64382e-05	1	0.405574		0.00424591	1.31102	2.83891e-05	1	0.0940029		5.77365e-16	2.16337	0.000106189	1.40993e-11	6.21387e-15		0.267519	1.11095	1.19508e-05	1	1		1.84243e-10	1.83322	8.97507e-05	4.49922e-06	1.99433e-09		1.24194e-07	1.65014	7.77998e-05	0.00303282	8.99679e-07		1342	1158	1319	1231	1269	1263.8	977	1502
Dcaf12l1	50	12	15.4	1.76238		0.168161	1.43863	6.49534e-07	1	0.628031		0.00425415	2.09161	1.61649e-06	1	0.0941		0.0499668	1.67327	9.96999e-07	1	0.113675		0.14261	1.45389	9.66954e-07	1	0.917424		0.559836	1.1631	3.47465e-07	1	0.919999		0.391577	-1.25001	-6.19489e-07	1	0.687688		19	30	20	18	14	20.2	16	60
Agpat5	210	54	-126.6	-2.66579		0.0127061	-1.31869	-3.51807e-06	1	0.119785		0.00431879	-1.37241	-3.95016e-06	1	0.095357		3.09493e-07	-1.80096	-6.47416e-06	0.00755782	1.55415e-06		0.726877	-1.04074	-4.32088e-07	1	1		0.00847135	-1.36572	-2.95609e-06	1	0.0280845		0.021506	-1.31226	-2.524e-06	1	0.0609042		270	175	150	190	228	202.6	137	111
Ndufb9	1281	793	987.8	2.22739		0.0992038	1.15986	1.0502e-05	1	0.461703		0.00431661	1.29188	1.91756e-05	1	0.095357		5.9623e-32	2.90546	0.000125182	1.45599e-27	1.71697e-30		0.230977	1.11383	8.67367e-06	1	1		3.08222e-24	2.50502	0.00011468	7.52679e-20	1.02127e-22		2.01291e-19	2.24901	0.000106006	4.91553e-15	4.59395e-18		919	891	959	880	892	908.2	732	1150
Stard7	862	395	541.6	1.73229		0.0368397	1.25144	1.41616e-05	1	0.247696		0.0043718	1.35795	2.01607e-05	1	0.0964403		3.07731e-16	2.42091	8.0029e-05	7.51478e-12	3.37895e-15		0.448482	1.08511	5.99908e-06	1	1		9.0729e-10	1.9345	6.58673e-05	2.2156e-05	9.01017e-09		7.19633e-08	1.78277	5.98683e-05	0.00175734	5.39228e-07		804	721	782	759	835	780.2	587	984
0610011F06Rik	327	173	244.8	3.63793		0.311503	1.15551	1.19716e-06	1	0.864821		0.00437582	1.4974	3.82906e-06	1	0.0964418		4.11085e-27	4.66208	2.8191e-05	1.00387e-22	9.25225e-26		0.0736703	1.29588	2.6319e-06	1	0.723864		1.51425e-22	4.03464	2.69938e-05	3.69779e-18	4.55954e-21		3.9803e-16	3.11344	2.43619e-05	9.71989e-12	7.05874e-15		128	83	119	105	98	106.6	88	129
Adrbk1	1088	488	-898.6	-3.57626		9.0434e-06	-1.41792	-2.64875e-05	0.22084	0.000525809		0.0043827	-1.24999	-1.7973e-05	1	0.0965062		0	-2.41997	-5.27315e-05	0	0		0.111149	1.13434	8.51446e-06	1	0.847597		4.94529e-11	-1.70671	-2.6244e-05	1.20764e-06	5.6991e-10		4.44089e-16	-1.93599	-3.47585e-05	1.08447e-11	7.81315e-15		1405	1065	1168	1288	1311	1247.4	928	800
Plekhg3	293	135	133	1.29347		0.427357	1.07061	2.81623e-06	1	0.992208		0.00440944	1.27392	1.0925e-05	1	0.0970077		3.02508e-05	1.42738	1.7046e-05	0.738725	0.000120314		0.042075	1.1899	8.10879e-06	1	0.567131		0.000797191	1.33324	1.42297e-05	1	0.00331812		0.182671	1.12047	6.12092e-06	1	0.377556		598	459	582	544	582	553	602	540
Hsd3b7	1607	599	817.6	1.99853		5.04069e-11	2.28789	7.60981e-05	1.23094e-06	5.59516e-08		0.00444143	1.42728	2.52472e-05	1	0.097465		2.87911e-17	2.92329	0.000113643	7.03079e-13	3.40474e-16		0.000157203	-1.60296	-5.08509e-05	1	0.0163931		0.0485999	1.27773	3.75447e-05	1	0.12999		1.09566e-08	2.04815	8.83957e-05	0.000267561	9.17875e-08		907	757	787	821	822	818.8	642	1300
Kalrn	184	96	-50.2	-1.08926		0.000802711	1.33118	1.37981e-05	1	0.0164448		0.0044422	1.27442	1.14334e-05	1	0.097465		1.94804e-05	1.44032	1.83453e-05	0.47571	7.92851e-05		0.611477	-1.04453	-2.36466e-06	1	1		0.356237	1.08199	4.54721e-06	1	0.653592		0.151427	1.13017	6.91187e-06	1	0.323492		650	540	612	485	599	577.2	631	636
Tpx2	422	192	-367.2	-38.4694		0.0138837	-1.4513	-8.44893e-06	1	0.12765		0.00443806	-1.53711	-9.49403e-06	1	0.097465		7.54737e-64	-25.8972	-2.61211e-05	1.84307e-59	6.10287e-62		0.708052	-1.05912	-1.0451e-06	1	1		3.62717e-48	-17.8442	-1.76722e-05	8.85754e-44	3.57159e-46		1.95515e-46	-16.848	-1.66271e-05	4.77448e-42	1.53028e-44		401	345	302	427	410	377	293	117
Hpn	946	405	594.6	1.68001		1.67845e-05	1.718	4.54904e-05	0.409877	0.000859281		0.00446985	1.42872	2.71624e-05	1	0.0979836		8.27513e-13	2.47728	9.35957e-05	2.02079e-08	6.92525e-12		0.140247	-1.20248	-1.83279e-05	1	0.911398		0.00344005	1.44195	4.81054e-05	1	0.0125607		1.15392e-05	1.73391	6.64333e-05	0.281787	6.22321e-05		965	927	974	755	751	874.4	616	1079
Was	336	118	-240.6	-11.025		2.55538e-05	-1.79903	-8.43182e-06	0.624023	0.0011774		0.00448203	-1.4803	-6.1597e-06	1	0.0980859		1.17811e-35	-7.40886	-1.6422e-05	2.87695e-31	4.07499e-34		0.168115	1.21532	2.27212e-06	1	0.966839		4.49699e-18	-4.11824	-7.99014e-06	1.09817e-13	9.92917e-17		2.1463e-23	-5.00497	-1.02623e-05	5.24126e-19	6.27403e-22		350	211	187	279	296	264.6	184	110
Tefm	70	30	19.2	1.31068		0.00269732	1.61902	2.76764e-06	1	0.03995		0.00448657	1.5758	2.57441e-06	1	0.0980859		7.99886e-05	1.8787	3.92864e-06	1	0.000301485		0.885473	-1.02743	-1.93232e-07	1	1		0.344239	1.16039	1.161e-06	1	0.636679		0.268953	1.19221	1.35423e-06	1	0.513474		92	51	74	52	40	61.8	56	110
Suclg1	2139	1237	1458.2	2.5968		0.0332928	1.2365	1.66596e-05	1	0.231957		0.00448616	1.32754	2.30727e-05	1	0.0980859		5.80729e-36	3.57167	0.000181153	1.41814e-31	2.02881e-34		0.478436	1.07363	6.41311e-06	1	1		8.09997e-26	2.88853	0.000164494	1.97801e-21	2.90457e-24		7.37256e-23	2.69044	0.000158081	1.80038e-18	2.0694e-21		1037	969	1115	812	934	973.4	845	1141
Acnat1	1877	889	1254.2	2.74098		1.91906e-07	1.92994	4.86932e-05	0.00468635	2.89281e-05		0.00451101	1.42961	2.24954e-05	1	0.0985322		5.89528e-27	4.00602	0.000157401	1.43963e-22	1.31353e-25		0.0167012	-1.34997	-2.61978e-05	1	0.347865		6.44456e-09	2.07573	0.000108707	0.000157376	5.76581e-08		5.28066e-16	2.80217	0.000134905	1.28954e-11	9.23076e-15		739	887	786	609	581	720.4	476	904
[truncated: 23,302 more rows]
[truncated: 16 more columns]
