# Supplementary material for: Coalescing beneficial host and deleterious antiparasitic actions as an antischistosomal strategy
Source: eLife. 2018 Jul 30;7:e35755. doi: 10.7554/eLife.35755 (PMC6095690; doi:10.7554/eLife.35755)
Supplement: Supplementary file 3. — Read counts for uninfected control, infected control, infected ergotamine-treated and infected praziquantel treated spleen samples. [file elife-35755-supp3.xlsx]

## Sheet: Spleen_RNAseq_data
Feature ID	Experiment - Range (original values)	Experiment - IQR (original values)	Experiment - Difference (original values)	Experiment - Fold Change (original values)		EDGE test: Spleen_CTRL vs Spleen_ERG, tagwise dispersions - P-value	EDGE test: Spleen_CTRL vs Spleen_ERG, tagwise dispersions - Fold change	EDGE test: Spleen_CTRL vs Spleen_ERG, tagwise dispersions - Weighted difference	EDGE test: Spleen_CTRL vs Spleen_ERG, tagwise dispersions - Bonferroni	EDGE test: Spleen_CTRL vs Spleen_ERG, tagwise dispersions - FDR p-value correction		EDGE test: Spleen_CTRL vs Spleen_PZQ, tagwise dispersions - P-value	EDGE test: Spleen_CTRL vs Spleen_PZQ, tagwise dispersions - Fold change	EDGE test: Spleen_CTRL vs Spleen_PZQ, tagwise dispersions - Weighted difference	EDGE test: Spleen_CTRL vs Spleen_PZQ, tagwise dispersions - Bonferroni	EDGE test: Spleen_CTRL vs Spleen_PZQ, tagwise dispersions - FDR p-value correction		EDGE test: Spleen_CTRL vs Spleen_UNINF, tagwise dispersions - P-value	EDGE test: Spleen_CTRL vs Spleen_UNINF, tagwise dispersions - Fold change	EDGE test: Spleen_CTRL vs Spleen_UNINF, tagwise dispersions - Weighted difference	EDGE test: Spleen_CTRL vs Spleen_UNINF, tagwise dispersions - Bonferroni	EDGE test: Spleen_CTRL vs Spleen_UNINF, tagwise dispersions - FDR p-value correction		EDGE test: Spleen_ERG vs Spleen_PZQ, tagwise dispersions - P-value	EDGE test: Spleen_ERG vs Spleen_PZQ, tagwise dispersions - Fold change	EDGE test: Spleen_ERG vs Spleen_PZQ, tagwise dispersions - Weighted difference	EDGE test: Spleen_ERG vs Spleen_PZQ, tagwise dispersions - Bonferroni	EDGE test: Spleen_ERG vs Spleen_PZQ, tagwise dispersions - FDR p-value correction		EDGE test: Spleen_ERG vs Spleen_UNINF, tagwise dispersions - P-value	EDGE test: Spleen_ERG vs Spleen_UNINF, tagwise dispersions - Fold change	EDGE test: Spleen_ERG vs Spleen_UNINF, tagwise dispersions - Weighted difference	EDGE test: Spleen_ERG vs Spleen_UNINF, tagwise dispersions - Bonferroni	EDGE test: Spleen_ERG vs Spleen_UNINF, tagwise dispersions - FDR p-value correction		EDGE test: Spleen_PZQ vs Spleen_UNINF, tagwise dispersions - P-value	EDGE test: Spleen_PZQ vs Spleen_UNINF, tagwise dispersions - Fold change	EDGE test: Spleen_PZQ vs Spleen_UNINF, tagwise dispersions - Weighted difference	EDGE test: Spleen_PZQ vs Spleen_UNINF, tagwise dispersions - Bonferroni	EDGE test: Spleen_PZQ vs Spleen_UNINF, tagwise dispersions - FDR p-value correction		Spleen_CTRL - SPLEEN.CTRL.1 - Expression values	Spleen_CTRL - SPLEEN.CTRL.2 - Expression values	Spleen_CTRL - SPLEEN.CTRL.3 - Expression values	Spleen_CTRL - SPLEEN.CTRL.4 - Expression values	Spleen_CTRL - SPLEEN.CTRL.5 - Expression values	Spleen_CTRL - Means	Spleen_PZQ - SPLEEN.PZQ.1 - Expression values	Spleen_PZQ - SPLEEN.PZQ.2 - Expression values
Shmt2	981	490	-643	-2.70016		0.0437205	-1.21125	-1.81777e-05	1	0.66076		4.71218e-07	-1.61954	-3.98714e-05	0.0115072	0.000338446		0	-3.56759	-7.50127e-05	0	0		0.00239947	-1.33709	-2.16937e-05	1	0.0963385		0	-2.94539	-5.6835e-05	0	0		6.66134e-16	-2.20284	-3.51413e-05	1.6267e-11	5.18057e-14		833	1126	942	1305	900	1021.2	702	362
Yars	578	259	-380.8	-2.01982		0.0479239	-1.18267	-1.19496e-05	1	0.681994		1.55556e-05	-1.44682	-2.38932e-05	0.379867	0.00342223		0	-2.69649	-4.86751e-05	0	0		0.0186823	-1.22336	-1.19436e-05	1	0.3166		0	-2.28001	-3.67255e-05	0	0		9.13492e-13	-1.86373	-2.47819e-05	2.23075e-08	4.61852e-11		683	823	707	849	709	754.2	556	322
Pim1	1410	491	-1023.6	-3.30748		0.0041689	-1.36418	-4.03757e-05	1	0.21914		9.06695e-05	-1.53051	-5.24242e-05	1	0.0113266		0	-4.36163	-0.000116567	0	0		0.289883	-1.12193	-1.20485e-05	1	1		0	-3.19725	-7.61912e-05	0	0		0	-2.84979	-6.41427e-05	0	0		1374	1153	1334	1753	1722	1467.2	1086	747
Hspd1	1302	713	-699	-1.60031		0.596825	1.04116	7.57073e-06	1	1		9.04703e-05	-1.3496	-4.76491e-05	1	0.0113266		0	-1.99922	-9.19361e-05	0	0		8.93509e-06	-1.40515	-5.52198e-05	0.218195	0.00253715		0	-2.08151	-9.95068e-05	0	0		3.42302e-07	-1.48134	-4.4287e-05	0.00835901	5.74502e-06		1616	2057	1711	1960	1627	1794.2	1497	875
Nars	1041	549	-719.4	-1.69926		0.167054	-1.10146	-1.65024e-05	1	0.953788		0.000110248	-1.3118	-4.25839e-05	1	0.0125806		0	-2.25484	-9.97032e-05	0	0		0.0128017	-1.19097	-2.60814e-05	1	0.254184		0	-2.04714	-8.32007e-05	0	0		2.35367e-14	-1.71889	-5.71193e-05	5.74767e-10	1.52055e-12		1627	2007	1725	1916	1466	1748.2	1465	975
Anxa1	5316	2046	-3901.8	-5.04667		6.0747e-07	1.76957	0.000217505	0.0148344	0.000463576		0.000113743	1.55365	0.000156479	1	0.0129191		0	-3.7631	-0.000207525	0	0		0.252297	-1.13898	-6.10263e-05	1	0.966839		0	-6.65908	-0.00042503	0	0		0	-5.84655	-0.000364004	0	0		2447	2936	3443	2460	2463	2749.8	5216	3751
S100a9	22460	8772	-15033.8	-6.69807		1.12812e-06	2.29421	0.00101772	0.0275488	0.000703863		0.000386912	1.82493	0.000648695	1	0.0271506		2.9976e-14	-3.75485	-0.000576936	7.32014e-10	8.27135e-13		0.174195	-1.25715	-0.000369026	1	0.851729		0	-8.61442	-0.00159466	0	0		0	-6.85234	-0.00122563	0	0		6971	9487	10292	5538	5964	7650.4	16165	12510
Uqcrq	322	171	-209.4	-1.69476		0.285672	-1.08287	-4.01809e-06	1	1		0.000427687	-1.30504	-1.22718e-05	1	0.028563		0	-2.2647	-2.93196e-05	0	0		0.0139901	-1.20516	-8.25376e-06	1	0.265914		0	-2.09138	-2.53015e-05	0	0		9.42135e-13	-1.73535	-1.70477e-05	2.30069e-08	4.7437e-11		499	499	568	541	447	510.8	380	304
Ltf	14627	5372	-9607.6	-7.19286		3.5607e-05	2.00339	0.000572585	0.869523	0.0103515		0.000508857	1.7907	0.000451215	1	0.0326155		0	-4.61541	-0.000447012	0	0		0.500212	-1.11877	-0.00012137	1	1		0	-9.24646	-0.0010196	0	0		0	-8.26482	-0.000898227	0	0		5583	6523	7525	4106	3982	5543.8	11492	9354
Camp	2981	1390	-1933.8	-7.09647		0.00140841	1.75081	9.92234e-05	1	0.118179		0.00054154	1.83588	0.000110465	1	0.0339959		0	-5.21654	-0.000106821	0	0		0.785591	1.04859	1.12417e-05	1	1		0	-9.13317	-0.000206045	0	0		0	-9.57692	-0.000217286	0	0		1270	1450	1843	919	935	1283.4	2677	2322
Rexo2	1121	673	-889.8	-2.36055		0.163353	-1.14818	-2.03634e-05	1	0.953788		0.000886564	-1.39186	-4.44235e-05	1	0.0465494		0	-3.12998	-0.000107378	0	0		0.0529466	-1.21223	-2.40602e-05	1	0.527522		0	-2.72605	-8.70142e-05	0	0		1.11022e-15	-2.24878	-6.29541e-05	2.71116e-11	8.41977e-14		1266	1725	1713	1718	1297	1543.8	1257	629
Lcn2	4622	1742	-3292	-8.01919		2.70858e-06	2.28226	0.000216061	0.0661435	0.00140731		0.00125494	1.75715	0.000127579	1	0.0581512		0	-4.51941	-0.000131216	0	0		0.132257	-1.29884	-8.84814e-05	1	0.774183		0	-10.3145	-0.000347277	0	0		0	-7.94128	-0.000258796	0	0		1597	1745	2380	1305	1166	1638.6	3656	2509
Lrrc59	993	456	-597.2	-1.90677		0.47594	-1.05311	-6.51168e-06	1	1		0.00168722	-1.25785	-2.64671e-05	1	0.0686711		0	-2.54524	-7.83857e-05	0	0		0.0151531	-1.19441	-1.99554e-05	1	0.279274		0	-2.41687	-7.18741e-05	0	0		0	-2.02348	-5.19186e-05	0	0		1209	1329	1314	1283	1144	1255.8	1047	838
S100a8	7529	2484	-4903.4	-7.44336		1.2578e-05	2.13457	0.000307822	0.307156	0.00458441		0.00305998	1.6673	0.000181046	1	0.0967935		0	-4.50249	-0.000211054	0	0		0.150483	-1.28026	-0.000126776	1	0.808124		0	-9.61087	-0.000518875	0	0		0	-7.50699	-0.000392099	0	0		2514	3012	3684	1901	2065	2635.2	5140	4116
Ranbp1	796	284	-486	-1.74176		0.235244	-1.09183	-9.81034e-06	1	1		0.00592268	-1.22695	-2.15749e-05	1	0.141914		0	-2.31782	-6.6316e-05	0	0		0.117095	-1.12376	-1.17646e-05	1	0.738304		0	-2.12287	-5.65057e-05	0	0		0	-1.88909	-4.47411e-05	0	0		918	1318	1093	1337	1040	1141.2	952	658
AI662270	1676	773	-1146	-1.89294		0.184534	-1.11392	-2.55162e-05	1	0.981015		0.00616025	-1.2501	-4.99145e-05	1	0.145054		0	-2.49966	-0.000149681	0	0		0.157227	-1.12225	-2.43984e-05	1	0.82106		0	-2.24401	-0.000124164	0	0		0	-1.99956	-9.97661e-05	0	0		2284	2783	2427	2475	2178	2429.4	1940	1561
Timeless	740	326	-469.4	-2.28532		0.208872	-1.13416	-1.00863e-05	1	1		0.00658032	-1.31433	-2.03928e-05	1	0.149066		0	-3.0069	-5.69118e-05	0	0		0.143409	-1.15886	-1.03065e-05	1	0.794395		0	-2.65122	-4.68255e-05	0	0		6.66134e-16	-2.28778	-3.6519e-05	1.6267e-11	5.18057e-14		659	927	738	1044	805	834.6	634	437
Csf2ra	344	101	-190	-1.55686		0.0130514	1.2337	1.03368e-05	1	0.397969		0.00673035	1.25866	1.14405e-05	1	0.15134		9.8048e-10	-1.68909	-1.80444e-05	2.39433e-05	1.38802e-08		0.815579	1.02023	1.10376e-06	1	1		0	-2.08383	-2.83812e-05	0	0		0	-2.12598	-2.94849e-05	0	0		366	454	498	419	416	430.6	619	474
Manf	1383	582	-1068.6	-2.42063		0.196507	-1.11158	-1.888e-05	1	0.995721		0.00698951	-1.24826	-3.74076e-05	1	0.154714		0	-3.2524	-0.000130257	0	0		0.159088	-1.12296	-1.85276e-05	1	0.825702		0	-2.92592	-0.000111377	0	0		0	-2.60555	-9.28495e-05	0	0		1980	1889	2037	1577	1621	1820.8	1367	1107
Spcs2	670	359	-402	-1.61243		0.255317	-1.09248	-9.18587e-06	1	1		0.00709846	-1.23354	-2.05456e-05	1	0.156589		0	-2.14958	-5.80352e-05	0	0		0.119641	-1.12913	-1.13597e-05	1	0.745286		0	-1.96762	-4.88494e-05	0	0		2.05658e-12	-1.7426	-3.74896e-05	5.02216e-08	9.77074e-11		976	1223	1207	1048	838	1058.4	908	628
Pa2g4	1920	938	-1301.2	-1.68898		0.1398	-1.12156	-3.54493e-05	1	0.914036		0.00752549	-1.23124	-6.1428e-05	1	0.160372		0	-2.24463	-0.000181362	0	0		0.23084	-1.09779	-2.59787e-05	1	0.936833		0	-2.00135	-0.000145913	0	0		2.04281e-14	-1.82307	-0.000119934	4.98854e-10	1.33028e-12		2838	3521	3238	3442	2910	3189.8	2838	1814
Morf4l2	592	293	-394	-1.60006		0.161732	-1.10798	-1.05492e-05	1	0.953788		0.00905385	-1.21179	-1.89178e-05	1	0.178015		0	-2.13915	-5.76413e-05	0	0		0.225033	-1.09369	-8.36865e-06	1	0.930636		0	-1.93067	-4.70922e-05	0	0		2.70894e-14	-1.76528	-3.87235e-05	6.61524e-10	1.72272e-12		1060	1177	1013	1006	997	1050.6	996	679
Ngp	25600	8600	-16891.6	-8.59514		0.000882701	1.72938	0.000826774	1	0.0894176		0.0100947	1.52613	0.000596382	1	0.190689		0	-6.39232	-0.000956198	0	0		0.445193	-1.13318	-0.000230392	1	1		0	-11.0548	-0.00178297	0	0		0	-9.75551	-0.00155258	0	0		11243	11921	14111	9141	8609	11005	19112	17209
Pfas	495	331	-363.8	-2.05266		0.512531	-1.06669	-4.55469e-06	1	1		0.0126202	-1.27991	-1.59329e-05	1	0.216423		0	-2.70189	-4.58896e-05	0	0		0.0658405	-1.1999	-1.13782e-05	1	0.580233		0	-2.53297	-4.13349e-05	0	0		1.37002e-13	-2.11099	-2.99566e-05	3.34558e-09	7.96566e-12		646	740	739	755	667	709.4	593	363
Ddost	762	486	-599.2	-2.13185		0.725023	-1.03135	-3.54038e-06	1	1		0.014229	-1.24041	-2.25767e-05	1	0.230532		0	-2.82908	-7.53116e-05	0	0		0.0358075	-1.20271	-1.90363e-05	1	0.44007		0	-2.7431	-7.17712e-05	0	0		0	-2.28077	-5.27349e-05	0	0		1203	1091	1248	1068	1033	1128.6	1097	611
Hdgf	2221	1032	-1508.4	-2.01018		0.259563	-1.11715	-3.22348e-05	1	1		0.0205043	-1.25602	-6.26563e-05	1	0.284336		0	-2.64464	-0.00019116	0	0		0.233566	-1.1243	-3.04215e-05	1	0.939961		0	-2.36731	-0.000158925	0	0		7.66054e-14	-2.10558	-0.000128504	1.8707e-09	4.63045e-12		2453	3269	2682	3538	3066	3001.6	2664	1668
Adpgk	1973	540	-1215.2	-3.42943		0.0031855	1.39936	5.0234e-05	1	0.192184		0.0208626	1.30129	3.78975e-05	1	0.286315		0	-3.26063	-8.72081e-05	0	0		0.522962	-1.07537	-1.23365e-05	1	1		0	-4.56281	-0.000137442	0	0		0	-4.24302	-0.000125106	0	0		1149	1230	1453	1241	1050	1224.6	2007	1590
Mtus1	858	359	-546.8	-2.7975		2.55206e-08	1.94009	4.22084e-05	0.000623213	4.45152e-05		0.0250745	1.30604	1.37405e-05	1	0.315791		7.73518e-08	-1.91234	-2.14201e-05	0.00188893	8.07235e-07		0.000820636	-1.48548	-2.84679e-05	1	0.0513844		0	-3.7101	-6.36285e-05	0	0		3.9746e-14	-2.49758	-3.51606e-05	9.70597e-10	2.48871e-12		386	491	536	403	371	437.4	759	533
Cdc25a	461	237	-346.6	-2.32695		0.528252	-1.05828	-3.45369e-06	1	1		0.0254307	-1.22303	-1.14366e-05	1	0.317777		0	-3.10225	-4.24995e-05	0	0		0.108867	-1.15568	-7.9829e-06	1	0.719238		0	-2.93141	-3.90458e-05	0	0		0	-2.53653	-3.10629e-05	0	0		663	589	629	605	553	607.8	620	374
Itgam	3706	1435	-2743	-4.50588		0.00125997	1.43936	0.000110606	1	0.109888		0.0281503	1.28118	7.07847e-05	1	0.331612		0	-4.1494	-0.000191071	0	0		0.301334	-1.12347	-3.98209e-05	1	1		0	-5.97249	-0.000301677	0	0		0	-5.31613	-0.000261856	0	0		2507	2206	2648	2626	2235	2444.4	3997	3424
Lman1	1259	568	-711	-1.91412		0.86042	1.01638	2.46523e-06	1	1		0.0287795	-1.22112	-2.72576e-05	1	0.334505		0	-2.52536	-9.09231e-05	0	0		0.0181147	-1.24111	-2.97229e-05	1	0.311741		0	-2.56672	-9.33884e-05	0	0		4.66294e-15	-2.06807	-6.36655e-05	1.13869e-10	3.29101e-13		1541	1675	1489	1306	1288	1459.8	1459	942
Kdelr2	237	140	-156.4	-1.46027		0.353215	1.07515	3.5782e-06	1	1		0.0296808	-1.18687	-7.49639e-06	1	0.339011		3.64153e-14	-1.81656	-2.14022e-05	8.89262e-10	9.9342e-13		0.0019248	-1.27607	-1.10746e-05	1	0.0839349		0	-1.95308	-2.49804e-05	0	0		9.87893e-08	-1.53055	-1.39058e-05	0.00241244	1.86633e-06		421	406	478	493	513	462.2	395	297
Hmgn5	601	317	-376	-1.68215		0.885694	1.01147	1.08192e-06	1	1		0.0302711	-1.18605	-1.47968e-05	1	0.342073		0	-2.21101	-5.16654e-05	0	0		0.0207651	-1.19965	-1.58787e-05	1	0.332649		0	-2.23637	-5.27473e-05	0	0		6.66134e-15	-1.86418	-3.68686e-05	1.6267e-10	4.60821e-13		793	1075	929	953	850	920	891	627
Sec61a1	875	407	-500.8	-1.53884		0.74558	-1.02385	-3.43021e-06	1	1		0.036241	-1.16452	-2.07995e-05	1	0.372791		0	-2.06194	-7.58241e-05	0	0		0.076916	-1.13739	-1.73693e-05	1	0.618488		0	-2.0139	-7.23939e-05	0	0		7.54952e-15	-1.77064	-5.50246e-05	1.84359e-10	5.1069e-13		1370	1415	1573	1425	1368	1430.2	1259	1063
Apmap	444	202	-261.8	-2.10557		0.326513	-1.10428	-4.8303e-06	1	1		0.0371733	-1.23575	-9.75812e-06	1	0.376981		0	-2.81112	-3.29543e-05	0	0		0.270104	-1.11905	-4.92782e-06	1	0.988898		0	-2.54566	-2.8124e-05	0	0		2.88658e-15	-2.27483	-2.31962e-05	7.04903e-11	2.0917e-13		410	511	625	489	458	498.6	475	400
F630028O10Rik	4048	1245	-2792	-4.51283		0.00704495	1.39772	0.000104449	1	0.294082		0.0392958	1.29175	7.66191e-05	1	0.386195		0	-4.22349	-0.000200439	0	0		0.525033	-1.08204	-2.78296e-05	1	1		0	-5.90326	-0.000304887	0	0		0	-5.4557	-0.000277058	0	0		2546	2525	3137	2363	2180	2550.2	4010	3425
Creld2	1683	687	-1162	-4.44603		0.554217	-1.07993	-1.14852e-05	1	1		0.0393516	-1.30804	-3.65426e-05	1	0.386395		0	-6.06029	-0.000129568	0	0		0.1415	-1.21122	-2.50574e-05	1	0.791513		0	-5.61173	-0.000118083	0	0		0	-4.63312	-9.30255e-05	0	0		1932	1478	1802	1274	1010	1499.2	1320	791
Rpn1	1883	892	-1158.6	-1.65435		0.610103	-1.03681	-1.07103e-05	1	1		0.0430085	-1.15463	-4.03978e-05	1	0.402864		0	-2.21689	-0.000165578	0	0		0.130078	-1.11364	-2.96875e-05	1	0.769122		0	-2.13818	-0.000154867	0	0		0	-1.91999	-0.00012518	0	0		2978	2890	3348	2870	2560	2929.2	2632	1998
Dut	1113	412	-689.6	-2.86278		0.11243	-1.21276	-1.89832e-05	1	0.870283		0.0458908	-1.27523	-2.33543e-05	1	0.415057		0	-3.74819	-7.93378e-05	0	0		0.681645	-1.05151	-4.37103e-06	1	1		0	-3.09063	-6.03546e-05	0	0		0	-2.93922	-5.59836e-05	0	0		818	1444	957	1137	943	1059.8	872	545
Nasp	1641	989	-1183.8	-1.9081		0.187871	-1.12652	-2.86197e-05	1	0.984721		0.0468879	-1.19725	-4.19846e-05	1	0.420521		0	-2.52087	-0.000153743	0	0		0.501973	-1.06279	-1.33649e-05	1	1		0	-2.23776	-0.000125123	0	0		4.44089e-16	-2.10555	-0.000111758	1.08447e-11	3.5791e-14		2095	2814	2210	2849	2469	2487.4	2189	1400
Sel1l	4195	1955	-2569.4	-2.31346		0.582585	1.05442	2.40535e-05	1	1		0.0498773	-1.20833	-7.62039e-05	1	0.432422		0	-2.94998	-0.000292155	0	0		0.0120948	-1.2741	-0.000100257	1	0.247339		0	-3.11052	-0.000316208	0	0		0	-2.44136	-0.000215951	0	0		4400	4521	4540	4669	3392	4304.4	4451	2724
Suv39h1	334	132	-216.2	-1.89339		0.571489	-1.05285	-2.36025e-06	1	1		0.0498464	-1.1966	-7.72491e-06	1	0.432422		0	-2.50262	-2.82304e-05	0	0		0.163439	-1.13653	-5.36466e-06	1	0.834101		0	-2.37699	-2.58702e-05	0	0		2.88658e-15	-2.09145	-2.05055e-05	7.04903e-11	2.0917e-13		426	538	426	490	411	458.2	364	296
Lta4h	2130	618	-1438	-2.52751		0.0065568	1.28829	5.44723e-05	1	0.286435		0.0516547	1.19892	3.75857e-05	1	0.43871		0	-2.58661	-0.000115899	0	0		0.44047	-1.07454	-1.68866e-05	1	1		0	-3.33231	-0.000170372	0	0		0	-3.10114	-0.000153485	0	0		1748	1817	2147	1964	1529	1841	2442	2100
Atp8b4	1726	669	-1247.6	-4.16489		0.0852967	1.22253	3.06616e-05	1	0.805401		0.0602482	1.24549	3.38243e-05	1	0.467848		0	-4.52232	-0.000107317	0	0		0.873834	1.01878	3.1627e-06	1	1		0	-5.52868	-0.000137979	0	0		0	-5.63248	-0.000141141	0	0		1280	1267	1648	1236	1255	1337.2	1964	1759
Dnajb11	1122	557	-686.2	-1.69835		0.800462	-1.02149	-3.60415e-06	1	1		0.0609516	-1.17068	-2.49764e-05	1	0.470807		0	-2.26987	-9.58402e-05	0	0		0.105156	-1.14605	-2.13722e-05	1	0.709256		0	-2.22212	-9.22361e-05	0	0		7.32747e-15	-1.93894	-7.08638e-05	1.78937e-10	4.98431e-13		1694	1765	1945	1714	1226	1668.8	1581	1023
Prdx5	707	282	-450.2	-2.09698		0.0385606	1.22149	1.60656e-05	1	0.63277		0.0613689	1.19866	1.44093e-05	1	0.471936		0	-2.27821	-4.06953e-05	0	0		0.847839	-1.01905	-1.65635e-06	1	1		0	-2.78281	-5.67609e-05	0	0		0	-2.73079	-5.51045e-05	0	0		699	721	845	701	563	705.8	933	756
Bub1b	1751	716	-1251.2	-3.09792		0.39564	-1.10398	-1.77991e-05	1	1		0.0644367	-1.2406	-3.66511e-05	1	0.480434		0	-4.01295	-0.000141888	0	0		0.317057	-1.12376	-1.8852e-05	1	1		0	-3.63499	-0.000124089	0	0		0	-3.23468	-0.000105237	0	0		1472	1983	1800	2187	1796	1847.6	1644	1060
Ran	806	397	-480.4	-1.5207		0.835904	1.01733	2.46384e-06	1	1		0.0661733	-1.16515	-2.01529e-05	1	0.485471		4.44089e-16	-1.98078	-7.04005e-05	1.08447e-11	1.57626e-14		0.0408284	-1.18534	-2.26168e-05	1	0.466698		0	-2.0151	-7.28644e-05	0	0		2.56225e-10	-1.70002	-5.02476e-05	6.25703e-06	8.20056e-09		1215	1557	1285	1632	1256	1389	1239	826
Ssr3	1666	856	-1184.4	-1.78593		0.424096	-1.06217	-1.62634e-05	1	1		0.0669037	-1.14856	-3.59407e-05	1	0.48706		0	-2.40036	-0.000162109	0	0		0.301438	-1.08133	-1.96773e-05	1	1		0	-2.25987	-0.000145845	0	0		0	-2.08989	-0.000126168	0	0		2780	2668	2927	2478	2604	2691.4	2618	2042
Lgals3	470	220	-243.6	-1.97674		0.754138	1.03507	1.7189e-06	1	1		0.0685363	-1.22149	-8.88744e-06	1	0.49187		0	-2.55008	-2.97934e-05	0	0		0.0326216	-1.26432	-1.06063e-05	1	0.419778		0	-2.63951	-3.15123e-05	0	0		5.24878e-11	-2.08769	-2.09059e-05	1.28175e-06	1.90171e-09		374	450	551	534	482	478.2	517	312
Nhsl2	1711	478	-1044.2	-3.80699		0.446943	1.0927	1.23486e-05	1	1		0.0747013	1.23078	3.07431e-05	1	0.512705		0	-4.62034	-0.000104384	0	0		0.306671	1.12637	1.83944e-05	1	1		0	-5.04862	-0.000116732	0	0		0	-5.68659	-0.000135127	0	0		1363	1121	1429	1421	1134	1293.6	2013	1697
Plk1	801	327	-515.2	-3.18305		0.596189	-1.08346	-5.90873e-06	1	1		0.079508	-1.30414	-1.78884e-05	1	0.527788		0	-4.08661	-5.79351e-05	0	0		0.221039	-1.20368	-1.19797e-05	1	0.92422		0	-3.77181	-5.20264e-05	0	0		2.44027e-13	-3.13357	-4.00467e-05	5.95914e-09	1.36365e-11		600	935	643	893	685	751.2	515	396
Sec11c	1381	703	-956.4	-1.90107		0.562998	-1.04576	-9.09782e-06	1	1		0.0895602	-1.1404	-2.55995e-05	1	0.555232		0	-2.55211	-0.000126457	0	0		0.26308	-1.0905	-1.65017e-05	1	0.983154		0	-2.44044	-0.000117359	0	0		0	-2.2379	-0.000100857	0	0		2150	1930	2215	2049	1745	2017.8	2003	1346
Hk3	654	226	-437.4	-2.73296		0.00142167	1.41229	2.06727e-05	1	0.118181		0.0956959	1.19828	9.94198e-06	1	0.566245		0	-2.58933	-3.07768e-05	0	0		0.128954	-1.1786	-1.07307e-05	1	0.767128		0	-3.65689	-5.14495e-05	0	0		0	-3.10274	-4.07188e-05	0	0		526	579	559	418	353	487	584	504
Mzb1	2125	750	-1257.4	-3.40053		0.0810275	-1.23577	-3.53439e-05	1	0.793382		0.0985232	-1.22203	-3.36587e-05	1	0.573115		0	-4.66944	-0.000145579	0	0		0.927711	1.01124	1.68512e-06	1	1		0	-3.77857	-0.000110235	0	0		0	-3.82104	-0.00011192	0	0		2436	1768	1802	1427	1473	1781.2	1331	1156
Eif5a	1915	831	-1002	-1.44478		0.919838	1.00786	2.6146e-06	1	1		0.111055	-1.13177	-3.87301e-05	1	0.603199		2.22045e-16	-1.90706	-0.000158218	5.42233e-12	8.25316e-15		0.0901414	-1.14067	-4.13447e-05	1	0.664293		0	-1.92205	-0.000160833	0	0		2.51672e-11	-1.68502	-0.000119488	6.14583e-07	9.63296e-10		2751	3638	3375	3469	3000	3246.6	3064	2016
Syne1	13054	5370	-8244.6	-3.2789		0.554605	1.07125	8.09968e-05	1	1		0.113362	1.20262	0.000230338	1	0.606266		0	-4.04658	-0.000855877	0	0		0.320673	1.12263	0.000149341	1	1		0	-4.33489	-0.000936874	0	0		0	-4.86649	-0.00108622	0	0		10823	9736	12411	12885	9509	11072.8	16560	14049
Gpi1	1264	523	-884.2	-1.65525		0.0633978	1.14683	2.93996e-05	1	0.745031		0.11346	1.1241	2.48479e-05	1	0.606321		0	-1.91938	-9.59096e-05	0	0		0.78696	-1.02022	-4.55177e-06	1	1		0	-2.2012	-0.000125309	0	0		0	-2.15757	-0.000120757	0	0		1860	1813	2106	2176	1789	1948.8	2467	1883
Ssr1	1205	704	-665.4	-1.32139		0.978914	1.00185	5.19968e-07	1	1		0.119889	-1.10918	-2.76746e-05	1	0.618652		0	-1.75458	-0.000120913	0	0		0.113494	-1.11123	-2.81946e-05	1	0.729158		0	-1.75783	-0.000121433	0	0		8.15747e-12	-1.58187	-9.32386e-05	1.99206e-07	3.46444e-10		2490	2857	2876	2788	2664	2735	2819	1869
Cdk6	554	267	-380.6	-2.23571		0.81996	1.0212	1.47172e-06	1	1		0.122017	-1.15146	-9.13133e-06	1	0.623619		0	-2.92034	-4.56482e-05	0	0		0.075691	-1.17587	-1.06031e-05	1	0.61703		0	-2.98226	-4.71199e-05	0	0		0	-2.5362	-3.65169e-05	0	0		662	675	737	699	602	675	727	483
Cpd	1044	614	-775.4	-2.06657		0.337974	-1.09458	-1.33331e-05	1	1		0.130515	-1.15352	-2.05358e-05	1	0.643225		0	-2.73863	-9.79618e-05	0	0		0.579581	-1.05384	-7.20271e-06	1	1		0	-2.50199	-8.46287e-05	0	0		0	-2.37416	-7.7426e-05	0	0		1363	1435	1502	1718	1494	1502.4	1714	1085
Mpo	7832	2931	-5043.6	-8.82439		0.000136916	2.22239	0.000319131	1	0.0269636		0.135834	1.36223	9.45686e-05	1	0.652704		5.92859e-14	-5.12317	-0.000210112	1.44776e-09	1.56854e-12		0.0184724	-1.63143	-0.000224562	1	0.314792		0	-11.3857	-0.000529243	0	0		0	-6.97895	-0.000304681	0	0		2359	2787	4173	1242	2075	2527.2	3302	3248
Rpn2	1142	452	-576.8	-1.47614		0.277257	1.08435	1.42896e-05	1	1		0.138853	-1.11676	-1.77123e-05	1	0.659371		2.22045e-15	-1.81394	-7.60161e-05	5.42233e-11	7.22605e-14		0.0103109	-1.21096	-3.20019e-05	1	0.225016		0	-1.96695	-9.03057e-05	0	0		1.15874e-10	-1.62429	-5.83038e-05	2.82964e-06	3.9854e-09		1547	1732	1915	1611	1438	1648.6	1710	1124
Etf1	1836	643	-963	-1.56355		0.0828042	-1.1267	-3.073e-05	1	0.798302		0.139134	-1.10721	-2.64614e-05	1	0.659472		0	-2.07893	-0.000141824	0	0		0.80077	1.0176	4.26857e-06	1	1		0	-1.84515	-0.000111094	0	0		0	-1.87762	-0.000115363	0	0		2342	2852	2659	3210	2296	2671.8	2536	2010
Mad2l1	458	221	-282.8	-2.20034		0.246807	-1.13436	-6.25721e-06	1	1		0.13925	-1.17524	-7.87748e-06	1	0.659647		0	-2.86405	-3.43836e-05	0	0		0.74889	-1.03604	-1.62028e-06	1	1		0	-2.52482	-2.81264e-05	0	0		1.55431e-15	-2.43698	-2.65061e-05	3.79563e-11	1.15369e-13		388	644	560	590	410	518.4	484	299
Spcs3	1613	803	-1104.8	-1.87641		0.553801	-1.04702	-1.09229e-05	1	1		0.144513	-1.11998	-2.60562e-05	1	0.668373		0	-2.50556	-0.000146153	0	0		0.385983	-1.06968	-1.51334e-05	1	1		0	-2.39304	-0.00013523	0	0		0	-2.23715	-0.000120097	0	0		2365	2329	2748	2408	1977	2365.4	2368	1785
Tiam1	756	348	-486.8	-2.09442		0.0130463	1.27366	2.05533e-05	1	0.397969		0.155909	1.1489	1.11831e-05	1	0.690228		2.88658e-15	-2.18891	-4.07934e-05	7.04903e-11	9.25069e-14		0.289878	-1.10859	-9.37027e-06	1	1		0	-2.78793	-6.13468e-05	0	0		0	-2.51484	-5.19765e-05	0	0		706	671	919	712	641	729.8	1010	776
Mcm3	2706	1310	-1819.6	-2.36874		0.430324	-1.09209	-2.7158e-05	1	1		0.157125	-1.17134	-4.711e-05	1	0.692475		0	-3.09552	-0.000218015	0	0		0.531036	-1.07257	-1.99521e-05	1	1		0	-2.83449	-0.000190857	0	0		0	-2.64271	-0.000170905	0	0		2513	3729	2730	3669	3104	3149	2627	1759
Emilin2	1163	495	-843.2	-3.36455		0.752786	1.04148	4.9368e-06	1	1		0.161851	-1.19808	-1.96787e-05	1	0.700642		0	-4.2271	-9.08667e-05	0	0		0.0865163	-1.24778	-2.46155e-05	1	0.652681		0	-4.40243	-9.58035e-05	0	0		0	-3.52822	-7.1188e-05	0	0		1056	1175	1043	1405	1124	1160.6	1104	754
Hyou1	1956	821	-1159	-1.97232		0.812773	1.02032	4.80409e-06	1	1		0.177448	-1.12056	-2.54392e-05	1	0.721014		0	-2.5872	-0.000145058	0	0		0.112709	-1.14333	-3.02433e-05	1	0.728015		0	-2.63977	-0.000149862	0	0		0	-2.30885	-0.000119619	0	0		2482	2334	2679	2150	1827	2294.4	2087	1674
Glipr2	501	194	-341	-2.16462		0.0750586	1.19858	1.08012e-05	1	0.779307		0.185991	1.1448	7.87591e-06	1	0.736007		0	-2.40893	-3.18122e-05	0	0		0.652079	-1.04698	-2.92528e-06	1	1		0	-2.8873	-4.26134e-05	0	0		0	-2.75774	-3.96881e-05	0	0		595	445	621	549	427	527.4	732	516
Ak2	483	234	-302	-1.76071		0.686786	-1.03523	-2.43699e-06	1	1		0.195893	-1.11769	-7.54081e-06	1	0.751954		0	-2.3422	-4.10377e-05	0	0		0.374415	-1.07966	-5.10382e-06	1	1		0	-2.26249	-3.86007e-05	0	0		0	-2.09557	-3.34969e-05	0	0		649	717	834	761	534	699	664	424
Hdlbp	2970	1529	-1471.2	-1.36346		0.662947	1.02978	1.6411e-05	1	1		0.196213	-1.0909	-4.59156e-05	1	0.752749		0	-1.76932	-0.000239599	0	0		0.083941	-1.12339	-6.23266e-05	1	0.644447		0	-1.82201	-0.00025601	0	0		9.09717e-13	-1.62189	-0.000193683	2.22153e-08	4.60898e-11		4826	5718	5491	5744	5064	5368.6	5572	3594
Igf1r	1541	611	-823.8	-1.99782		0.0810956	1.21903	3.04974e-05	1	0.793382		0.215763	1.15117	2.10482e-05	1	0.780752		1.81297e-11	-2.16801	-7.50146e-05	4.42728e-07	3.29411e-10		0.613544	-1.05895	-9.44912e-06	1	1		0	-2.64286	-0.000105512	0	0		2.44249e-15	-2.49573	-9.60628e-05	5.96456e-11	1.79655e-13		1186	1209	1545	1531	1312	1356.6	2017	1410
Rab27a	805	377	-504	-2.15756		0.0412748	1.23868	1.85493e-05	1	0.645224		0.219808	1.13782	1.07108e-05	1	0.78418		5.55112e-15	-2.30518	-4.40034e-05	1.35558e-10	1.70944e-13		0.418194	-1.08864	-7.83847e-06	1	1		0	-2.85537	-6.25527e-05	0	0		0	-2.62288	-5.47142e-05	0	0		787	657	932	836	570	756.4	1000	839
Gsr	2945	872	-1998	-3.71026		0.0763858	1.22023	5.07854e-05	1	0.783041		0.227948	1.14511	3.34628e-05	1	0.796008		0	-4.01813	-0.000173212	0	0		0.571513	-1.0656	-1.73226e-05	1	1		0	-4.90304	-0.000223998	0	0		0	-4.60121	-0.000206675	0	0		2293	2233	1997	2765	1946	2246.8	3113	2537
Topbp1	1655	817	-1077	-1.59444		0.626128	-1.04158	-1.18031e-05	1	1		0.244516	-1.10221	-2.74198e-05	1	0.82093		0	-2.10146	-0.000154984	0	0		0.498859	-1.05821	-1.56167e-05	1	1		0	-2.01758	-0.000143181	0	0		1.9984e-14	-1.90659	-0.000127564	4.8801e-10	1.30484e-12		2372	3359	2792	3193	2728	2888.8	2584	1744
Espl1	872	338	-614.6	-2.989		0.337315	-1.14076	-1.1693e-05	1	1		0.245876	-1.17294	-1.39722e-05	1	0.822344		0	-3.86971	-7.02745e-05	0	0		0.841153	-1.02821	-2.27923e-06	1	1		0	-3.39222	-5.85815e-05	0	0		0	-3.29914	-5.63023e-05	0	0		810	1069	836	996	907	923.6	784	550
Ccr2	535	191	-357.4	-2.04748		0.0421345	1.24857	1.43763e-05	1	0.650815		0.249031	1.13449	7.77826e-06	1	0.82518		9.93206e-13	-2.21138	-3.16827e-05	2.42541e-08	2.15976e-11		0.382338	-1.10056	-6.59805e-06	1	1		0	-2.76106	-4.6059e-05	0	0		2.22045e-16	-2.50878	-3.9461e-05	5.42233e-12	1.85062e-14		490	618	698	505	504	563	641	598
Tfdp1	1138	593	-929	-2.76549		0.617053	1.04298	6.18521e-06	1	1		0.255653	-1.10074	-1.3172e-05	1	0.831983		0	-3.51852	-0.00010302	0	0		0.101598	-1.14805	-1.93572e-05	1	0.697895		0	-3.66973	-0.000109205	0	0		0	-3.1965	-8.98475e-05	0	0		1220	1507	1426	1592	1280	1405	1462	927
Hsp90b1	26176	10294	-15341.6	-2.1657		0.970338	-1.00358	-1.04613e-05	1	1		0.261966	-1.11379	-0.000299839	1	0.839638		0	-2.92141	-0.00193019	0	0		0.278128	-1.10982	-0.000289378	1	0.998968		0	-2.91099	-0.00191973	0	0		0	-2.62293	-0.00163035	0	0		31200	30599	33063	24229	23084	28435	24509	20305
Arsb	1784	988	-1223	-3.49898		0.782901	-1.03327	-5.65331e-06	1	1		0.263705	1.14172	2.48801e-05	1	0.842009		0	-4.64329	-0.000137748	0	0		0.163417	1.17971	3.05334e-05	1	0.834101		0	-4.49377	-0.000132094	0	0		0	-5.30135	-0.000162628	0	0		1703	1558	1835	1942	1503	1708.2	2225	1991
Pdia6	2062	783	-1178.6	-2.01115		0.561592	1.05147	1.17657e-05	1	1		0.294379	-1.09485	-1.98043e-05	1	0.85593		0	-2.56559	-0.000139493	0	0		0.103287	-1.15121	-3.157e-05	1	0.703948		0	-2.69764	-0.000151259	0	0		0	-2.34332	-0.000119689	0	0		2365	2300	2370	2270	1801	2221.2	1897	1619
Ero1l	437	175	-266	-2.03663		0.84788	1.01939	1.01959e-06	1	1		0.295502	-1.10749	-5.10266e-06	1	0.857639		0	-2.64801	-3.27194e-05	0	0		0.214509	-1.12897	-6.12225e-06	1	0.917676		0	-2.69936	-3.3739e-05	0	0		0	-2.391	-2.76168e-05	0	0		551	491	532	533	444	510.2	450	447
Ckap4	1478	615	-1243.8	-4.03662		0.619038	1.04672	7.62884e-06	1	1		0.298546	-1.10015	-1.48661e-05	1	0.861657		0	-5.17618	-0.000131754	0	0		0.124254	-1.15155	-2.24949e-05	1	0.75605		0	-5.41799	-0.000139383	0	0		0	-4.70497	-0.000116888	0	0		1759	1543	1795	1487	1327	1582.2	1631	1242
Fer	702	244	-378.6	-1.9614		0.156303	-1.13956	-9.66169e-06	1	0.942684		0.31588	-1.09681	-6.96366e-06	1	0.881897		0	-2.60698	-4.8631e-05	0	0		0.682866	1.03897	2.69803e-06	1	1		0	-2.28772	-3.89693e-05	0	0		0	-2.37687	-4.16673e-05	0	0		657	714	830	1013	648	772.4	900	560
Cdca7	595	251	-464.4	-2.78478		0.524199	1.05895	4.16344e-06	1	1		0.316737	-1.09493	-6.12384e-06	1	0.882593		0	-3.49859	-5.04421e-05	0	0		0.101244	-1.15948	-1.02873e-05	1	0.696751		0	-3.70482	-5.46055e-05	0	0		0	-3.19525	-4.43182e-05	0	0		660	758	729	715	578	688	649	478
Lmnb1	3075	1173	-2026	-2.26451		0.861003	-1.01907	-6.94949e-06	1	1		0.319051	-1.1132	-3.77669e-05	1	0.885197		0	-2.94685	-0.00024537	0	0		0.411669	-1.09237	-3.08174e-05	1	1		0	-2.89171	-0.000238421	0	0		0	-2.64719	-0.000207603	0	0		2991	4008	3405	4205	3532	3628.2	3398	2442
Csf2rb	1621	892	-1067.2	-2.12526		0.0611343	1.18631	3.2553e-05	1	0.736906		0.322152	-1.0946	-1.51006e-05	1	0.890028		0	-2.40491	-0.000102072	0	0		0.00424256	-1.29853	-4.76536e-05	1	0.136362		0	-2.85296	-0.000134625	0	0		0	-2.19706	-8.69718e-05	0	0		1671	1497	2016	1819	1492	1699	1999	1245
Nucb2	1505	829	-805.8	-2.0427		0.672351	1.05077	7.85117e-06	1	1		0.325773	1.12197	1.88612e-05	1	0.893562		1.55431e-15	-2.58661	-9.48503e-05	3.79563e-11	5.15011e-14		0.576084	1.06776	1.101e-05	1	1		0	-2.71794	-0.000102701	0	0		0	-2.90212	-0.000113711	0	0		1336	1398	1856	1797	1174	1512.2	2222	1615
G6pdx	1191	517	-810.4	-2.15179		0.00450949	1.28692	3.47278e-05	1	0.231202		0.32828	1.091	1.10144e-05	1	0.896711		0	-2.2164	-6.64272e-05	0	0		0.0630532	-1.17958	-2.37134e-05	1	0.568696		0	-2.85232	-0.000101155	0	0		0	-2.41809	-7.74416e-05	0	0		1108	1222	1303	1257	1007	1179.4	1521	1111
Pgd	1068	405	-755.6	-2.5191		0.00608543	1.27793	2.80277e-05	1	0.274688		0.330499	1.09145	9.22242e-06	1	0.899045		0	-2.63075	-6.25112e-05	0	0		0.0774845	-1.17085	-1.88052e-05	1	0.620587		0	-3.36191	-9.05388e-05	0	0		0	-2.87134	-7.17336e-05	0	0		901	911	1146	1024	923	981	1262	964
C330027C09Rik	705	320	-457.4	-2.57398		0.789373	1.03361	2.49908e-06	1	1		0.336983	-1.12654	-8.35315e-06	1	0.906291		0	-3.23036	-5.13448e-05	0	0		0.2192	-1.1644	-1.08522e-05	1	0.921003		0	-3.33892	-5.38438e-05	0	0		2.22045e-16	-2.86751	-4.29916e-05	5.42233e-12	1.85062e-14		536	866	717	905	627	730.2	715	409
Flot1	361	154	-237.8	-1.8893		0.867142	1.01416	7.28603e-07	1	1		0.348429	-1.08249	-3.9216e-06	1	0.917869		0	-2.49853	-3.08641e-05	0	0		0.267624	-1.09782	-4.6502e-06	1	0.986175		0	-2.53391	-3.15927e-05	0	0		0	-2.30813	-2.69425e-05	0	0		459	483	492	584	488	501.2	468	424
Txndc5	2712	1016	-1394.8	-2.00504		0.251024	1.13585	3.44017e-05	1	1		0.370782	-1.10444	-2.39468e-05	1	0.936999		1.08802e-14	-2.39003	-0.000147274	2.65694e-10	3.20887e-13		0.0411984	-1.25449	-5.83484e-05	1	0.46753		0	-2.71472	-0.000181675	0	0		6.84164e-12	-2.16401	-0.000123327	1.67073e-07	2.93625e-10		2312	2365	3013	2215	2379	2456.8	2855	1338
Arap3	977	420	-542	-2.44072		0.986915	-1.00214	-2.01442e-07	1	1		0.373095	1.11121	1.04932e-05	1	0.939083		0	-3.25351	-6.53523e-05	0	0		0.363438	1.11359	1.06946e-05	1	1		0	-3.24656	-6.51509e-05	0	0		0	-3.61534	-7.58455e-05	0	0		927	878	1021	1005	760	918.2	1195	1085
Alas1	1494	539	-1021.2	-3.23751		0.403571	1.08829	1.22676e-05	1	1		0.37493	1.09404	1.30659e-05	1	0.940695		0	-3.92016	-0.000103498	0	0		0.958835	1.00528	7.98349e-07	1	1		0	-4.26628	-0.000115766	0	0		0	-4.28881	-0.000116564	0	0		1246	1355	1483	1623	1082	1357.8	1642	1385
Arhgap19	805	326	-551	-1.92605		0.688562	-1.0398	-4.50307e-06	1	1		0.37486	-1.09026	-9.73806e-06	1	0.940695		0	-2.52245	-7.09981e-05	0	0		0.627345	-1.04852	-5.23499e-06	1	1		0	-2.42589	-6.6495e-05	0	0		0	-2.31363	-6.126e-05	0	0		1024	1306	1164	1169	1067	1146	1068	849
Clec12a	1831	729	-1280.2	-3.35331		0.164128	1.16263	2.62065e-05	1	0.953788		0.410742	1.09332	1.50374e-05	1	0.9685		0	-3.8182	-0.000118936	0	0		0.570649	-1.0634	-1.11692e-05	1	1		0	-4.43917	-0.000145143	0	0		0	-4.17451	-0.000133974	0	0		1389	1518	1923	1633	1389	1570.4	2018	1732
Pgk1	398	184	-273.4	-1.71458		0.56707	1.05157	3.32097e-06	1	1		0.422506	-1.07255	-4.35588e-06	1	0.979698		0	-2.20002	-3.5124e-05	0	0		0.168784	-1.12787	-7.67685e-06	1	0.84271		0	-2.31348	-3.8445e-05	0	0		6.66134e-16	-2.0512	-3.07681e-05	1.6267e-11	5.18057e-14		633	535	667	636	648	623.8	620	471
Edem2	713	300	-385.6	-2.49573		0.681349	1.05228	3.31375e-06	1	1		0.422792	-1.10387	-5.96461e-06	1	0.980026		0	-3.22226	-4.37157e-05	0	0		0.224789	-1.16158	-9.27837e-06	1	0.930636		0	-3.39071	-4.70294e-05	0	0		0	-2.91905	-3.77511e-05	0	0		682	483	685	647	571	613.6	845	347
Hells	905	345	-572.8	-2.17618		0.460478	-1.05865	-5.99988e-06	1	1		0.423981	-1.06417	-6.52974e-06	1	0.981683		0	-2.88827	-7.07999e-05	0	0		0.951408	-1.00521	-5.29857e-07	1	1		0	-2.72825	-6.48e-05	0	0		0	-2.71412	-6.42701e-05	0	0		884	1164	1106	1253	892	1059.8	995	733
Csgalnact2	1434	846	-945.2	-2.55052		0.692654	-1.04242	-6.48472e-06	1	1		0.424159	1.08747	1.39395e-05	1	0.981891		0	-3.38125	-0.000112235	0	0		0.232051	1.13359	2.04243e-05	1	0.937808		0	-3.24367	-0.000105751	0	0		0	-3.677	-0.000126175	0	0		1385	1509	1751	1756	1373	1554.8	1992	1642
Fut8	1589	541	-1197.4	-2.69172		0.490425	-1.0567	-1.04896e-05	1	1		0.427067	1.06563	1.28298e-05	1	0.984229		0	-3.59956	-0.000141175	0	0		0.137795	1.12606	2.33194e-05	1	0.784557		0	-3.4064	-0.000130685	0	0		0	-3.8358	-0.000154005	0	0		1887	1980	2156	2037	1466	1905.2	2171	1698
F13a1	2301	799	-1667	-7.44625		0.0160987	1.33557	4.96256e-05	1	0.436507		0.477684	-1.08944	-1.21404e-05	1	1		0	-7.37735	-0.000127837	0	0		0.00186173	-1.45502	-6.1766e-05	1	0.0823611		0	-9.853	-0.000177463	0	0		0	-6.7717	-0.000115697	0	0		1221	1275	1920	1278	1484	1435.6	1359	1141
Ankrd28	990	418	-635.8	-1.80665		0.0234164	1.20405	2.47853e-05	1	0.517923		0.574481	1.04739	5.75683e-06	1	1		0	-1.99856	-6.06889e-05	0	0		0.0891392	-1.14957	-1.90284e-05	1	0.661882		0	-2.40638	-8.54742e-05	0	0		0	-2.09329	-6.64457e-05	0	0		1042	1299	1311	1136	1123	1182.2	1377	1199
Pkm	1507	481	-766.4	-1.35018		0.0462165	1.14901	3.94012e-05	1	0.676217		0.725117	1.02491	6.58705e-06	1	1		1.12364e-10	-1.57075	-9.60831e-05	2.74393e-06	1.82026e-09		0.10127	-1.12108	-3.28142e-05	1	0.696751		0	-1.8048	-0.000135484	0	0		1.111e-11	-1.60988	-0.00010267	2.71306e-07	4.58288e-10		2268	2480	2903	2587	2616	2570.8	2605	2392
Jchain	14210	4037	-8597.6	-2.34949		0.065113	-1.20341	-0.000261961	1	0.751876		0.817948	1.0234	3.62598e-05	1	1		0	-3.19001	-0.00106396	0	0		0.03807	1.23157	0.000298221	1	0.453333		0	-2.6508	-0.000801996	0	0		0	-3.26465	-0.00110022	0	0		17487	14147	15430	13908	13871	14968.6	18880	11558
Pygl	1953	798	-1267.6	-3.96445		0.0818195	1.25164	3.49659e-05	1	0.794691		0.460614	1.09996	1.38903e-05	1	1		0	-4.18684	-0.000105766	0	0		0.316552	-1.13789	-2.10756e-05	1	1		0	-5.24041	-0.000140732	0	0		0	-4.60538	-0.000119656	0	0		1223	1227	1741	1526	1067	1356.8	1888	1583
Tkt	2034	784	-1565.6	-2.07898		0.11617	1.13745	3.75096e-05	1	0.878287		0.608673	1.04295	1.17211e-05	1	1		0	-2.41947	-0.0001601	0	0		0.290373	-1.09061	-2.57886e-05	1	1		0	-2.75203	-0.00019761	0	0		0	-2.52339	-0.000171821	0	0		2253	2919	2736	3119	2318	2669	3297	2209
Xbp1	4411	1419	-2737.2	-3.52649		0.133954	1.19134	6.32051e-05	1	0.907212		0.875035	-1.01859	-6.02754e-06	1	1		0	-4.01297	-0.000248009	0	0		0.0977925	-1.21349	-6.92327e-05	1	0.68584		0	-4.78083	-0.000311214	0	0		0	-3.93974	-0.000241981	0	0		3662	2893	3545	3110	2772	3196.4	3118	2126
Prg2	60277	34915	-44368.6	-58.9073		0.15264	-1.46058	-0.00145888	1	0.936332		0.779187	1.07687	0.00035561	1	1		0	-73.5561	-0.00456348	0	0		0.0876894	1.57285	0.00181449	1	0.657166		0	-50.3609	-0.0031046	0	0		0	-79.2101	-0.00491909	0	0		44458	37735	45247	59388	38846	45134.8	50805	60548
Calr	8871	3867	-5678	-1.77143		0.171086	1.10982	0.000132639	1	0.956263		0.941217	-1.00564	-6.77754e-06	1	1		0	-2.12786	-0.000640178	0	0		0.149209	-1.11608	-0.000139417	1	0.80666		0	-2.36154	-0.000772817	0	0		0	-2.11592	-0.0006334	0	0		11358	12916	13854	11447	9247	11764.4	12051	9049
Alox5ap	1285	494	-901.8	-3.48841		0.209115	1.16664	1.85715e-05	1	1		0.593279	1.06804	7.5832e-06	1	1		0	-3.92239	-8.30356e-05	0	0		0.471537	-1.09231	-1.09883e-05	1	1		0	-4.57601	-0.000101607	0	0		0	-4.18928	-9.06188e-05	0	0		1114	895	1182	1130	1078	1079.8	1576	1130
Apobr	877	436	-498.8	-1.9984		0.908187	1.01248	1.27059e-06	1	1		0.608687	1.05636	5.73839e-06	1	1		0	-2.65207	-6.34197e-05	0	0		0.692888	1.04334	4.4678e-06	1	1		0	-2.68517	-6.46903e-05	0	0		0	-2.80155	-6.91581e-05	0	0		927	920	1109	1141	865	992.4	1309	1083
Arid3a	827	344	-545.4	-1.99092		0.774113	1.0233	2.56138e-06	1	1		0.906595	-1.00933	-1.01591e-06	1	1		0	-2.60342	-6.77098e-05	0	0		0.684738	-1.03284	-3.57729e-06	1	1		0	-2.66408	-7.02712e-05	0	0		0	-2.57936	-6.66939e-05	0	0		1091	1024	1268	965	980	1065.6	1095	990
Cdca2	778	282	-495.6	-2.64761		0.671928	-1.05931	-4.55947e-06	1	1		0.580149	-1.07826	-5.91028e-06	1	1		0	-3.40084	-5.74862e-05	0	0		0.897936	-1.01789	-1.35081e-06	1	1		0	-3.21042	-5.29267e-05	0	0		2.22045e-16	-3.15401	-5.15759e-05	5.42233e-12	1.85062e-14		651	956	774	889	712	796.4	799	492
Edem1	3127	1418	-2035.6	-1.99278		0.913941	-1.01027	-4.29926e-06	1	1		0.72021	1.03448	1.45814e-05	1	1		0	-2.70531	-0.000266582	0	0		0.640715	1.0451	1.88807e-05	1	1		0	-2.67781	-0.000262283	0	0		0	-2.79859	-0.000281163	0	0		4505	3867	4490	3606	3962	4086	4028	3726
Epx	26163	14574	-19792.6	-75.6891		0.442151	-1.2349	-0.000382218	1	1		0.573608	1.16698	0.000335522	1	1		0	-91.9428	-0.00198751	0	0		0.183958	1.4411	0.000717739	1	0.86918		0	-74.4536	-0.00160529	0	0		0	-107.295	-0.00232303	0	0		16993	19339	22647	24050	15353	19676.4	26202	23651
Golim4	1545	539	-1029.6	-1.83436		0.677087	1.03524	7.93811e-06	1	1		0.939989	1.00633	1.42494e-06	1	1		0	-2.34227	-0.000129076	0	0		0.73409	-1.02873	-6.51317e-06	1	1		0	-2.42482	-0.000137014	0	0		0	-2.35709	-0.000130501	0	0		1869	2246	2209	2554	2114	2198.4	2476	1785
Mbnl3	984	397	-624	-1.89117		0.650277	1.04243	5.5444e-06	1	1		0.795079	-1.02443	-3.11628e-06	1	1		0	-2.41384	-7.65449e-05	0	0		0.475225	-1.06789	-8.66068e-06	1	1		0	-2.51625	-8.20893e-05	0	0		0	-2.35628	-7.34286e-05	0	0		1092	1428	1251	1469	1145	1277	1327	1086
Mlec	2586	1122	-1558	-1.52799		0.366003	1.06881	2.98578e-05	1	1		0.702025	1.02864	1.24262e-05	1	1		0	-1.90697	-0.000206385	0	0		0.60286	-1.03905	-1.74316e-05	1	1		0	-2.03818	-0.000236243	0	0		0	-1.96158	-0.000218812	0	0		4065	4431	4813	4351	3474	4226.8	4447	3751
Myb	1814	690	-1298.4	-2.82873		0.591988	1.06015	1.17244e-05	1	1		0.655726	-1.04994	-9.27158e-06	1	1		0	-3.51123	-0.000139407	0	0		0.326023	-1.1131	-2.0996e-05	1	1		0	-3.72243	-0.000151132	0	0		0	-3.34422	-0.000130136	0	0		1664	2272	2191	1891	1502	1904	1991	1744
Nucb1	2090	1006	-1493.2	-1.78499		0.521418	1.05532	1.83555e-05	1	1		0.560571	1.05014	1.6635e-05	1	1		0	-2.23481	-0.000183325	0	0		0.953668	-1.00494	-1.72047e-06	1	1		0	-2.35845	-0.000201681	0	0		0	-2.34686	-0.00019996	0	0		2752	3492	3457	3672	2840	3242.6	3707	2755
P4hb	4089	1559	-2528.6	-1.94584		0.279629	1.08232	4.06577e-05	1	1		0.721002	-1.02646	-1.27336e-05	1	1		0	-2.40318	-0.000288379	0	0		0.15042	-1.11096	-5.33913e-05	1	0.808124		0	-2.60102	-0.000329036	0	0		0	-2.34123	-0.000275645	0	0		4651	4941	5239	4779	4392	4800.4	5476	3782
Sephs2	315	167	-194.6	-1.61388		0.394064	1.07284	3.58687e-06	1	1		0.539585	-1.05293	-2.47536e-06	1	1		0	-2.01767	-2.48372e-05	0	0		0.142602	-1.12962	-6.06223e-06	1	0.793103		0	-2.16464	-2.8424e-05	0	0		1.42109e-14	-1.91625	-2.23618e-05	3.47029e-10	9.37916e-13		448	502	536	514	400	480	465	380
Ssr4	794	330	-438.8	-2.08453		0.311631	1.10983	8.59225e-06	1	1		0.667859	-1.04511	-3.37716e-06	1	1		0	-2.51899	-4.71771e-05	0	0		0.149492	-1.15989	-1.19694e-05	1	0.806834		0	-2.79564	-5.57693e-05	0	0		0	-2.41026	-4.37999e-05	0	0		760	784	826	743	686	759.8	902	466
Tpi1	395	200	-256.2	-1.79664		0.714563	1.03225	1.86118e-06	1	1		0.871201	-1.01441	-8.19909e-07	1	1		0	-2.32897	-3.29346e-05	0	0		0.59575	-1.04712	-2.68109e-06	1	1		0	-2.40407	-3.47958e-05	0	0		0	-2.29589	-3.21147e-05	0	0		509	579	654	550	516	561.6	466	379
Pdia4	5548	1815	-2746	-2.11608		0.917221	1.01289	6.79906e-06	1	1		0.656315	-1.05615	-2.80555e-05	1	1		2.22045e-16	-2.79494	-0.000338873	5.42233e-12	8.25316e-15		0.582863	-1.06976	-3.48546e-05	1	1		0	-2.83095	-0.000345672	0	0		7.32747e-15	-2.64633	-0.000310818	1.78937e-10	4.98431e-13		5141	5140	7139	4071	4104	5119	4117	4160
Tmx4	645	355	-438.6	-1.62072		0.267058	1.10172	1.08731e-05	1	1		0.932455	1.00742	7.93016e-07	1	1		7.81597e-14	-1.93745	-5.17195e-05	1.90866e-09	2.03265e-12		0.307334	-1.09361	-1.00801e-05	1	1		0	-2.13453	-6.25927e-05	0	0		4.57412e-14	-1.95183	-5.25126e-05	1.117e-09	2.83502e-12		836	1160	1096	1227	913	1046.4	1151	915
Lipg	1273	558	-916.4	-58.275		0.824481	-1.03364	-3.09392e-06	1	1		0.755311	-1.04746	-4.30695e-06	1	1		1.06803e-119	-75.966	-9.38079e-05	2.60812e-115	1.54327e-117		0.929429	-1.01337	-1.21303e-06	1	1		2.09693e-118	-73.4935	-9.0714e-05	5.1207e-114	3.90893e-116		8.06986e-118	-72.5241	-8.95009e-05	1.97066e-113	2.05277e-115		903	879	1015	1286	579	932.4	1065	797
Vcan	1839	633	-1235.8	-17.3899		0.000195554	1.77032	5.84285e-05	1	0.0341103		0.0534068	-1.34559	-1.94809e-05	1	0.445421		3.61274e-49	-13.0345	-7.0031e-05	8.82231e-45	4.8742e-47		2.11734e-08	-2.38213	-7.79094e-05	0.000517055	8.61758e-05		3.39291e-68	-23.0752	-0.000128459	8.2855e-64	6.27689e-66		6.65811e-40	-9.6868	-5.055e-05	1.62591e-35	1.38967e-37		684	817	894	593	692	736	682	461
Rab44	2396	941	-1715.2	-17.3977		0.837124	-1.03274	-5.57027e-06	1	1		0.223185	1.20995	3.68903e-05	1	0.790338		1.20845e-64	-21.3928	-0.000167499	2.95105e-60	1.72576e-62		0.154496	1.24956	4.24605e-05	1	0.816492		1.35523e-63	-20.7146	-0.000161928	3.30947e-59	2.48832e-61		6.78262e-71	-25.8842	-0.000204389	1.65631e-66	1.70754e-68		1875	1398	2052	1870	1337	1706.4	2463	2379
Hdc	619	196	-420	-10.0909		0.258095	1.16659	6.82277e-06	1	1		0.0937106	1.25623	1.04939e-05	1	0.559925		1.56731e-53	-11.3237	-3.73378e-05	3.82738e-49	2.21236e-51		0.585588	1.07684	3.67112e-06	1	1		1.06194e-61	-13.2102	-4.41606e-05	2.59327e-57	1.93527e-59		1.31035e-64	-14.2252	-4.78317e-05	3.19987e-60	3.26517e-62		399	383	486	407	317	398.4	487	558
Lin28a	284	85	-202.6	-18.7719		0.00760082	1.53165	7.65765e-06	1	0.308082		0.107792	1.29531	4.25358e-06	1	0.595977		1.79692e-42	-15.9194	-1.34989e-05	4.38808e-38	2.32174e-40		0.292724	-1.18245	-3.40407e-06	1	1		2.76049e-57	-24.3829	-2.11565e-05	6.74111e-53	4.99341e-55		6.89853e-51	-20.6207	-1.77524e-05	1.68462e-46	1.61983e-48		124	135	183	154	107	140.6	192	194
Cd55	3990	2413	3268.8	7.09169		0.557315	-1.06169	-3.4175e-06	1	1		0.000269768	1.44686	2.62818e-05	1	0.0221065		1.75324e-53	4.95678	0.000232715	4.28141e-49	2.46058e-51		2.36209e-05	1.53612	2.96993e-05	0.576822	0.0049301		4.71715e-57	5.26257	0.000236132	1.15193e-52	8.47006e-55		1.77805e-33	3.42588	0.000206433	4.342e-29	3.14638e-31		639	585	485	600	540	569.8	594	796
Olr1	484	140	-352.2	-9.34597		0.306902	1.14997	5.27031e-06	1	1		0.198886	1.19227	6.75686e-06	1	0.757277		1.48046e-50	-10.6157	-3.18315e-05	3.61527e-46	2.03105e-48		0.793524	1.03678	1.48655e-06	1	1		5.14499e-56	-12.2078	-3.71018e-05	1.25641e-51	9.17085e-54		2.64914e-57	-12.6569	-3.85883e-05	6.4692e-53	6.4692e-55		371	325	354	346	307	340.6	516	448
Cep55	330	109	-239.8	-3.62939		0.52725	1.06107	1.95396e-06	1	1		0.172308	1.1352	4.32595e-06	1	0.712418		1.42194e-50	-4.57074	-2.49955e-05	3.47237e-46	1.96179e-48		0.465472	1.06987	2.37199e-06	1	1		1.36714e-54	-4.84987	-2.69495e-05	3.33857e-50	2.41925e-52		1.05512e-58	-5.18872	-2.93215e-05	2.57661e-54	2.60263e-56		334	284	344	343	250	311	337	299
Hp	1642	537	-1136.4	-8.61662		3.18297e-06	1.95454	6.41979e-05	0.0777281	0.00152408		0.104883	1.26171	1.76017e-05	1	0.590261		3.69581e-30	-5.78484	-5.56294e-05	9.02517e-26	3.71406e-28		0.00223161	-1.54911	-4.65962e-05	1	0.0925474		1.94125e-52	-11.3067	-0.000119827	4.74053e-48	3.41046e-50		2.32681e-37	-7.2988	-7.32311e-05	5.68207e-33	4.65744e-35		592	664	1027	453	529	653	977	716
Alox5	559	210	-431.4	-6.58808		0.391864	1.11505	5.40557e-06	1	1		0.314506	1.13663	6.41968e-06	1	0.879878		2.61569e-47	-7.74894	-4.09221e-05	6.38752e-43	3.50963e-45		0.882189	1.01936	1.0141e-06	1	1		7.03431e-52	-8.64044	-4.63277e-05	1.71778e-47	1.22698e-49		1.43049e-52	-8.80769	-4.73418e-05	3.49326e-48	3.39152e-50		465	395	519	526	381	457.2	583	491
Sgms2	609	187	-419.2	-6.34694		0.00944648	1.38718	1.42432e-05	1	0.33924		0.147553	1.20142	7.40964e-06	1	0.674217		3.74214e-38	-6.02264	-3.06786e-05	9.1383e-34	4.56915e-36		0.253715	-1.15462	-6.83356e-06	1	0.968687		1.03641e-51	-8.3545	-4.49218e-05	2.5309e-47	1.79497e-49		2.43512e-45	-7.23572	-3.80882e-05	5.94657e-41	5.45557e-43		265	370	452	334	371	358.4	560	408
Cebpe	401	166	-289.2	-14.1455		0.761397	1.05019	1.52933e-06	1	1		0.357732	1.15866	4.8342e-06	1	0.925145		8.47556e-50	-17.3836	-2.87161e-05	2.06973e-45	1.15627e-47		0.539974	1.10328	3.30486e-06	1	1		2.77369e-51	-18.2561	-3.02454e-05	6.77336e-47	4.76997e-49		3.31173e-54	-20.1417	-3.35503e-05	8.08725e-50	7.92868e-52		270	298	330	350	240	297.6	392	339
Abca13	3282	1001	-2309.8	-11.6935		0.0542658	1.36106	6.84619e-05	1	0.712075		0.318761	1.17304	3.28113e-05	1	0.885009		1.10175e-41	-11.0538	-0.000172458	2.69047e-37	1.40862e-39		0.352688	-1.16028	-3.56507e-05	1	1		1.09526e-50	-15.045	-0.00024092	2.67462e-46	1.87036e-48		2.83635e-46	-12.9666	-0.000205269	6.92637e-42	6.47324e-44		1863	1622	2434	1868	1433	1844	2804	2040
Lef1	1444	1027	1200	21.4082		0.00473487	1.56173	3.40444e-06	1	0.238329		6.60871e-10	2.62621	9.85583e-06	1.61385e-05	4.03462e-06		5.97342e-65	16.0087	9.0962e-05	1.45871e-60	8.58064e-63		0.000620674	1.6816	6.45139e-06	1	0.0425965		8.34903e-50	10.2506	8.75575e-05	2.03883e-45	1.41586e-47		4.38191e-33	6.09575	8.11061e-05	1.07006e-28	7.48296e-31		52	49	76	58	59	58.8	108	150
Padi4	681	295	-523.4	-9.05231		0.209086	1.2015	1.01586e-05	1	1		0.165928	1.2247	1.13283e-05	1	0.706285		1.41854e-43	-9.81796	-4.52808e-05	3.46408e-39	1.88265e-41		0.897527	1.01931	1.1697e-06	1	1		9.01063e-50	-11.7962	-5.54393e-05	2.2004e-45	1.51751e-47		2.29582e-50	-12.024	-5.66091e-05	5.60638e-46	5.33941e-48		462	474	509	635	385	493	720	609
Anxa3	587	224	-440.6	-3.97301		0.000821145	1.42086	1.79296e-05	1	0.0846091		0.262265	1.12617	5.37533e-06	1	0.840218		7.80566e-32	-3.71903	-3.11474e-05	1.90614e-27	8.62508e-30		0.0267333	-1.26167	-1.25543e-05	1	0.377647		1.83989e-49	-5.2842	-4.90771e-05	4.49301e-45	3.07741e-47		2.89194e-37	-4.18827	-3.65228e-05	7.06213e-33	5.74157e-35		381	389	523	417	363	414.6	581	419
Nfil3	177	53	-139.6	-3.94515		0.0166402	1.27812	4.19677e-06	1	0.441689		0.153683	1.16132	2.43429e-06	1	0.685719		2.94662e-34	-4.11665	-1.1424e-05	7.19565e-30	3.41026e-32		0.349788	-1.10058	-1.76248e-06	1	1		1.35052e-47	-5.2616	-1.56208e-05	3.29798e-43	2.24352e-45		1.93439e-41	-4.78077	-1.38583e-05	4.72379e-37	4.21767e-39		145	144	164	148	132	146.6	159	146
Sept5	302	96	-212.2	-5.93488		4.27966e-05	1.7062	1.08413e-05	1	0.0118761		0.000508865	1.57805	8.87388e-06	1	0.0326155		7.25586e-26	-4.63267	-1.20377e-05	1.77188e-21	5.79046e-24		0.548586	-1.08121	-1.9674e-06	1	1		1.74604e-45	-7.90428	-2.2879e-05	4.26383e-41	2.88096e-43		4.28629e-42	-7.31057	-2.09116e-05	1.04671e-37	9.42985e-40		127	153	186	134	146	149.2	294	198
Ear6	749	182	-369.8	-30.8226		0.635522	1.10147	3.62478e-06	1	1		0.327699	1.22095	7.89272e-06	1	0.896426		1.52491e-43	-35.6929	-3.47212e-05	3.72383e-39	2.01288e-41		0.614902	1.10847	4.26795e-06	1	1		1.80972e-45	-39.3147	-3.8346e-05	4.41932e-41	2.96599e-43		1.69931e-47	-43.5791	-4.2614e-05	4.14971e-43	3.91482e-45		259	383	350	548	226	353.2	751	308
Maml2	1048	573	848.6	5.71444		0.736557	-1.03465	-6.84023e-07	1	1		0.74075	1.03584	7.3206e-07	1	1		5.7055e-43	3.85824	5.83751e-05	1.39328e-38	7.49077e-41		0.499812	1.07174	1.41608e-06	1	1		5.40682e-45	3.99194	5.90592e-05	1.32035e-40	8.8023e-43		1.25599e-40	3.72473	5.76431e-05	3.06714e-36	2.66708e-38		193	190	207	183	216	197.8	187	162
Adam23	1247	866	1000	11.02		0.565714	-1.09019	-9.37595e-07	1	1		0.00113409	1.60631	6.87156e-06	1	0.0546244		5.02614e-42	7.51045	7.37856e-05	1.22738e-37	6.45991e-40		0.00012697	1.75118	7.80915e-06	1	0.0150991		6.41852e-45	8.18781	7.47232e-05	1.5674e-40	1.03802e-42		3.38194e-27	4.67559	6.6914e-05	8.25869e-23	5.06668e-25		122	122	108	102	95	109.8	104	176
Siglecf	640	169	-389	-19.5238		0.0795684	-1.35288	-1.09132e-05	1	0.791253		0.682638	1.07305	3.05622e-06	1	1		1.189e-52	-24.8567	-4.01558e-05	2.90353e-48	1.65916e-50		0.0307558	1.45171	1.39694e-05	1	0.407077		1.3928e-44	-18.3731	-2.92425e-05	3.40122e-40	2.23765e-42		1.6157e-54	-26.6724	-4.3212e-05	3.94553e-50	3.90647e-52		383	295	392	647	333	410	514	465
Pon3	612	203	-387.8	-3.68932		0.592412	1.0599	3.11064e-06	1	1		0.266754	-1.12799	-5.8926e-06	1	0.845373		1.40888e-40	-4.69724	-4.08767e-05	3.44049e-36	1.77345e-38		0.099436	-1.19555	-9.00324e-06	1	0.690842		2.03698e-43	-4.97859	-4.39873e-05	4.97432e-39	3.25119e-41		9.6625e-35	-4.16426	-3.49841e-05	2.35958e-30	1.81506e-32		507	516	594	459	444	504	532	313
Chil1	710	256	-523.8	-5.5		8.27566e-06	1.81465	2.94307e-05	0.202092	0.00325954		0.00645131	1.43974	1.58864e-05	1	0.148006		5.02466e-23	-4.06201	-2.72329e-05	1.22702e-18	3.31627e-21		0.0814718	-1.2604	-1.35443e-05	1	0.63556		2.67523e-43	-7.37114	-5.66636e-05	6.53291e-39	4.24215e-41		9.09498e-35	-5.84825	-4.31193e-05	2.22099e-30	1.7217e-32		284	382	507	296	292	352.2	626	449
Clec5a	563	228	-414.6	-4.83179		1.21223e-08	2.04774	2.74255e-05	0.000296028	2.4669e-05		0.000817127	1.52554	1.37565e-05	1	0.0446404		1.29185e-17	-3.11256	-1.77661e-05	3.15469e-13	5.60336e-16		0.0180624	-1.34231	-1.36691e-05	1	0.311281		6.50111e-43	-6.37373	-4.51916e-05	1.58757e-38	1.02424e-40		3.23564e-31	-4.74835	-3.15226e-05	7.90143e-27	5.3388e-29		260	275	310	200	223	253.6	474	325
Slpi	4592	991	-2760.8	-21.1813		0.00297608	-1.72795	-0.00012865	1	0.182603		0.00055979	-1.89069	-0.000143862	1	0.0348726		7.25729e-55	-29.5925	-0.000295061	1.77223e-50	1.03037e-52		0.623845	-1.09418	-1.52122e-05	1	1		7.66975e-42	-17.1258	-0.000166411	1.87295e-37	1.20061e-39		9.35275e-40	-15.6517	-0.000151199	2.28394e-35	1.93554e-37		4681	1833	2171	2358	3445	2897.6	1126	1458
Itgb2l	302	130	-198.4	-9.70175		0.000101312	1.88289	1.06398e-05	1	0.0215134		0.000180037	1.84353	1.01655e-05	1	0.0174464		2.87067e-24	-6.74324	-1.0264e-05	7.01018e-20	2.07402e-22		0.899271	-1.02135	-4.743e-07	1	1		2.99803e-41	-12.6968	-2.09039e-05	7.32118e-37	4.66317e-39		1.76361e-40	-12.4314	-2.04296e-05	4.30674e-36	3.71271e-38		110	132	156	82	104	116.8	280	212
Pglyrp1	617	226	-448.6	-5.6632		0.00267851	1.50906	1.90012e-05	1	0.171279		0.0341747	1.33762	1.26022e-05	1	0.363954		2.48829e-27	-4.9538	-2.97915e-05	6.07642e-23	2.12462e-25		0.377889	-1.12816	-6.39904e-06	1	1		5.09274e-41	-7.47556	-4.87928e-05	1.24365e-36	7.87118e-39		1.07318e-36	-6.6263	-4.23937e-05	2.62071e-32	2.11348e-34		350	359	452	382	276	363.8	586	502
Ccr7	568	437	494.4	25		0.0693043	1.45651	9.71915e-07	1	0.766153		5.143e-10	3.38737	5.08274e-06	1.25592e-05	4.03462e-06		2.46428e-49	18.643	3.75621e-05	6.01777e-45	3.34321e-47		8.04037e-06	2.32568	4.11082e-06	0.196346	0.00236561		7.0336e-41	12.7998	3.65901e-05	1.71761e-36	1.08026e-38		6.88578e-22	5.50367	3.24793e-05	1.68151e-17	8.36571e-20		22	12	24	27	18	20.6	29	76
Prg3	3209	1930	-2470.8	-33.0052		0.319861	-1.2496	-5.19192e-05	1	1		0.659376	1.10368	2.69485e-05	1	1		1.16184e-42	-41.5317	-0.000253668	2.83721e-38	1.51723e-40		0.151628	1.37916	7.88677e-05	1	0.810588		5.66438e-39	-33.2359	-0.000201749	1.38324e-34	8.64525e-37		2.6438e-44	-45.8376	-0.000280617	6.45616e-40	5.86924e-42		2143	2484	3242	3042	1829	2548	2519	3088
Panct2	112	49	-91.4	-7.92424		0.109203	1.26859	2.28092e-06	1	0.864431		0.409899	1.13009	1.10473e-06	1	0.968352		1.31028e-30	-8.16341	-7.45182e-06	3.1997e-26	1.36158e-28		0.443491	-1.12256	-1.17619e-06	1	1		1.9845e-38	-10.356	-9.73274e-06	4.84615e-34	3.01003e-36		2.43901e-34	-9.22538	-8.55654e-06	5.95606e-30	4.54661e-32		57	85	111	80	81	82.8	110	105
Tbc1d2	187	68	-124.4	-6.4087		0.323854	1.15394	2.02376e-06	1	1		0.940715	-1.01172	-1.52354e-07	1	1		4.90098e-33	-7.38625	-1.13665e-05	1.19682e-28	5.54083e-31		0.284041	-1.16747	-2.17611e-06	1	1		1.22576e-37	-8.5233	-1.33903e-05	2.9933e-33	1.84772e-35		2.29035e-32	-7.30065	-1.12142e-05	5.59303e-28	3.85726e-30		154	109	123	139	111	127.2	159	111
Cd3g	1067	586	744	7.10837		0.687962	1.05372	6.70145e-07	1	1		8.12218e-05	1.64918	8.09813e-06	1	0.0107071		8.42794e-40	5.32961	5.40097e-05	2.0581e-35	1.04472e-37		0.000411519	1.5651	7.42799e-06	1	0.0329936		1.25146e-37	5.0579	5.33396e-05	3.05605e-33	1.87488e-35		7.06808e-22	3.23168	4.59116e-05	1.72603e-17	8.54468e-20		120	143	143	130	73	121.8	162	152
Dach1	843	335	-531.6	-6.84176		0.912242	-1.01737	-1.08568e-06	1	1		0.463723	1.11852	7.53575e-06	1	1		5.81414e-38	-8.83498	-5.63863e-05	1.41981e-33	7.06374e-36		0.398263	1.13795	8.62143e-06	1	1		1.86021e-37	-8.68412	-5.53006e-05	4.54263e-33	2.7699e-35		2.69965e-41	-9.88209	-6.3922e-05	6.59255e-37	5.83411e-39		539	483	691	874	526	622.6	900	631
Gca	587	186	-355	-4.92699		0.0491612	1.30429	1.0625e-05	1	0.684399		0.0409494	1.31825	1.11126e-05	1	0.394792		1.74629e-28	-5.01309	-2.79524e-05	4.26444e-24	1.57359e-26		0.937942	1.01071	4.87558e-07	1	1		2.00389e-37	-6.53851	-3.85775e-05	4.8935e-33	2.96576e-35		1.097e-37	-6.60851	-3.9065e-05	2.67886e-33	2.21394e-35		415	335	354	361	229	338.8	476	463
Ifitm6	335	98	-240	-6.21739		3.03222e-10	2.63731	1.82008e-05	7.40467e-06	1.05781e-06		0.0335209	1.39165	4.35368e-06	1	0.359184		4.06409e-12	-3.14545	-7.5822e-06	9.92452e-08	8.09504e-11		2.60501e-05	-1.8951	-1.38471e-05	0.636144	0.00525739		8.18318e-37	-8.29554	-2.5783e-05	1.99833e-32	1.20381e-34		4.67299e-19	-4.37737	-1.19359e-05	1.14114e-14	4.77466e-17		90	109	154	104	85	108.4	183	106
Psat1	398	162	-260.4	-3.36298		0.262319	-1.12082	-4.06878e-06	1	1		0.00378355	-1.3448	-9.67807e-06	1	0.109774		1.36712e-42	-4.44028	-2.92456e-05	3.33852e-38	1.77581e-40		0.0757673	-1.19984	-5.60929e-06	1	0.61703		1.45246e-36	-3.96165	-2.51768e-05	3.54691e-32	2.1239e-34		1.22344e-27	-3.30181	-1.95675e-05	2.98765e-23	1.87903e-25		300	395	405	486	267	370.6	319	201
Card9	252	108	-185.8	-3.39433		0.103913	1.19837	4.48243e-06	1	0.850796		0.238206	1.14145	3.19627e-06	1	0.809939		1.67645e-28	-3.77849	-1.66163e-05	4.09388e-24	1.51625e-26		0.665752	-1.04986	-1.28616e-06	1	1		3.17462e-36	-4.52802	-2.10988e-05	7.75243e-32	4.61454e-34		8.93761e-34	-4.31295	-1.98126e-05	2.18256e-29	1.60483e-31		192	199	273	215	219	219.6	292	266
Siglech	807	681	732	18.4286		0.0805733	1.39076	1.68402e-06	1	0.793382		0.00492083	1.69578	2.99853e-06	1	0.126937		9.02421e-44	13.9133	5.5651e-05	2.20371e-39	1.20421e-41		0.284318	1.21932	1.31451e-06	1	1		7.89603e-36	10.0041	5.39669e-05	1.92821e-31	1.14095e-33		4.67506e-31	8.20466	5.26524e-05	1.14165e-26	7.66208e-29		26	58	55	32	39	42	81	77
Trem3	274	87	-186.2	-5.70202		0.00016166	1.72768	9.707e-06	1	0.0301355		0.0279338	1.37831	5.04655e-06	1	0.331039		8.40761e-20	-4.30706	-1.02426e-05	2.05314e-15	4.38705e-18		0.11767	-1.25347	-4.66045e-06	1	0.739641		8.90821e-36	-7.44121	-1.99495e-05	2.17538e-31	1.27964e-33		2.20536e-28	-5.93646	-1.52891e-05	5.38548e-24	3.43025e-26		124	159	169	113	85	130	201	172
Slco4c1	221	54	-141.8	-9.75309		0.00319185	1.66471	6.46921e-06	1	0.192184		0.0627661	1.38583	3.75511e-06	1	0.47606		1.82144e-23	-7.63958	-8.45847e-06	4.44796e-19	1.24593e-21		0.283821	-1.20123	-2.7141e-06	1	1		1.81726e-35	-12.7177	-1.49277e-05	4.43776e-31	2.59518e-33		8.94778e-31	-10.5872	-1.22136e-05	2.18505e-26	1.4567e-28		72	99	115	110	80	95.2	234	118
S1pr1	2520	1468	2033.8	15.0069		0.252901	1.21953	3.28e-06	1	1		6.07542e-08	2.55862	2.32877e-05	0.00148362	7.41809e-05		5.34717e-39	11.1475	0.000151616	1.30578e-34	6.56171e-37		1.56018e-05	2.09804	2.00077e-05	0.380995	0.00377223		1.97701e-34	9.14084	0.000148336	4.82787e-30	2.8069e-32		1.97685e-17	4.35684	0.000128329	4.82747e-13	1.82859e-15		157	121	138	183	127	145.2	178	336
Zhx2	692	451	564.4	4.03115		0.198351	1.11867	2.2752e-06	1	0.999954		2.25427e-08	1.60691	1.16357e-05	0.000550492	5.10112e-05		1.2707e-41	3.01307	3.85947e-05	3.10305e-37	1.61617e-39		1.65873e-05	1.43644	9.3605e-06	0.405062	0.00393264		1.99369e-34	2.69343	3.63195e-05	4.86859e-30	2.81421e-32		3.85996e-15	1.87507	2.6959e-05	9.42602e-11	2.74012e-13		187	198	189	183	174	186.2	263	271
Zfp831	1710	1066	1324.2	6.55919		0.35956	-1.1248	-3.05149e-06	1	1		1.81055e-05	1.72828	2.00294e-05	0.442136	0.00381152		4.98302e-30	4.35868	9.23724e-05	1.21685e-25	4.92653e-28		2.04637e-07	1.94396	2.30809e-05	0.00499723	0.000227147		2.36104e-34	4.90265	9.54239e-05	5.76567e-30	3.3136e-32		2.17296e-13	2.52198	7.2343e-05	5.30638e-09	1.22833e-11		388	228	283	259	168	265.2	448	404
Cacna1h	512	226	-333.4	-5.52989		0.604718	-1.07806	-3.04816e-06	1	1		0.461397	-1.11298	-4.27343e-06	1	1		1.19742e-36	-7.53669	-3.65134e-05	2.92411e-32	1.44045e-34		0.82861	-1.03239	-1.22528e-06	1	1		2.79063e-34	-6.99101	-3.34652e-05	6.81471e-30	3.89412e-32		3.26795e-33	-6.77166	-3.22399e-05	7.98033e-29	5.65981e-31		463	367	463	376	366	407	445	219
2810417H13Rik	594	134	-429	-3.52056		0.144999	-1.16752	-8.80321e-06	1	0.921325		0.362736	-1.1022	-5.68877e-06	1	0.929149		2.35968e-41	-4.59557	-4.80019e-05	5.76234e-37	2.98567e-39		0.588905	1.05927	3.11444e-06	1	1		5.8554e-34	-3.93617	-3.91987e-05	1.42989e-29	8.12437e-32		1.6947e-36	-4.16945	-4.23131e-05	4.13846e-32	3.31077e-34		545	630	579	724	518	599.2	546	454
Prss57	106	43	-76.6	-16.32		0.330775	1.20393	1.42314e-06	1	1		0.65605	1.08987	6.27154e-07	1	1		7.21676e-30	-17.637	-6.58279e-06	1.76233e-25	6.99339e-28		0.607377	-1.10466	-7.95984e-07	1	1		8.13398e-34	-21.2338	-8.00593e-06	1.98632e-29	1.12221e-31		1.81406e-31	-19.222	-7.20994e-06	4.42994e-27	3.01357e-29		57	63	92	63	64	67.8	65	87
Megf9	591	196	-402.8	-2.88577		0.0106342	1.31015	1.4987e-05	1	0.359595		0.0107423	1.31044	1.5001e-05	1	0.196647		2.47774e-22	-2.91918	-3.17686e-05	6.05064e-18	1.56347e-20		1	1.00022	1.39904e-08	1	1		9.65558e-34	-3.82457	-4.67557e-05	2.35789e-29	1.32466e-31		1.25968e-33	-3.82542	-4.67696e-05	3.07614e-29	2.24536e-31		411	494	577	451	420	470.6	761	610
Icosl	1415	702	1008.8	6.87194		0.39756	1.11523	2.05074e-06	1	1		4.67133e-05	1.67208	1.19612e-05	1	0.00726585		3.62752e-37	5.08409	7.26862e-05	8.85841e-33	4.38535e-35		0.00121351	1.49931	9.91047e-06	1	0.0641428		1.37302e-33	4.55879	7.06354e-05	3.35292e-29	1.87314e-31		1.89534e-19	3.04058	6.0725e-05	4.62843e-15	1.96954e-17		234	151	164	176	134	171.8	257	237
Dio2	224	67	-140.2	-12.4918		0.123879	1.33904	3.92647e-06	1	0.89403		0.737419	-1.06778	-7.35105e-07	1	1		2.34133e-27	-12.0045	-1.06163e-05	5.71753e-23	2.00615e-25		0.0612838	-1.4298	-4.66157e-06	1	0.562401		1.99551e-33	-16.0745	-1.45428e-05	4.87304e-29	2.70724e-31		6.50836e-26	-11.2425	-9.8812e-06	1.58934e-21	9.40439e-24		104	86	162	124	88	112.8	125	107
Mmp8	2428	736	-1451.2	-12.6096		1.54919e-05	2.44021	9.49653e-05	0.378313	0.0053452		0.00567731	1.76207	5.02494e-05	1	0.138363		7.79177e-18	-6.60603	-5.59569e-05	1.90275e-13	3.47217e-16		0.109713	-1.38486	-4.47159e-05	1	0.721373		2.58839e-33	-16.1201	-0.000150922	6.32084e-29	3.49218e-31		2.45881e-27	-11.6403	-0.000106206	6.00442e-23	3.70643e-25		526	778	900	499	512	643	1695	1028
Bzrap1	298	95	-201	-4.65455		0.890938	1.02035	5.22911e-07	1	1		0.544866	1.08697	2.23469e-06	1	1		1.19544e-32	-6.02956	-2.14328e-05	2.91925e-28	1.33911e-30		0.642991	1.06529	1.71178e-06	1	1		2.60629e-33	-6.15227	-2.19557e-05	6.36456e-29	3.49701e-31		2.67617e-35	-6.55397	-2.36675e-05	6.5352e-31	5.10563e-33		334	281	262	189	173	247.8	224	266
Ccr9	376	201	255.6	7.05687		0.558376	-1.09822	-4.28634e-07	1	1		0.0017825	1.58005	2.78005e-06	1	0.0712418		3.0984e-30	4.76367	1.80384e-05	7.56628e-26	3.12656e-28		0.000170562	1.73524	3.20869e-06	1	0.0185943		3.73359e-33	5.23155	1.8467e-05	9.11742e-29	4.9822e-31		4.88528e-17	3.01488	1.52583e-05	1.19298e-12	4.36991e-15		46	54	45	39	48	46.4	67	56
Ap3s1	382	158	-259.6	-2.43743		0.166436	1.13812	5.4936e-06	1	0.953788		0.31901	-1.09939	-3.59572e-06	1	0.885197		1.65452e-26	-2.84593	-2.57986e-05	4.04033e-22	1.3696e-24		0.0174135	-1.25123	-9.08932e-06	1	0.304394		4.77659e-33	-3.239	-3.12922e-05	1.16644e-28	6.33937e-31		5.64617e-22	-2.58865	-2.22029e-05	1.3788e-17	6.89398e-20		268	448	451	419	361	389.4	417	285
Cd4	2503	1531	1818.4	6.47711		0.631283	1.06294	2.14789e-06	1	1		0.00118543	1.50363	1.71874e-05	1	0.055777		8.68645e-35	4.86176	0.000131791	2.12123e-30	1.01494e-32		0.0057397	1.4146	1.50395e-05	1	0.159639		1.69524e-32	4.57389	0.000129643	4.13978e-28	2.23772e-30		1.25621e-20	3.23335	0.000114604	3.06767e-16	1.42682e-18		353	320	422	336	229	332	378	447
Fcrl1	1467	857	1122	8.44032		0.623453	-1.07761	-1.20408e-06	1	1		1.47175e-06	2.06092	1.77367e-05	0.03594	0.000727223		2.89772e-30	5.82568	8.06766e-05	7.07624e-26	2.9362e-28		1.17313e-07	2.22088	1.89408e-05	0.00286479	0.00016677		2.00834e-32	6.27782	8.18807e-05	4.90438e-28	2.63676e-30		1.94267e-12	2.82673	6.29399e-05	4.74401e-08	9.30198e-11		168	127	166	215	138	162.8	239	309
Tcf7	1797	1276	1505.8	8.24639		0.108932	1.24081	5.13415e-06	1	0.863382		1.87014e-07	2.01065	2.15477e-05	0.00456687	0.000163103		3.64414e-40	6.1898	0.00011065	8.899e-36	4.56359e-38		0.000284314	1.62044	1.64136e-05	1	0.0266013		2.25354e-32	4.98853	0.000105516	5.50314e-28	2.94286e-30		2.1603e-17	3.07851	8.91022e-05	5.27544e-13	1.98325e-15		207	177	259	242	154	207.8	270	332
Mcpt8	246	127	-179	-50.7222		0.618139	1.12061	1.08703e-06	1	1		8.35953e-05	2.39713	1.25923e-05	1	0.010801		1.73826e-30	-31.1924	-8.72401e-06	4.24482e-26	1.79106e-28		0.000589393	2.13913	1.15052e-05	1	0.0415134		2.28418e-32	-34.9545	-9.81104e-06	5.57796e-28	2.9513e-30		1.54603e-45	-74.7722	-2.13163e-05	3.77541e-41	3.49575e-43		78	70	158	54	76	87.2	164	248
Sema3d	1175	661	830.8	6.33248		0.730578	1.04585	7.28866e-07	1	1		0.0100851	1.39022	6.20257e-06	1	0.190689		5.03764e-34	4.74828	5.95791e-05	1.23019e-29	5.77554e-32		0.0257042	1.32927	5.4737e-06	1	0.369234		2.27433e-32	4.5401	5.88502e-05	5.55392e-28	2.9513e-30		9.49745e-23	3.41549	5.33765e-05	2.31928e-18	1.22067e-20		132	160	158	212	117	155.8	154	203
Epcam	291	78	-169.4	-7.3209		0.0310253	1.44174	6.21299e-06	1	0.579831		0.946595	-1.01195	-1.66029e-07	1	1		1.82977e-23	-6.76257	-1.19849e-05	4.4683e-19	1.24813e-21		0.0262074	-1.45897	-6.37902e-06	1	0.373387		3.90554e-32	-9.7499	-1.81979e-05	9.53732e-28	5.01964e-30		4.36572e-23	-6.68274	-1.18189e-05	1.06611e-18	5.79407e-21		135	138	177	123	110	136.6	152	84
Fkbp2	429	177	-275.6	-2.96857		0.588385	1.06216	2.49824e-06	1	1		0.12954	-1.18409	-6.24851e-06	1	0.641266		2.01553e-29	-3.73337	-2.94256e-05	4.92193e-25	1.91515e-27		0.0395015	-1.25769	-8.74675e-06	1	0.460998		6.30232e-32	-3.96543	-3.19239e-05	1.53903e-27	8.05774e-30		1.16428e-22	-3.15294	-2.31771e-05	2.84316e-18	1.48857e-20		375	396	447	405	333	391.2	335	219
Ms4a3	339	141	-234.4	-8.56129		0.00918908	1.60157	1.02426e-05	1	0.333924		0.545731	1.11732	1.99748e-06	1	1		1.08661e-21	-6.9452	-1.45748e-05	2.6535e-17	6.55186e-20		0.0461527	-1.43341	-8.2451e-06	1	0.495842		1.07306e-31	-11.1232	-2.48174e-05	2.62041e-27	1.3648e-29		7.66079e-24	-7.75999	-1.65723e-05	1.87076e-19	1.05693e-21		160	177	225	97	163	164.4	240	143
Prtn3	827	392	-558	-11.0722		0.00041565	2.04426	3.21075e-05	1	0.0557702		0.961458	-1.0106	-3.22543e-07	1	1		7.7358e-19	-7.05883	-2.63908e-05	1.88908e-14	3.71136e-17		0.000349089	-2.06593	-3.243e-05	1	0.0295743		1.37035e-31	-14.4301	-5.84983e-05	3.34638e-27	1.73388e-29		1.25377e-18	-6.98478	-2.60683e-05	3.0617e-14	1.2446e-16		293	336	456	135	264	296.8	278	232
Lrg1	215	113	-165.2	-3.00973		0.000124565	1.53587	8.91034e-06	1	0.0250522		0.329107	1.11941	1.98554e-06	1	0.897815		1.13133e-15	-2.60166	-1.02366e-05	2.7627e-11	3.81062e-14		0.00448525	-1.37203	-6.9248e-06	1	0.139992		1.39274e-31	-3.99582	-1.91469e-05	3.40107e-27	1.75313e-29		4.20577e-19	-2.91233	-1.22221e-05	1.02705e-14	4.31533e-17		161	115	168	178	183	161	228	135
Pxylp1	353	169	-235.4	-4.19837		0.222011	1.18046	4.8237e-06	1	1		0.0232173	1.36031	9.63119e-06	1	0.303353		3.10409e-26	-4.72495	-2.10732e-05	7.5802e-22	2.53518e-24		0.29397	1.15236	4.8075e-06	1	1		1.59596e-31	-5.5776	-2.58969e-05	3.89734e-27	1.99863e-29		2.37313e-36	-6.42739	-3.07044e-05	5.79517e-32	4.59934e-34		233	256	314	279	221	260.6	410	387
Cd8a	557	310	403.8	8.31522		0.73764	-1.05973	-3.41283e-07	1	1		2.76498e-05	1.938	5.6798e-06	0.675207	0.00516539		1.38989e-29	5.87328	2.95088e-05	3.39411e-25	1.33102e-27		5.64628e-06	2.05375	6.02108e-06	0.137882	0.00179068		4.14005e-31	6.22408	2.98501e-05	1.011e-26	5.14206e-29		1.17754e-13	3.03059	2.3829e-05	2.87556e-09	6.96262e-12		66	58	53	70	47	58.8	96	104
B4galt6	646	158	-374.6	-3.35302		0.00571471	1.40017	1.5549e-05	1	0.26531		0.0998001	1.22275	8.6554e-06	1	0.578201		1.5789e-19	-3.16566	-2.65821e-05	3.85568e-15	7.98277e-18		0.266297	-1.14509	-6.89358e-06	1	0.985067		4.14818e-31	-4.43245	-4.2131e-05	1.01299e-26	5.14206e-29		4.80006e-26	-3.87082	-3.52375e-05	1.17218e-21	7.01901e-24		347	327	490	427	304	379	504	462
Rhou	180	64	-143	-5.3865		0.0647754	1.32254	4.43438e-06	1	0.751876		0.127113	1.2611	3.58966e-06	1	0.635416		3.30046e-23	-5.39548	-1.12003e-05	8.05972e-19	2.20814e-21		0.758816	-1.04872	-8.44717e-07	1	1		4.9053e-31	-7.13572	-1.56347e-05	1.19787e-26	6.04987e-29		1.71644e-29	-6.80422	-1.479e-05	4.19154e-25	2.73957e-27		129	145	150	119	124	133.4	170	166
Gapt	783	418	-583	-5.94907		0.323818	-1.16183	-1.00329e-05	1	1		0.779433	-1.04358	-3.00823e-06	1	1		3.99232e-35	-7.78959	-6.27826e-05	9.74925e-31	4.73264e-33		0.481417	1.11331	7.02463e-06	1	1		7.96137e-31	-6.70459	-5.27498e-05	1.94417e-26	9.76968e-29		7.72676e-34	-7.46426	-5.97744e-05	1.88687e-29	1.40812e-31		786	600	707	874	537	700.8	780	713
Fanca	374	192	-274	-2.5729		0.581084	-1.05497	-2.39605e-06	1	1		0.972278	-1.00402	-1.84265e-07	1	1		1.71595e-33	-3.41321	-3.25147e-05	4.19036e-29	1.95811e-31		0.609727	1.05074	2.21179e-06	1	1		9.51635e-31	-3.23538	-3.01187e-05	2.32389e-26	1.16195e-28		4.27076e-33	-3.39954	-3.23304e-05	1.04292e-28	7.34451e-31		422	494	417	505	403	448.2	506	426
4931429I11Rik	418	183	314.4	15.1622		0.0378757	-1.56494	-1.29565e-06	1	0.626922		0.180204	1.31615	1.1347e-06	1	0.726261		8.5391e-23	7.13432	2.20166e-05	2.08525e-18	5.56066e-21		0.000666267	2.0597	2.43035e-06	1	0.0440394		1.12878e-30	11.1648	2.33122e-05	2.75647e-26	1.37138e-28		8.69243e-18	5.42058	2.08819e-05	2.12269e-13	8.16419e-16		18	18	42	61	37	35.2	32	44
Wfdc21	423	180	-332.6	-7.27547		0.00012024	1.97632	1.95755e-05	1	0.0244688		0.0239739	1.49193	9.86325e-06	1	0.307299		2.95566e-16	-4.76859	-1.58456e-05	7.21773e-12	1.08374e-14		0.109884	-1.32468	-9.71222e-06	1	0.721525		2.00657e-30	-9.42426	-3.54211e-05	4.90004e-26	2.41987e-28		4.12744e-24	-7.11438	-2.57088e-05	1.00792e-19	5.75955e-22		208	232	234	127	168	193.8	307	301
Cdc45	616	257	-414.2	-3.02444		0.948583	-1.00794	-4.96325e-07	1	1		0.0393423	-1.26355	-1.31398e-05	1	0.386395		9.58945e-31	-3.92832	-4.69596e-05	2.34174e-26	1.00075e-28		0.0462466	-1.2536	-1.26434e-05	1	0.496179		2.01161e-30	-3.89737	-4.64632e-05	4.91234e-26	2.41987e-28		9.28342e-22	-3.10895	-3.38198e-05	2.26701e-17	1.11128e-19		485	777	603	759	470	618.8	545	372
Efr3b	393	209	295.4	12.0224		0.0338644	1.44232	1.32563e-06	1	0.599687		0.794455	1.05652	1.69399e-07	1	1		6.25937e-40	8.2536	2.17389e-05	1.52854e-35	7.79867e-38		0.0734679	-1.36516	-1.15623e-06	1	0.609258		3.09902e-30	5.72245	2.04133e-05	7.56781e-26	3.70971e-28		8.01707e-38	7.81204	2.15695e-05	1.95777e-33	1.63147e-35		30	21	25	24	44	28.8	31	23
Cyp27a1	268	174	214.4	4.6587		0.0962938	-1.21993	-1.32973e-06	1	0.833993		0.14446	1.18393	1.35661e-06	1	0.668373		1.12028e-22	2.8572	1.36984e-05	2.73573e-18	7.21828e-21		0.00211418	1.44431	2.68634e-06	1	0.0898753		4.13687e-30	3.48559	1.50281e-05	1.01022e-25	4.92792e-28		1.4238e-16	2.41333	1.23418e-05	3.47692e-12	1.22427e-14		59	61	65	94	80	71.8	82	80
Ndc1	197	140	-151.8	-2.29302		0.749768	1.03065	8.248e-07	1	1		0.211908	-1.12403	-2.96967e-06	1	0.778749		1.82216e-28	-2.97545	-1.78676e-05	4.44972e-24	1.63593e-26		0.115752	-1.15848	-3.79447e-06	1	0.7342		4.58077e-30	-3.06664	-1.86924e-05	1.11862e-25	5.43022e-28		1.4534e-22	-2.64712	-1.48979e-05	3.54921e-18	1.83897e-20		223	279	293	260	255	262	288	139
Chil3	5280	1382	-2600.8	-33.1881		0.00131235	2.42523	0.000162168	1	0.112497		0.781092	1.07864	8.94776e-06	1	1		2.99195e-20	-17.5443	-0.000107298	7.30635e-16	1.62363e-18		0.00322053	-2.24841	-0.00015322	1	0.116168		5.19227e-30	-42.5489	-0.000269466	1.26795e-25	6.12538e-28		4.69088e-21	-18.924	-0.000116246	1.14551e-16	5.40336e-19		808	989	2094	668	972	1106.2	1977	1080
Hk2	501	155	-314.8	-2.67983		0.98582	1.00227	1.17567e-07	1	1		0.240584	1.13375	6.91667e-06	1	0.815188		6.94695e-30	-3.57324	-3.72417e-05	1.69644e-25	6.75874e-28		0.249251	1.13118	6.79911e-06	1	0.962629		5.53029e-30	-3.58136	-3.73592e-05	1.3505e-25	6.49278e-28		2.25885e-35	-4.05115	-4.41583e-05	5.51611e-31	4.34339e-33		512	474	606	492	427	502.2	655	532
Ncam1	600	281	-404.6	-4.36047		4.56995e-05	1.80159	2.40889e-05	1	0.0123998		0.0468681	1.33322	1.00136e-05	1	0.420521		2.69768e-14	-3.16508	-2.05566e-05	6.58774e-10	7.47757e-13		0.0361222	-1.35131	-1.40753e-05	1	0.442823		1.09413e-29	-5.70219	-4.46455e-05	2.67187e-25	1.27841e-27		3.59645e-21	-4.21974	-3.05702e-05	8.78253e-17	4.18216e-19		206	308	339	330	287	294	487	375
Brwd1	4354	1942	3238.2	3.57082		0.457542	-1.0657	-8.49681e-06	1	1		0.0121157	1.23971	3.30385e-05	1	0.21088		2.87365e-26	2.4938	0.000205883	7.01744e-22	2.35485e-24		0.001153	1.32116	4.15353e-05	1	0.0621552		1.10447e-29	2.65764	0.00021438	2.69713e-25	1.28435e-27		3.24369e-16	2.01159	0.000172845	7.92108e-12	2.66703e-14		1329	1235	1497	1397	1236	1338.8	1529	1515
Zcchc11	4040	1831	2968.6	3.72399		0.183863	-1.12637	-1.41282e-05	1	0.979578		0.00239188	1.3118	3.92642e-05	1	0.0842852		1.19897e-23	2.46368	0.000184317	2.92789e-19	8.31786e-22		1.30977e-05	1.47757	5.33924e-05	0.319847	0.00334737		1.41562e-29	2.77502	0.000198445	3.45694e-25	1.63836e-27		1.62975e-12	1.87809	0.000145053	3.97985e-08	7.94382e-11		1105	1243	1387	1326	1078	1227.8	1344	1421
Ltb4r1	170	83	-113.2	-7.81928		0.340879	1.18551	2.09438e-06	1	1		0.385815	1.1693	1.91143e-06	1	0.951309		1.59834e-25	-8.74934	-9.99952e-06	3.90315e-21	1.24304e-23		0.945658	-1.01386	-1.82949e-07	1	1		1.47865e-29	-10.3724	-1.20939e-05	3.61087e-25	1.70324e-27		4.46471e-29	-10.2306	-1.19109e-05	1.09028e-24	6.98899e-27		113	80	130	111	112	109.2	134	165
Synm	472	272	373.2	6.81308		0.126778	-1.25604	-1.69404e-06	1	0.895509		0.0176633	1.41359	3.43711e-06	1	0.260628		4.365e-23	4.05654	2.54012e-05	1.06593e-18	2.88871e-21		9.40419e-05	1.77552	5.13115e-06	1	0.0127337		1.49403e-29	5.09517	2.70952e-05	3.64842e-25	1.71287e-27		2.47555e-14	2.86967	2.1964e-05	6.04528e-10	1.5924e-12		65	75	73	86	104	80.6	102	108
Adgrg3	317	84	-185.4	-5.87895		0.258172	1.20157	3.8292e-06	1	1		0.425675	1.13886	2.63789e-06	1	0.982853		9.12926e-25	-6.367	-1.60136e-05	2.22936e-20	6.81763e-23		0.744737	-1.05506	-1.19132e-06	1	1		2.48615e-29	-7.65037	-1.98428e-05	6.07118e-25	2.837e-27		7.48803e-28	-7.25109	-1.86514e-05	1.82858e-23	1.15733e-25		187	194	208	189	146	184.8	263	208
Zfp318	4851	2641	3782.6	6.81938		0.840862	1.02832	1.91025e-06	1	1		0.000141171	1.68355	4.61137e-05	1	0.0147325		4.70213e-30	5.0208	0.00027125	1.14826e-25	4.68678e-28		0.000310122	1.63719	4.42034e-05	1	0.0277406		3.53986e-29	4.88254	0.00026934	8.64434e-25	4.02062e-27		2.58314e-15	2.98226	0.000225137	6.30803e-11	1.88863e-13		791	662	635	539	623	650	734	1132
Ear2	463	218	-322.2	-16.7941		0.13263	-1.37173	-9.47234e-06	1	0.905208		0.131366	-1.37325	-9.50039e-06	1	0.644174		8.54894e-35	-22.0188	-3.33664e-05	2.08765e-30	1.00368e-32		0.997701	-1.0011	-2.80534e-08	1	1		3.77874e-29	-16.0518	-2.3894e-05	9.22769e-25	4.27208e-27		4.41872e-29	-16.0342	-2.3866e-05	1.07905e-24	6.96163e-27		303	293	387	473	257	342.6	251	281
Gm4759	1788	1238	1463	9.69798		0.197773	-1.24338	-4.21756e-06	1	0.999164		0.000750432	1.76271	1.64338e-05	1	0.0419061		3.1713e-24	5.83054	0.000104082	7.74432e-20	2.27106e-22		3.81657e-06	2.19172	2.06514e-05	0.0932006	0.00139052		4.23009e-29	7.24958	0.000108299	1.03299e-24	4.76031e-27		1.30973e-12	3.30771	8.7648e-05	3.19835e-08	6.43532e-11		293	161	225	215	145	207.8	186	354
Ctsg	640	274	-448	-9.08664		0.00109089	1.9102	2.45718e-05	1	0.100907		0.229917	1.26816	7.23928e-06	1	0.798188		1.70924e-17	-6.20412	-2.26449e-05	4.17397e-13	7.32276e-16		0.0379603	-1.50627	-1.73326e-05	1	0.453333		5.04644e-29	-11.8511	-4.72167e-05	1.23234e-24	5.65294e-27		1.86691e-21	-7.86782	-2.98842e-05	4.55899e-17	2.2131e-19		205	340	404	130	232	262.2	323	246
Fcnb	643	271	-391.8	-9.26582		0.00110373	1.90873	2.12461e-05	1	0.101327		0.0054699	1.73341	1.71472e-05	1	0.134652		1.98266e-17	-6.2331	-1.96291e-05	4.84166e-13	8.40566e-16		0.626021	-1.10114	-4.09887e-06	1	1		5.73838e-29	-11.8973	-4.08752e-05	1.40131e-24	6.39869e-27		4.2578e-27	-10.8045	-3.67763e-05	1.03976e-22	6.30155e-25		266	243	337	103	176	225	312	375
Ccr1	268	104	-187.2	-3.57851		0.0038679	1.45646	8.33419e-06	1	0.212256		0.78674	-1.03745	-6.59024e-07	1	1		2.21023e-17	-3.25715	-1.26526e-05	5.39737e-13	9.2898e-16		0.00162693	-1.511	-8.99322e-06	1	0.0756753		5.99247e-29	-4.74393	-2.09868e-05	1.46336e-24	6.65164e-27		3.21077e-16	-3.13959	-1.19936e-05	7.84071e-12	2.64889e-14		119	205	203	199	168	178.8	218	154
Gbp9	1744	898	1310.4	4.09787		0.0272153	-1.2468	-1.07591e-05	1	0.549255		0.0877912	1.18507	1.00595e-05	1	0.55098		1.51955e-19	2.44942	7.87818e-05	3.71074e-15	7.71463e-18		9.32009e-05	1.47755	2.08186e-05	1	0.0127337		6.3206e-29	3.05393	8.95409e-05	1.54349e-24	6.98412e-27		1.8065e-13	2.06689	6.87223e-05	4.41147e-09	1.03556e-11		558	541	636	467	434	527.2	558	549
Tlr1	911	454	655.8	4.66779		0.992484	-1.00217	-3.98014e-08	1	1		0.000644896	1.47277	8.69618e-06	1	0.0375856		1.00126e-28	3.46845	4.54047e-05	2.44508e-24	9.1576e-27		0.000602665	1.47597	8.73598e-06	1	0.0418099		8.25844e-29	3.47597	4.54445e-05	2.01671e-24	9.08428e-27		7.62773e-15	2.35505	3.67085e-05	1.86269e-10	5.14556e-13		163	202	203	204	127	179.8	199	222
Palm	340	96	-164.6	-2.78913		0.787175	1.03117	8.00169e-07	1	1		0.199444	1.155	3.97861e-06	1	0.758278		1.62092e-27	-3.64076	-1.86186e-05	3.95829e-23	1.41367e-25		0.313709	1.12008	3.17844e-06	1	1		9.69348e-29	-3.75425	-1.94187e-05	2.36715e-24	1.0615e-26		2.33677e-33	-4.20507	-2.25972e-05	5.70639e-29	4.07599e-31		237	247	312	239	213	249.6	407	233
Ccl6	1652	620	-1042.6	-5.61736		0.494455	-1.11438	-1.33008e-05	1	1		0.770796	-1.04727	-5.84893e-06	1	1		2.42522e-31	-7.33644	-0.000111926	5.92239e-27	2.62053e-29		0.696019	1.06408	7.45189e-06	1	1		1.62906e-28	-6.58345	-9.86252e-05	3.97816e-24	1.77597e-26		4.21046e-30	-7.00532	-0.000106077	1.0282e-25	6.76444e-28		1001	919	1373	1793	1256	1268.4	1528	1244
Calhm2	465	263	356.4	4.6971		0.560556	1.07225	7.18715e-07	1	1		0.000151081	1.52996	5.27209e-06	1	0.0154368		3.20185e-31	3.49323	2.48027e-05	7.81892e-27	3.42935e-29		0.00142037	1.42688	4.55337e-06	1	0.0700365		1.83634e-28	3.25786	2.4084e-05	4.48435e-24	1.99305e-26		2.95887e-15	2.28321	1.95306e-05	7.22555e-11	2.13774e-13		100	76	109	100	97	96.4	135	153
Sdf2l1	504	183	-318.4	-2.45788		0.417326	1.08788	4.45759e-06	1	1		0.687262	-1.04326	-2.10343e-06	1	1		1.01427e-24	-3.01837	-3.39182e-05	2.47684e-20	7.55134e-23		0.224439	-1.13495	-6.56102e-06	1	0.930055		2.52912e-28	-3.28363	-3.83758e-05	6.17612e-24	2.7328e-26		6.67763e-23	-2.8932	-3.18148e-05	1.63068e-18	8.72019e-21		528	553	559	423	397	492	416	377
Vipr1	356	205	248.4	7.05854		0.747452	1.05429	2.28457e-07	1	1		0.0285753	1.41328	1.73919e-06	1	0.333242		9.0587e-30	5.29006	1.80538e-05	2.21214e-25	8.74362e-28		0.0614998	1.34051	1.51073e-06	1	0.563602		2.95657e-28	5.01767	1.78253e-05	7.21995e-24	3.18059e-26		3.3505e-20	3.74311	1.63146e-05	8.18192e-16	3.63641e-18		47	38	23	67	30	41	54	44
Coch	7889	4148	5567.8	5.44287		7.52622e-06	1.4967	6.38305e-05	0.18379	0.00320296		8.13023e-17	2.12574	0.000144669	1.9854e-12	1.9854e-12		4.74223e-52	4.06326	0.00039366	1.15805e-47	6.57984e-50		8.95724e-05	1.42029	8.08382e-05	1	0.012571		3.14868e-28	2.71482	0.00032983	7.68909e-24	3.37241e-26		4.86059e-13	1.91146	0.000248991	1.18696e-08	2.58596e-11		1050	1361	1460	1249	1146	1253.2	2573	2102
Ptgr1	111	47	-86.8	-3.61446		0.0697906	1.26439	2.58651e-06	1	0.766153		0.162212	1.20112	1.96751e-06	1	0.700642		2.3611e-20	-3.81465	-7.21833e-06	5.76581e-16	1.28414e-18		0.706491	-1.05268	-6.18997e-07	1	1		5.0311e-28	-4.82321	-9.80484e-06	1.22859e-23	5.36504e-26		6.0072e-26	-4.58184	-9.18584e-06	1.46696e-21	8.7319e-24		92	88	102	92	100	94.8	114	133
Arhgef3	1812	1086	1400.8	4.84835		0.403137	1.09575	3.58523e-06	1	1		0.00019097	1.49972	1.87112e-05	1	0.0179365		6.68573e-32	3.61413	9.78809e-05	1.63265e-27	7.42116e-30		0.00376927	1.36867	1.51259e-05	1	0.127311		5.36359e-28	3.29831	9.42957e-05	1.30979e-23	5.69473e-26		2.78718e-16	2.40986	7.91698e-05	6.8063e-12	2.31507e-14		409	361	401	390	259	364	410	506
Pgap1	1337	729	1010.6	5.1452		0.517838	-1.08264	-2.08454e-06	1	1		0.00314346	1.43132	1.17796e-05	1	0.0984146		4.68082e-25	3.51648	6.87259e-05	1.14306e-20	3.54986e-23		0.000317682	1.5496	1.38641e-05	1	0.0280065		6.75901e-28	3.80707	7.08104e-05	1.65055e-23	7.14524e-26		6.4063e-14	2.45681	5.69463e-05	1.56442e-09	3.90713e-12		290	222	233	285	290	264	278	382
Alox15	3864	1961	-2672.4	-28.722		0.337501	-1.28155	-6.239e-05	1	1		0.854522	1.04857	1.37929e-05	1	1		6.27338e-31	-36.0702	-0.000276112	1.53196e-26	6.60328e-29		0.253518	1.34379	7.61828e-05	1	0.968239		7.25736e-28	-28.1457	-0.000213722	1.77225e-23	7.63899e-26		1.61626e-31	-37.822	-0.000289905	3.94691e-27	2.70336e-29		2998	2119	2612	3893	2222	2768.8	3711	2889
Lilr4b	321	150	-227.6	-3.80296		0.072354	1.28169	6.96802e-06	1	0.772745		0.614686	-1.07321	-1.68745e-06	1	1		1.4439e-20	-3.94018	-1.84582e-05	3.52599e-16	8.05021e-19		0.0215306	-1.37553	-8.65547e-06	1	0.338338		9.54133e-28	-5.05011	-2.54263e-05	2.32999e-23	9.99996e-26		1.61519e-18	-3.67139	-1.67708e-05	3.9443e-14	1.58405e-16		182	179	279	346	226	242.4	326	180
Cadm1	817	453	611.6	4.65789		0.278811	-1.13529	-2.33464e-06	1	1		0.669046	1.05112	1.00159e-06	1	1		2.3193e-23	3.04591	4.00826e-05	5.66374e-19	1.5689e-21		0.129125	1.19333	3.33623e-06	1	0.767421		9.6312e-28	3.45798	4.24173e-05	2.35194e-23	1.0051e-25		2.30922e-21	2.89776	3.90811e-05	5.63912e-17	2.71111e-19		106	236	213	189	214	191.6	206	195
Macf1	51870	28158	40428.6	4.25727		0.417736	1.0811	0.000103707	1	1		5.28319e-06	1.55209	0.000706019	0.129016	0.0017831		1.88202e-31	3.16043	0.00276275	4.59588e-27	2.05173e-29		0.000176386	1.43567	0.000602312	1	0.0189072		1.01069e-27	2.92335	0.00265905	2.46812e-23	1.05026e-25		2.40103e-13	2.03623	0.00205674	5.86333e-09	1.3448e-11		12953	12365	13106	12558	11077	12411.8	14438	17670
Itk	1287	807	1003.4	7.16339		0.968699	-1.00719	-1.20569e-07	1	1		6.10243e-06	1.96997	1.63738e-05	0.149021	0.00190799		1.84861e-27	5.29805	7.25546e-05	4.51431e-23	1.60082e-25		5.18836e-06	1.98414	1.64944e-05	0.1267	0.00168933		1.18213e-27	5.33616	7.26752e-05	2.88676e-23	1.2232e-25		2.0504e-11	2.68941	5.61808e-05	5.00707e-07	8.02416e-10		160	167	215	202	83	165.4	241	299
Jade2	1133	801	910.8	3.27928		0.0306654	-1.19994	-8.208e-06	1	0.577174		0.997651	-1.00025	-1.24935e-08	1	1		1.84617e-18	2.06233	5.23302e-05	4.50835e-14	8.6699e-17		0.0319952	1.19964	8.1955e-06	1	0.415818		1.33446e-27	2.47468	6.05382e-05	3.25876e-23	1.375e-25		2.32072e-18	2.06286	5.23427e-05	5.66721e-14	2.24889e-16		445	517	532	482	422	479.6	459	362
Ccl9	544	168	-294.2	-4.84073		0.000741282	1.70841	1.58683e-05	1	0.0790435		0.575253	1.09412	2.10822e-06	1	1		3.81045e-15	-3.76038	-1.64431e-05	9.30512e-11	1.19911e-13		0.00500582	-1.56145	-1.37601e-05	1	0.147636		1.49011e-27	-6.42427	-3.23114e-05	3.63886e-23	1.52893e-25		6.3955e-17	-4.11429	-1.85513e-05	1.56178e-12	5.6382e-15		117	205	285	193	290	218	276	217
Itgb7	1129	627	822.6	4.09947		0.369208	-1.09809	-2.69935e-06	1	1		0.00238499	1.36679	1.10839e-05	1	0.0842852		1.97197e-23	2.75967	5.31745e-05	4.81556e-19	1.33766e-21		8.33001e-05	1.50086	1.37832e-05	1	0.0121083		2.15869e-27	3.03037	5.58738e-05	5.27152e-23	2.20566e-25		2.99722e-12	2.01909	4.20906e-05	7.31921e-08	1.38098e-10		342	287	297	271	264	292.2	314	385
Mtfr2	222	104	-167.8	-3.85374		0.342813	-1.12717	-2.62402e-06	1	1		0.00656119	-1.41436	-6.81369e-06	1	0.149047		9.00518e-32	-5.01285	-1.86181e-05	2.19907e-27	9.9057e-30		0.076682	-1.25478	-4.18967e-06	1	0.618488		2.21853e-27	-4.44728	-1.59941e-05	5.41765e-23	2.25735e-25		6.25336e-20	-3.54426	-1.18044e-05	1.52707e-15	6.72718e-18		206	255	202	254	216	226.6	154	130
Dpp4	1565	948	1258	8.41745		0.077772	1.292	5.1418e-06	1	0.786715		0.000293152	1.6891	1.21341e-05	1	0.023118		1.2546e-34	6.21786	9.18799e-05	3.06374e-30	1.45893e-32		0.0615666	1.30735	6.99231e-06	1	0.563726		3.50298e-27	4.81258	8.67381e-05	8.55429e-23	3.5495e-25		1.20608e-19	3.68118	7.97458e-05	2.94524e-15	1.275e-17		216	118	202	158	154	169.6	229	311
Prss34	413	232	-305	-47.2121		0.57246	-1.14517	-2.04996e-06	1	1		0.000669426	2.27092	2.05521e-05	1	0.0386246		4.47121e-29	-30.8728	-1.56473e-05	1.09187e-24	4.12026e-27		7.93693e-05	2.60058	2.26021e-05	1	0.0118183		3.56029e-27	-26.9591	-1.35973e-05	8.69423e-23	3.59266e-25		3.91096e-41	-70.1095	-3.61994e-05	9.55056e-37	8.37768e-39		178	158	309	74	64	156.6	318	415
Perp	288	115	-181	-26.8571		0.102899	-1.46788	-6.12706e-06	1	0.848915		0.78206	1.06752	1.2979e-06	1	1		7.66307e-33	-35.4816	-1.86808e-05	1.87132e-28	8.62361e-31		0.0563789	1.56699	7.42496e-06	1	0.541315		3.83413e-27	-24.1721	-1.25537e-05	9.36294e-23	3.85306e-25		8.7217e-34	-37.8773	-1.99787e-05	2.12984e-29	1.57766e-31		181	131	181	290	157	188	214	190
Klrk1	315	193	224.6	7.80606		0.125266	-1.31256	-1.07506e-06	1	0.894359		0.105328	1.31675	1.42999e-06	1	0.591019		7.00555e-21	4.40361	1.53657e-05	1.71076e-16	3.9785e-19		0.00150203	1.72832	2.50504e-06	1	0.0721507		4.11342e-27	5.78002	1.64408e-05	1.0045e-22	4.11679e-25		6.7259e-15	3.3443	1.39358e-05	1.64246e-10	4.62932e-13		54	41	56	35	32	43.6	54	40
Kmo	818	499	616.8	4.91868		0.397402	1.1036	1.67539e-06	1	1		1.53572e-05	1.63845	1.03251e-05	0.375022	0.00340929		1.61618e-30	3.67116	4.31984e-05	3.94672e-26	1.67234e-28		0.000514203	1.48464	8.64967e-06	1	0.0378218		4.89823e-27	3.32654	4.1523e-05	1.19615e-22	4.88224e-25		2.0918e-13	2.24063	3.28733e-05	5.10818e-09	1.18795e-11		162	176	150	172	127	157.4	211	249
Stx3	722	339	-456.6	-4.62381		0.328886	-1.15339	-7.89385e-06	1	1		0.677695	1.06276	3.72526e-06	1	1		3.85016e-31	-6.18538	-4.97609e-05	9.40209e-27	4.10572e-29		0.163784	1.22577	1.16191e-05	1	0.834644		5.89236e-27	-5.36279	-4.1867e-05	1.43891e-22	5.84925e-25		6.48907e-33	-6.57357	-5.34861e-05	1.58463e-28	1.10044e-30		450	529	725	754	455	582.6	800	589
Gpr174	968	496	723.6	9.31724		0.613182	-1.09432	-8.46621e-07	1	1		0.00018624	1.92136	9.05048e-06	1	0.0177656		7.09685e-25	6.29835	5.20454e-05	1.73305e-20	5.3161e-23		2.17798e-05	2.10258	9.8971e-06	0.531864	0.00466547		6.95958e-27	6.89239	5.2892e-05	1.69953e-22	6.88069e-25		3.87814e-12	3.27807	4.29949e-05	9.47042e-08	1.73769e-10		139	71	99	89	74	94.4	106	207
C5ar1	225	60	-144.6	-4.63317		0.000222783	1.77887	8.26139e-06	1	0.037364		0.450468	1.12939	1.37241e-06	1	1		2.31517e-13	-3.4575	-7.53908e-06	5.65365e-09	5.59767e-12		0.00341245	-1.57508	-6.88899e-06	1	0.120572		7.53473e-27	-6.15045	-1.58005e-05	1.83998e-22	7.41928e-25		1.14155e-15	-3.90486	-8.91148e-06	2.78767e-11	8.63057e-14		102	87	111	117	98	103	203	83
Inpp5j	231	119	-164.6	-15.4386		0.0240281	-1.56419	-6.53231e-06	1	0.521137		0.690846	-1.08237	-1.3783e-06	1	1		1.18836e-35	-20.3436	-1.72204e-05	2.90199e-31	1.4156e-33		0.0642268	1.44514	5.15401e-06	1	0.574723		7.78888e-27	-13.0059	-1.06881e-05	1.90204e-22	7.63873e-25		6.00197e-34	-18.7953	-1.58421e-05	1.46568e-29	1.10202e-31		196	141	147	238	158	176	202	168
Inhba	150	51	-101	-6.94118		0.00410886	1.68534	4.9325e-06	1	0.217684		0.556782	1.11955	8.60448e-07	1	1		2.47996e-16	-5.47197	-5.8819e-06	6.05606e-12	9.14813e-15		0.0239757	-1.50537	-4.07205e-06	1	0.360077		9.04729e-27	-9.2221	-1.08144e-05	2.20935e-22	8.83739e-25		3.1136e-18	-6.12616	-6.74235e-06	7.60341e-14	2.98173e-16		58	63	90	46	90	69.4	97	64
Mmp9	1188	532	-846.4	-6.54653		2.89685e-06	2.40114	5.98854e-05	0.0707411	0.00143742		0.00137443	1.81458	3.48154e-05	1	0.0611357		5.27542e-11	-3.55114	-3.07047e-05	1.28826e-06	8.97093e-10		0.129085	-1.32325	-2.507e-05	1	0.767421		1.52339e-26	-8.52679	-9.059e-05	3.72011e-22	1.48212e-24		5.13481e-21	-6.44382	-6.55201e-05	1.25392e-16	5.88695e-19		344	421	669	303	342	415.8	1171	713
Tbc1d10c	1387	715	985.6	4.25281		0.96575	1.00551	1.72189e-07	1	1		1.45892e-07	1.75798	2.36969e-05	0.00356268	0.000137026		1.07508e-26	3.14776	6.71462e-05	2.62534e-22	8.99091e-25		1.88765e-07	1.74835	2.35247e-05	0.00460965	0.000227147		1.75237e-26	3.13052	6.6974e-05	4.27929e-22	1.69813e-24		2.80526e-08	1.79056	4.34493e-05	0.000685043	5.99338e-07		326	293	311	303	282	303	491	516
Slfn4	563	339	-432.6	-6.13777		0.114664	1.33111	1.32533e-05	1	0.875209		0.395715	1.16655	6.66664e-06	1	0.961145		1.1226e-20	-6.19826	-3.35694e-05	2.74139e-16	6.28758e-19		0.467985	-1.14106	-6.58661e-06	1	1		1.93109e-26	-8.25054	-4.68226e-05	4.71573e-22	1.86392e-24		1.10292e-23	-7.2306	-4.0236e-05	2.69333e-19	1.48803e-21		382	550	527	235	252	389.2	427	432
Dgka	3388	1504	2208	5.6543		0.609047	1.06702	3.287e-06	1	1		0.000201853	1.59656	2.92574e-05	1	0.0183243		1.38256e-28	4.16101	0.000155027	3.37622e-24	1.25978e-26		0.00133581	1.49628	2.59704e-05	1	0.0681011		2.28837e-26	3.89965	0.00015174	5.58819e-22	2.20008e-24		2.74987e-14	2.60623	0.000125769	6.71519e-10	1.74175e-12		608	413	510	492	349	474.4	654	730
Fut1	137	55	-84.2	-9.42		0.942387	1.01484	1.43081e-07	1	1		0.302918	-1.23197	-1.8155e-06	1	0.867905		5.65625e-26	-12.5287	-8.8723e-06	1.38126e-21	4.5586e-24		0.265854	-1.25025	-1.95858e-06	1	0.985067		3.06382e-26	-12.7146	-9.01538e-06	7.48185e-22	2.93406e-24		4.66943e-22	-10.1696	-7.0568e-06	1.14028e-17	5.7882e-20		109	86	80	141	55	94.2	99	42
Pram1	921	367	-591.6	-3.75676		6.37079e-06	1.91288	3.93476e-05	0.155575	0.00277812		0.0142334	1.42179	1.81802e-05	1	0.230532		1.43725e-10	-2.57395	-2.63571e-05	3.50977e-06	2.30149e-09		0.0375488	-1.3454	-2.11674e-05	1	0.451918		3.31923e-26	-4.92365	-6.57046e-05	8.10557e-22	3.16624e-24		3.02176e-18	-3.65961	-4.45372e-05	7.37913e-14	2.90517e-16		311	466	551	464	322	422.8	907	485
P2rx3	370	274	-296.8	-17.1304		0.0534172	-1.52235	-1.11619e-05	1	0.707018		0.789598	1.06009	1.95465e-06	1	1		4.14844e-33	-22.7454	-3.11004e-05	1.01305e-28	4.71186e-31		0.0280507	1.61382	1.31166e-05	1	0.389347		3.92464e-26	-14.941	-1.99385e-05	9.58396e-22	3.72917e-24		4.38314e-34	-24.1121	-3.30551e-05	1.07036e-29	8.10881e-32		324	252	337	344	319	315.2	380	357
Tgfbr2	3184	1707	2300.2	3.16103		0.983455	1.00182	1.98811e-07	1	1		0.0669213	1.16067	1.75879e-05	1	0.48706		4.22798e-26	2.35996	0.000148868	1.03247e-21	3.41878e-24		0.0704203	1.15857	1.7389e-05	1	0.599603		5.38222e-26	2.35568	0.000148669	1.31434e-21	5.09433e-24		1.78556e-18	2.03327	0.00013128	4.36034e-14	1.74414e-16		953	1108	1221	1120	934	1067.2	1274	1022
Bcl11b	1097	708	835.4	6.51055		0.736869	1.05276	8.22567e-07	1	1		0.000427841	1.66057	1.0299e-05	1	0.028563		2.34082e-27	4.8672	6.0294e-05	5.71629e-23	2.00615e-25		0.00150388	1.57735	9.47648e-06	1	0.0721507		6.17192e-26	4.62328	5.94714e-05	1.50718e-21	5.81924e-24		2.82724e-14	2.93104	4.9995e-05	6.90412e-10	1.78401e-12		151	128	157	182	140	151.6	173	230
Cxcl13	1914	891	1415.4	6.95707		0.387335	1.13217	3.19577e-06	1	1		0.00256105	1.53884	1.30291e-05	1	0.0871043		1.23102e-29	5.21997	0.000102038	3.00614e-25	1.18352e-27		0.0313003	1.3592	9.83336e-06	1	0.410884		6.32999e-26	4.6106	9.88424e-05	1.54578e-21	5.92255e-24		1.35748e-17	3.39214	8.9009e-05	3.31496e-13	1.26525e-15		161	330	278	245	174	237.6	377	278
Tbc1d9	580	381	423.2	3.6384		0.144291	-1.1563	-2.58626e-06	1	0.920238		0.691604	1.04111	7.86545e-07	1	1		4.59198e-20	2.35724	2.59685e-05	1.12136e-15	2.43246e-18		0.0629033	1.20383	3.3728e-06	1	0.568084		6.31303e-26	2.72568	2.85548e-05	1.54164e-21	5.92255e-24		3.22315e-18	2.26417	2.5182e-05	7.87092e-14	3.07458e-16		179	177	196	238	144	186.8	207	144
Btg1	3656	2058	2656.4	4.12665		0.429035	-1.08726	-7.61149e-06	1	1		0.00805389	1.32318	3.06491e-05	1	0.166393		1.34388e-22	2.8429	0.000174773	3.28175e-18	8.59098e-21		0.000586774	1.43865	3.82606e-05	1	0.0415134		6.37557e-26	3.09099	0.000182385	1.55691e-21	5.94242e-24		4.80363e-13	2.14854	0.000144124	1.17305e-08	2.56684e-11		914	819	945	1038	891	921.4	898	1134
Card6	1282	789	1009.2	6.60044		0.0668576	1.27019	5.02898e-06	1	0.754116		3.74472e-06	1.82147	1.52901e-05	0.0914461	0.00136487		4.86775e-34	4.90405	7.26663e-05	1.1887e-29	5.60709e-32		0.00500403	1.43402	1.02612e-05	1	0.147636		1.06681e-25	3.86089	6.76374e-05	2.60515e-21	9.9055e-24		6.00262e-15	2.69235	5.73762e-05	1.46584e-10	4.18811e-13		198	168	247	146	142	180.2	282	276
Fcrla	956	508	764.6	12.4805		0.106096	-1.3934	-2.68689e-06	1	0.8562		0.000461624	2.02169	9.72319e-06	1	0.0305497		6.32943e-20	6.66887	5.39494e-05	1.54565e-15	3.31684e-18		3.97386e-07	2.81702	1.24101e-05	0.00970416	0.000381361		1.07329e-25	9.29242	5.66363e-05	2.62097e-21	9.92791e-24		1.85198e-09	3.29866	4.42263e-05	4.52253e-05	5.09868e-08		111	78	97	88	85	91.8	80	216
Rab3d	453	172	-291.6	-2.41691		0.00856971	1.32903	1.26613e-05	1	0.322536		0.0289214	1.26801	1.03132e-05	1	0.334986		1.66154e-15	-2.43371	-2.26693e-05	4.05749e-11	5.49051e-14		0.663674	-1.04812	-2.34819e-06	1	1		1.13422e-25	-3.23447	-3.53307e-05	2.76977e-21	1.0452e-23		1.0441e-23	-3.08596	-3.29825e-05	2.5497e-19	1.42441e-21		340	352	444	324	404	372.8	613	465
4930523C07Rik	1870	938	1355.4	3.62776		0.335315	-1.09539	-5.07806e-06	1	1		0.0581034	1.19648	1.14572e-05	1	0.461754		1.48658e-21	2.45296	8.47256e-05	3.63023e-17	8.91947e-20		0.00426207	1.31061	1.65353e-05	1	0.136409		1.21705e-25	2.68695	8.98036e-05	2.97203e-21	1.1173e-23		1.69693e-14	2.05015	7.32683e-05	4.1439e-10	1.11395e-12		685	443	539	591	556	562.8	662	640
C3ar1	300	115	-174.8	-21.8095		0.129607	-1.42018	-5.57276e-06	1	0.901307		0.00232318	-2.04476	-9.62391e-06	1	0.0836756		8.93565e-31	-28.2006	-1.81676e-05	2.18208e-26	9.36517e-29		0.120025	-1.43979	-4.05115e-06	1	0.745616		1.61731e-25	-19.857	-1.25948e-05	3.94948e-21	1.47921e-23		2.7291e-20	-13.7916	-8.54366e-06	6.66447e-16	2.98855e-18		94	94	171	251	306	183.2	82	100
Retnlg	2086	610	-1144.2	-11.8971		0.00451611	1.9277	6.1491e-05	1	0.231202		0.121167	1.42849	2.84016e-05	1	0.621094		1.98655e-16	-7.78677	-5.77712e-05	4.85116e-12	7.57994e-15		0.191551	-1.34947	-3.30894e-05	1	0.881415		1.62897e-25	-15.0105	-0.000119262	3.97794e-21	1.48431e-23		3.23548e-21	-11.1233	-8.61728e-05	7.90104e-17	3.7804e-19		585	538	818	741	550	646.4	1674	785
Ms4a6b	951	523	657.6	5.384		0.143532	1.19212	2.96722e-06	1	0.919491		0.000367428	1.52963	8.18003e-06	1	0.0263709		1.36841e-31	3.99854	4.63121e-05	3.34165e-27	1.4985e-29		0.0349954	1.28312	5.21281e-06	1	0.436093		2.04281e-25	3.35415	4.33449e-05	4.98853e-21	1.85447e-23		7.38832e-17	2.61406	3.81321e-05	1.80423e-12	6.46676e-15		152	146	174	149	129	150	148	194
Shisa5	3019	1741	2216.4	5.10292		0.667957	1.05374	2.98541e-06	1	1		0.00139907	1.47322	2.62899e-05	1	0.0614484		2.94777e-27	3.80283	0.000155713	7.19844e-23	2.50817e-25		0.00566591	1.39809	2.33045e-05	1	0.158671		2.05679e-25	3.6089	0.000152728	5.02268e-21	1.86025e-23		5.94013e-15	2.58131	0.000129423	1.45058e-10	4.15639e-13		569	501	616	586	429	540.2	578	739
Cd2	1283	782	1054	7.37243		0.571827	-1.09545	-1.62412e-06	1	1		1.23192e-05	2.00683	1.8766e-05	0.300834	0.00297855		3.36245e-23	5.01538	7.48415e-05	8.2111e-19	2.24347e-21		8.71516e-07	2.19839	2.03901e-05	0.0212824	0.000540843		3.34788e-25	5.49412	7.64657e-05	8.17553e-21	3.0168e-23		5.75696e-09	2.49916	5.60756e-05	0.000140585	1.41434e-07		232	185	173	152	156	179.6	183	400
S100a6	565	168	-351.6	-2.67588		0.0034053	1.41946	1.72465e-05	1	0.200863		0.0729707	1.24065	9.8944e-06	1	0.507685		3.17794e-14	-2.55341	-2.50134e-05	7.76054e-10	8.71971e-13		0.258045	-1.14413	-7.35207e-06	1	0.974552		3.71295e-25	-3.62447	-4.22598e-05	9.06703e-21	3.33347e-23		1.62791e-20	-3.16788	-3.49078e-05	3.97535e-16	1.81523e-18		386	374	401	429	406	399.2	674	452
Mmp25	418	132	-253.6	-5.40278		0.186127	1.25692	6.5601e-06	1	0.983599		0.330653	1.18422	4.7037e-06	1	0.899045		3.31619e-20	-5.63617	-2.10032e-05	8.09814e-16	1.78373e-18		0.7307	-1.06139	-1.8564e-06	1	1		4.65149e-25	-7.08422	-2.75633e-05	1.13589e-20	4.16078e-23		1.05369e-23	-6.67445	-2.5707e-05	2.57311e-19	1.42951e-21		256	186	328	267	203	248	448	271
Il16	3075	1837	2447.4	4.1385		0.106539	1.16498	1.32102e-05	1	0.85664		1.48609e-06	1.57592	4.61138e-05	0.0362903	0.000727223		2.00364e-32	3.09894	0.000168062	4.89289e-28	2.23419e-30		0.00132413	1.35274	3.29036e-05	1	0.0679054		5.31485e-25	2.66008	0.000154852	1.29789e-20	4.73681e-23		5.68619e-13	1.96644	0.000121949	1.38857e-08	2.98617e-11		771	793	897	820	618	779.8	1256	1005
F10	299	159	-208	-2.51163		0.031059	1.27277	7.58336e-06	1	0.579831		0.0681297	-1.23049	-5.20754e-06	1	0.49037		1.51441e-16	-2.61321	-1.71623e-05	3.6982e-12	5.8441e-15		7.18105e-05	-1.56613	-1.27909e-05	1	0.0112411		5.9681e-25	-3.32602	-2.47457e-05	1.45741e-20	5.29967e-23		1.44844e-10	-2.12372	-1.19548e-05	3.53709e-06	4.88548e-09		270	233	347	228	267	269	226	193
Zbtb4	1371	635	988.4	3.53566		0.45514	-1.07348	-2.94961e-06	1	1		0.00425116	1.30881	1.33074e-05	1	0.117171		9.25943e-22	2.44503	6.22699e-05	2.26115e-17	5.66705e-20		0.000311306	1.40498	1.6257e-05	1	0.0277449		6.22517e-25	2.62468	6.52196e-05	1.52019e-20	5.50792e-23		1.419e-11	1.86813	4.89625e-05	3.4652e-07	5.68066e-10		390	392	507	437	371	419.4	479	485
Scml4	631	387	471	17.4685		0.459377	1.19821	5.92463e-07	1	1		5.46693e-05	2.50249	4.49109e-06	1	0.00809105		1.15709e-27	12.7996	3.52703e-05	2.82562e-23	1.03125e-25		0.000981794	2.08853	3.89862e-06	1	0.0567076		7.82606e-25	10.6823	3.46778e-05	1.91112e-20	6.89936e-23		6.37087e-14	5.11476	3.07792e-05	1.55577e-09	3.89917e-12		43	18	25	28	29	28.6	31	68
Il1rl1	628	174	-415.2	-4.12651		0.658598	-1.06729	-3.52061e-06	1	1		0.499303	-1.10471	-5.29338e-06	1	1		1.3946e-26	-5.31184	-4.53308e-05	3.40561e-22	1.16232e-24		0.816663	-1.03507	-1.77277e-06	1	1		8.54454e-25	-4.97696	-4.18102e-05	2.08658e-20	7.50567e-23		8.09234e-24	-4.80834	-4.00374e-05	1.97615e-19	1.1102e-21		417	710	555	620	438	548	464	431
Klhl14	245	144	200.2	14.3467		0.0207265	-1.73894	-1.15246e-06	1	0.486206		0.000816069	2.09193	2.96141e-06	1	0.0446404		7.81992e-17	6.07546	1.37651e-05	1.90962e-12	3.16687e-15		2.6795e-08	3.63774	4.11387e-06	0.000654333	9.34761e-05		8.74926e-25	10.5648	1.49175e-05	2.13657e-20	7.65796e-23		1.97559e-07	2.90424	1.08037e-05	0.00482439	3.4934e-06		36	20	36	27	12	26.2	27	65
Foxp1	4625	2522	3579	5.12422		0.199669	1.1578	1.41128e-05	1	1		9.99864e-05	1.55978	5.00643e-05	1	0.0120206		2.69244e-30	3.80392	0.00025077	6.57494e-26	2.73956e-28		0.00886869	1.3472	3.59515e-05	1	0.205836		1.10211e-24	3.28548	0.000236657	2.69136e-20	9.61199e-23		7.4882e-15	2.43875	0.000200706	1.82862e-10	5.0795e-13		932	887	886	877	757	867.8	1030	1201
Pi16	229	99	-150.4	-4.29825		0.183095	1.23213	3.79427e-06	1	0.979101		0.536889	1.10385	1.69743e-06	1	1		1.29318e-19	-4.64846	-1.2829e-05	3.15794e-15	6.62041e-18		0.481646	-1.11622	-2.09685e-06	1	1		1.13587e-24	-5.72751	-1.66233e-05	2.77379e-20	9.87115e-23		7.96202e-22	-5.13119	-1.45265e-05	1.94432e-17	9.57795e-20		155	146	213	142	137	158.6	267	166
Cr2	14795	5506	8963.6	16.6052		0.473012	1.1641	9.63432e-06	1	1		0.000943958	2.02236	6.00227e-05	1	0.0478246		3.92634e-27	12.3176	0.000664458	9.58812e-23	3.31769e-25		0.00921296	1.73727	5.03884e-05	1	0.210676		1.35003e-24	10.5812	0.000654824	3.29677e-20	1.16907e-22		4.98931e-16	6.09073	0.000604436	1.21839e-11	4.00786e-14		560	704	583	650	375	574.4	643	983
Card11	3267	2073	2548.4	6.21145		0.843364	-1.02951	-1.48398e-06	1	1		0.000213845	1.71754	3.71527e-05	1	0.0187845		1.22409e-23	4.5078	0.000181626	2.98923e-19	8.46808e-22		9.65841e-05	1.76822	3.86367e-05	1	0.0129593		1.97591e-24	4.64081	0.00018311	4.82518e-20	1.70501e-22		4.65935e-11	2.62456	0.000144473	1.13781e-06	1.70587e-09		536	426	588	538	425	502.6	601	828
Aff3	2321	1252	1781.4	8.59983		0.804289	1.04435	1.07665e-06	1	1		3.61557e-06	2.20855	2.93406e-05	0.0882923	0.00133776		2.18128e-25	6.33953	0.00012963	5.32667e-21	1.6698e-23		1.14181e-05	2.11477	2.8264e-05	0.278831	0.00306407		2.03945e-24	6.07033	0.000128554	4.98034e-20	1.75364e-22		5.99875e-10	2.87045	0.00010029	1.46489e-05	1.80406e-08		284	207	284	205	192	234.4	310	502
Satb1	3509	2168	2770.6	6.45179		0.00162547	1.44333	2.33679e-05	1	0.127902		4.89308e-09	1.98004	5.16575e-05	0.000119489	1.49361e-05		5.22606e-39	4.77423	0.000198938	1.2762e-34	6.44548e-37		0.0062194	1.37185	2.82897e-05	1	0.166716		2.18506e-24	3.30778	0.00017557	5.33592e-20	1.87225e-22		3.20127e-14	2.41118	0.000147281	7.81751e-10	2.01482e-12		669	465	545	455	407	508.2	744	950
Wee1	362	185	-235.4	-2.29912		0.785248	-1.02849	-1.18201e-06	1	1		0.228473	-1.13183	-4.97094e-06	1	0.796268		1.40363e-25	-3.0338	-2.86103e-05	3.42766e-21	1.09861e-23		0.353239	-1.10048	-3.78893e-06	1	1		2.46407e-24	-2.94978	-2.74283e-05	6.01725e-20	2.10394e-22		2.13503e-20	-2.68044	-2.36393e-05	5.21373e-16	2.35915e-18		373	437	479	456	338	416.6	410	296
Olfr164	356	219	274.4	11.3158		0.768269	1.08421	2.34713e-07	1	1		0.000319708	2.10781	3.08761e-06	1	0.0243977		2.145e-25	8.28793	2.03124e-05	5.23809e-21	1.6472e-23		0.0010901	1.94409	2.85289e-06	1	0.0595529		3.48484e-24	7.64419	2.00777e-05	8.50999e-20	2.96515e-22		6.11502e-13	3.93201	1.72248e-05	1.49329e-08	3.19762e-11		37	21	18	20	37	26.6	51	66
Tespa1	581	238	362.2	5.30166		0.127584	-1.23472	-2.03798e-06	1	0.897351		9.97468e-05	1.68898	7.38631e-06	1	0.0120206		2.79983e-18	3.18908	2.34682e-05	6.83719e-14	1.29247e-16		7.68143e-08	2.08542	9.42429e-06	0.00187581	0.000135232		3.68369e-24	3.93763	2.55062e-05	8.99556e-20	3.12346e-22		8.39858e-07	1.88817	1.60819e-05	0.0205093	1.27625e-05		74	95	114	117	122	104.4	140	170
Uck2	230	131	-160.6	-2.34281		0.0974156	1.1959	4.72681e-06	1	0.837756		0.0765363	-1.21452	-4.26179e-06	1	0.519163		1.54834e-17	-2.62646	-1.49418e-05	3.78104e-13	6.65677e-16		0.000618479	-1.45245	-8.98861e-06	1	0.0425965		4.58275e-24	-3.14099	-1.96686e-05	1.11911e-19	3.87234e-22		1.61997e-11	-2.16256	-1.068e-05	3.95598e-07	6.40126e-10		175	298	253	244	210	236	275	127
Ly6c2	658	274	-430.4	-4.00139		0.106038	1.28228	1.29403e-05	1	0.856169		0.690185	1.06322	2.89789e-06	1	1		5.10509e-18	-4.06462	-3.45635e-05	1.24666e-13	2.31722e-16		0.224982	-1.20604	-1.00424e-05	1	0.930636		5.56741e-24	-5.212	-4.75038e-05	1.35956e-19	4.68814e-22		2.25146e-19	-4.32157	-3.74614e-05	5.49806e-15	2.32969e-17		399	558	606	393	284	448	364	438
Cpne2	350	122	-221.8	-2.42362		0.52978	1.07236	2.61101e-06	1	1		0.842804	1.02327	8.39685e-07	1	1		2.68032e-21	-2.97474	-2.39533e-05	6.54534e-17	1.58868e-19		0.672165	-1.04797	-1.77132e-06	1	1		7.49632e-24	-3.18999	-2.65643e-05	1.8306e-19	6.29072e-22		5.52642e-22	-3.04396	-2.4793e-05	1.34955e-17	6.78167e-20		318	395	381	317	342	350.6	489	291
Trim7	534	205	368.8	6.03825		0.36254	-1.14957	-1.12752e-06	1	1		0.000635458	1.66482	5.76112e-06	1	0.0372132		3.96168e-20	3.87325	2.48988e-05	9.67441e-16	2.10772e-18		1.52908e-05	1.91383	6.88865e-06	0.373402	0.00373402		9.96815e-24	4.45259	2.60263e-05	2.43422e-19	8.33638e-22		3.53295e-09	2.32653	1.91377e-05	8.62747e-05	9.06246e-08		94	70	68	105	83	84	95	106
Ryr3	526	271	360	13.0805		0.114911	1.38143	1.1738e-06	1	0.875863		0.000207927	2.10746	3.40805e-06	1	0.0185992		5.91047e-30	9.68162	2.67165e-05	1.44334e-25	5.81991e-28		0.031648	1.52556	2.23425e-06	1	0.413949		1.06704e-23	7.0084	2.55426e-05	2.60572e-19	8.89325e-22		5.35944e-16	4.59398	2.33084e-05	1.30878e-11	4.27705e-14		32	20	37	35	25	29.8	47	71
Kbtbd11	1478	737	994.2	5.19848		0.401104	1.11177	2.7254e-06	1	1		0.0441939	1.28663	6.98948e-06	1	0.408639		3.53555e-27	3.86967	6.99766e-05	8.63382e-23	2.99785e-25		0.241574	1.15729	4.26408e-06	1	0.951944		1.35038e-23	3.48065	6.72512e-05	3.29764e-19	1.12165e-21		6.91734e-19	3.0076	6.29871e-05	1.68922e-14	7.00919e-17		294	210	212	297	171	236.8	206	255
Brip1	360	223	-258.4	-2.37155		0.919845	-1.01139	-5.15981e-07	1	1		0.0312717	-1.26179	-9.5034e-06	1	0.347647		4.94055e-24	-3.10373	-3.10472e-05	1.20648e-19	3.48695e-22		0.0404429	-1.24757	-8.98742e-06	1	0.465067		1.35503e-23	-3.06877	-3.05312e-05	3.30897e-19	1.12169e-21		1.08696e-15	-2.45979	-2.15438e-05	2.65434e-11	8.29059e-14		380	457	478	498	421	446.8	454	226
March1	1741	825	1289	3.25823		0.859156	-1.0161	-9.45479e-07	1	1		0.000222164	1.3882	2.31621e-05	1	0.0193612		8.10146e-23	2.38796	8.28136e-05	1.97838e-18	5.28977e-21		0.000107735	1.41055	2.41076e-05	1	0.0137742		1.39054e-23	2.42641	8.3759e-05	3.39569e-19	1.14719e-21		6.0621e-10	1.72019	5.96514e-05	1.48037e-05	1.82087e-08		574	513	700	608	505	580	705	684
Elane	1746	742	-1168.4	-7.64619		0.000237721	2.171	7.41531e-05	1	0.0389886		0.21336	1.29743	1.8835e-05	1	0.780213		5.17382e-12	-4.55201	-4.94134e-05	1.26345e-07	1.01645e-10		0.0140324	-1.6733	-5.53182e-05	1	0.265914		1.44071e-23	-9.88241	-0.000123567	3.51822e-19	1.18459e-21		1.43637e-15	-5.90594	-6.82483e-05	3.50762e-11	1.0694e-13		583	727	950	274	527	612.2	730	715
Atp10d	1405	751	1058.6	2.89238		0.50102	1.05141	2.95388e-06	1	1		0.000211821	1.31315	1.79917e-05	1	0.0187416		1.88188e-26	2.16414	6.68845e-05	4.59554e-22	1.55255e-24		0.00243301	1.24894	1.50379e-05	1	0.0969236		1.8987e-23	2.05831	6.39306e-05	4.63664e-19	1.55592e-21		4.02342e-12	1.64805	4.88927e-05	9.8252e-08	1.79142e-10		531	600	545	608	513	559.4	716	645
Evl	2109	1079	1416.4	3.75136		0.595895	-1.0564	-2.97751e-06	1	1		0.0673882	1.20737	1.15659e-05	1	0.48789		2.87621e-21	2.65294	9.21894e-05	7.0237e-17	1.70065e-19		0.0182455	1.27547	1.45434e-05	1	0.312408		1.92477e-23	2.80256	9.51669e-05	4.70029e-19	1.572e-21		1.57071e-14	2.19728	8.06235e-05	3.83568e-10	1.03388e-12		495	584	558	614	470	544.2	529	564
Bcl9l	973	537	734.4	3.97328		0.76549	1.03391	8.63732e-07	1	1		0.00129071	1.41047	1.04564e-05	1	0.0589141		1.06971e-24	2.95647	4.98401e-05	2.61224e-20	7.93993e-23		0.00354591	1.36421	9.59265e-06	1	0.122887		2.0777e-23	2.85952	4.89764e-05	5.07375e-19	1.69125e-21		1.33439e-12	2.0961	3.93837e-05	3.25857e-08	6.54331e-11		241	237	263	240	254	247	255	368
Sidt1	577	205	413.4	13.6037		0.0893205	1.41629	1.41502e-06	1	0.813276		1.6712e-05	2.36524	4.64067e-06	0.408107	0.00357988		6.51593e-30	10.0316	3.06997e-05	1.59119e-25	6.36476e-28		0.00841258	1.67003	3.22565e-06	1	0.199493		2.24676e-23	7.083	2.92847e-05	5.48658e-19	1.82278e-21		2.47793e-14	4.24124	2.6059e-05	6.05111e-10	1.5924e-12		43	20	39	37	25	32.8	37	80
Nlrc3	437	181	301.6	5.72727		0.823808	1.03648	2.39837e-07	1	1		0.0021692	1.56062	3.68547e-06	1	0.0807675		2.0364e-24	4.22138	2.11771e-05	4.97289e-20	1.49336e-22		0.00501869	1.50569	3.44564e-06	1	0.147664		2.28225e-23	4.07279	2.09373e-05	5.57325e-19	1.84545e-21		4.25194e-13	2.70494	1.74917e-05	1.03832e-08	2.28706e-11		72	53	72	73	49	63.8	65	84
Nfkbie	1264	649	937	3.88841		0.69746	1.04209	1.40444e-06	1	1		5.05159e-05	1.52263	1.74376e-05	1	0.00756809		5.8146e-25	2.9026	6.34803e-05	1.41993e-20	4.38249e-23		0.000249448	1.46113	1.60332e-05	1	0.024662		2.74075e-23	2.78536	6.20759e-05	6.6929e-19	2.20888e-21		2.21574e-10	1.90631	4.60427e-05	5.41084e-06	7.18571e-09		330	313	374	337	268	324.4	462	466
Arg1	1891	771	-948.6	-58.1446		0.471638	1.28282	2.20464e-05	1	1		1.37804e-07	-7.08282	-6.69467e-05	0.00336516	0.000134606		2.27419e-21	-61.3799	-7.66825e-05	5.55358e-17	1.35123e-19		4.84004e-09	-9.08597	-8.89931e-05	0.000118194	2.36388e-05		3.68941e-23	-78.7392	-9.87289e-05	9.00954e-19	2.96366e-21		2.5175e-08	-8.66602	-9.73585e-06	0.000614773	5.44529e-07		129	446	803	840	1570	757.6	44	190
Ets1	7356	4012	5392.8	3.9778		0.975124	1.00352	6.56394e-07	1	1		0.000312234	1.47323	8.82295e-05	1	0.0242056		3.1225e-23	2.95796	0.000365042	7.62513e-19	2.09482e-21		0.000352681	1.46806	8.75731e-05	1	0.0295743		4.21087e-23	2.94758	0.000364386	1.02829e-18	3.37145e-21		9.91529e-11	2.0078	0.000276813	2.42131e-06	3.47365e-09		1955	1729	2035	1888	1448	1811	1943	2364
Kpna2	603	263	-418.6	-2.95974		0.104446	-1.20195	-1.09098e-05	1	0.851276		0.00658038	-1.36286	-1.72884e-05	1	0.149066		4.84601e-30	-3.87252	-4.81652e-05	1.1834e-25	4.81055e-28		0.272401	-1.13388	-6.37862e-06	1	0.992066		5.14251e-23	-3.22187	-3.72553e-05	1.2558e-18	4.10393e-21		1.22867e-18	-2.84146	-3.08767e-05	3.00042e-14	1.22466e-16		541	760	492	679	689	632.2	467	322
Star	788	476	602	6.43321		0.133461	1.23379	2.67718e-06	1	0.906824		0.000614711	1.6155	7.04809e-06	1	0.0368827		3.35159e-29	4.78977	4.33969e-05	8.18459e-25	3.11201e-27		0.051823	1.30937	4.37091e-06	1	0.522941		5.50733e-23	3.88215	4.07198e-05	1.34489e-18	4.38075e-21		7.29337e-16	2.96489	3.63488e-05	1.78104e-11	5.6541e-14		113	119	79	113	130	110.8	160	176
Rasgrp1	2678	1261	1850.8	4.56746		0.488559	-1.08835	-4.72059e-06	1	1		0.00156348	1.46861	2.72491e-05	1	0.0659415		3.09194e-20	3.10536	0.000122425	7.55053e-16	1.67192e-18		0.000117854	1.59836	3.19697e-05	1	0.0144622		5.94569e-23	3.37973	0.000127146	1.45194e-18	4.69883e-21		6.59108e-10	2.1145	9.51761e-05	1.60954e-05	1.96286e-08		582	566	558	732	403	568.2	575	810
Fam49a	1766	933	1288.4	3.75064		0.119006	1.15283	7.34759e-06	1	0.884395		0.0882942	1.1693	8.13977e-06	1	0.552396		6.01361e-30	2.80273	8.66715e-05	1.46852e-25	5.89769e-28		0.883632	1.01429	7.92179e-07	1	1		5.93647e-23	2.43118	7.93239e-05	1.44969e-18	4.69883e-21		3.20351e-22	2.39692	7.85317e-05	7.82298e-18	4.01178e-20		492	497	477	527	349	468.4	661	375
Carns1	364	135	216.4	7.55758		0.0881816	-1.36972	-1.26845e-06	1	0.810266		0.0208	1.49528	2.32746e-06	1	0.28584		1.10784e-16	4.04173	1.42938e-05	2.70535e-12	4.4205e-15		5.70157e-05	2.04813	3.5959e-06	1	0.00938705		6.14114e-23	5.53606	1.55623e-05	1.49967e-18	4.83763e-21		1.26437e-09	2.70299	1.19664e-05	3.08758e-05	3.60278e-08		61	48	42	44	32	45.4	64	75
Cldn15	80	35	-57.2	-5.02817		0.102863	1.30475	1.63902e-06	1	0.848902		0.00612586	1.55908	3.00683e-06	1	0.145052		1.12849e-16	-4.85275	-4.26993e-06	2.75578e-12	4.48094e-15		0.26555	1.19492	1.36781e-06	1	0.985067		6.43097e-23	-6.33164	-5.90895e-06	1.57044e-18	5.04965e-21		3.56128e-27	-7.56581	-7.27676e-06	8.69665e-23	5.30284e-25		55	50	67	41	47	52	90	91
Derl3	346	103	-207.8	-4.11078		0.887051	1.02444	6.74343e-07	1	1		0.32361	-1.17335	-4.07666e-06	1	0.891757		2.41611e-22	-5.43215	-2.25136e-05	5.90013e-18	1.52853e-20		0.257033	-1.20203	-4.751e-06	1	0.973331		6.62806e-23	-5.56491	-2.3188e-05	1.61857e-18	5.18773e-21		1.03696e-18	-4.6296	-1.8437e-05	2.53224e-14	1.04208e-16		380	246	237	187	269	263.8	280	174
Hivep2	2397	1144	1844.2	3.97932		0.842192	1.02222	1.41556e-06	1	1		0.000959885	1.42666	2.71836e-05	1	0.0485308		1.41488e-23	2.96171	0.000124986	3.45515e-19	9.73281e-22		0.00192202	1.39565	2.5768e-05	1	0.0839349		9.44166e-23	2.89734	0.000123571	2.30565e-18	7.3663e-21		9.16638e-12	2.07598	9.78027e-05	2.23843e-07	3.8461e-10		675	568	696	668	488	619	750	747
Adamts6	554	247	352.8	6.70874		0.486811	1.12126	7.77032e-07	1	1		7.92586e-05	1.84462	5.41229e-06	1	0.010519		1.63207e-25	4.91546	2.50902e-05	3.98553e-21	1.26124e-23		0.0011257	1.64513	4.63526e-06	1	0.0610882		1.11208e-22	4.38387	2.43132e-05	2.7157e-18	8.64874e-21		2.18135e-11	2.66476	1.96779e-05	5.32685e-07	8.46876e-10		71	56	59	56	67	61.8	69	124
Il10ra	1657	1022	1284	4.29569		0.496222	1.07901	3.18392e-06	1	1		0.00166644	1.41751	1.68248e-05	1	0.06848		1.62039e-25	3.19439	8.84291e-05	3.95698e-21	1.25619e-23		0.0137425	1.31371	1.36409e-05	1	0.263623		1.18622e-22	2.96048	8.52452e-05	2.89675e-18	9.19605e-21		1.26362e-13	2.25352	7.16044e-05	3.08576e-09	7.3999e-12		445	367	426	355	355	389.6	629	470
Svip	292	121	-200.4	-2.9381		0.778865	-1.0368	-1.10791e-06	1	1		0.984057	-1.00329	-1.02265e-07	1	1		8.74146e-24	-3.84144	-2.30858e-05	2.13466e-19	6.09904e-22		0.798867	1.03341	1.00565e-06	1	1		1.24655e-22	-3.70508	-2.19779e-05	3.04407e-18	9.63315e-21		1.46924e-23	-3.82886	-2.29835e-05	3.58789e-19	1.97137e-21		277	346	309	305	282	303.8	367	239
Clic5	1286	556	809.6	3.87704		0.137947	1.1533	4.42224e-06	1	0.910677		1.41454e-06	1.58596	1.69028e-05	0.034543	0.000727223		3.1352e-29	2.89181	5.45712e-05	7.65615e-25	2.9222e-27		0.000823987	1.37515	1.24805e-05	1	0.0514623		1.39858e-22	2.50741	5.0149e-05	3.41533e-18	1.07739e-20		1.08017e-10	1.82337	3.76685e-05	2.63777e-06	3.74684e-09		257	387	239	285	239	281.4	417	377
Ear1	2357	1176	-1653.2	-46.4176		0.523214	-1.2271	-3.18226e-05	1	1		0.613425	-1.17576	-2.57044e-05	1	1		3.00755e-24	-56.8708	-0.000168927	7.34443e-20	2.16013e-22		0.894194	1.04366	6.11819e-06	1	1		1.48128e-22	-46.3459	-0.000137105	3.61729e-18	1.13751e-20		6.60928e-23	-48.3694	-0.000143223	1.61399e-18	8.67734e-21		1443	1572	1880	2361	1192	1689.6	1609	1475
Plxnb1	339	228	265.4	4.44675		0.101446	-1.23555	-1.86257e-06	1	0.846268		0.0139391	1.36624	3.57816e-06	1	0.228435		2.75181e-16	2.71056	1.67123e-05	6.71992e-12	1.01356e-14		4.28261e-05	1.68805	5.44073e-06	1	0.00760981		1.66427e-22	3.34902	1.85748e-05	4.06414e-18	1.27403e-20		9.36567e-09	1.98396	1.31341e-05	0.00022871	2.20762e-07		100	92	92	102	88	94.8	133	124
Fam169b	566	304	414	8.87072		0.740124	-1.06981	-3.78763e-07	1	1		0.000340446	1.97704	5.67091e-06	1	0.0252696		3.20146e-21	6.12737	2.97602e-05	7.81796e-17	1.87932e-19		8.14065e-05	2.11506	6.04967e-06	1	0.0120431		1.8084e-22	6.55514	3.0139e-05	4.41611e-18	1.38004e-20		6.88609e-10	3.09927	2.40893e-05	1.68158e-05	2.04076e-08		78	35	63	55	48	55.8	60	101
Snora30	980	454	663.8	5.39021		0.0351817	1.29012	4.51637e-06	1	0.608137		9.70538e-07	1.79656	1.24004e-05	0.0237006	0.000625235		3.07128e-31	4.01311	4.6906e-05	7.50006e-27	3.30399e-29		0.004962	1.39256	7.88401e-06	1	0.147411		2.27342e-22	3.11065	4.23896e-05	5.55169e-18	1.7295e-20		3.29872e-12	2.23377	3.45056e-05	8.05546e-08	1.50569e-10		174	136	161	172	113	151.2	222	239
Samd9l	5582	2456	3855.6	3.8463		0.110023	1.15899	2.21145e-05	1	0.866141		2.27482e-07	1.61346	8.53266e-05	0.00555512	0.000179197		2.3803e-29	2.86168	0.000258942	5.8127e-25	2.24498e-27		0.000329028	1.39212	6.32121e-05	1	0.0284925		2.30444e-22	2.4691	0.000236828	5.62744e-18	1.74765e-20		4.76518e-10	1.77363	0.000173615	1.16366e-05	1.45457e-08		1376	1573	1509	1318	997	1354.6	1924	2133
Mgam	237	114	-160.4	-5.01		0.000739643	1.82747	9.29634e-06	1	0.0790435		0.0319224	1.46792	5.25691e-06	1	0.35083		2.84699e-11	-3.58015	-8.09663e-06	6.95236e-07	4.99618e-10		0.2171	-1.24494	-4.03943e-06	1	0.917676		2.32932e-22	-6.54262	-1.7393e-05	5.68821e-18	1.76106e-20		8.60814e-18	-5.25538	-1.33535e-05	2.10211e-13	8.11625e-16		128	119	140	62	92	108.2	217	141
Trip13	207	104	-137.4	-3.29766		0.382576	-1.11877	-2.14486e-06	1	1		0.0273817	-1.33262	-5.0429e-06	1	0.329066		7.24192e-26	-4.31808	-1.55252e-05	1.76848e-21	5.79046e-24		0.180757	-1.19115	-2.89803e-06	1	0.864997		2.69779e-22	-3.85968	-1.33804e-05	6.58801e-18	2.03334e-20		5.65908e-17	-3.2403	-1.04823e-05	1.38195e-12	5.02527e-15		167	180	198	250	191	197.2	182	101
Pde7a	1957	801	1396.8	2.90768		0.0509368	-1.16897	-1.27192e-05	1	0.692274		0.182881	1.11223	9.87525e-06	1	0.730724		6.86564e-15	1.85207	7.49761e-05	1.67659e-10	2.07756e-13		0.00103998	1.30016	2.25945e-05	1	0.0585603		2.91571e-22	2.16501	8.76953e-05	7.12016e-18	2.19082e-20		1.1114e-10	1.66519	6.51008e-05	2.71405e-06	3.84426e-09		769	815	889	1043	778	858.8	969	706
Srm	222	148	-157.6	-2.04233		0.41248	-1.07774	-2.28798e-06	1	1		0.000268605	-1.40145	-9.08622e-06	1	0.0220853		1.34273e-25	-2.71337	-2.00296e-05	3.27894e-21	1.05772e-23		0.00473675	-1.30036	-6.79824e-06	1	0.143158		4.045e-22	-2.51765	-1.77416e-05	9.87788e-18	3.03003e-20		1.12285e-11	-1.93612	-1.09433e-05	2.742e-07	4.60634e-10		310	313	358	323	240	308.8	266	137
Clcf1	322	142	222.2	6.0045		0.916046	-1.02052	-9.49954e-08	1	1		0.00916112	1.51653	2.4406e-06	1	0.179402		1.085e-21	4.30322	1.56077e-05	2.64958e-17	6.55186e-20		0.00672483	1.54764	2.53559e-06	1	0.174702		4.32479e-22	4.39151	1.57027e-05	1.05611e-17	3.2297e-20		1.93162e-12	2.83755	1.31671e-05	4.71702e-08	9.26723e-11		50	52	49	42	36	45.8	51	55
Mycbp2	10685	4690	7229.4	2.91244		0.892653	1.01071	4.16009e-06	1	1		0.00611885	1.23974	9.31627e-05	1	0.145052		1.24796e-22	2.16684	0.000453438	3.04751e-18	8.01977e-21		0.00915528	1.22661	8.90026e-05	1	0.210124		4.52182e-22	2.14389	0.000449278	1.10423e-17	3.36655e-20		1.16538e-12	1.74782	0.000360275	2.84586e-08	5.79606e-11		3719	3701	4189	3993	3299	3780.2	4488	4212
Prlr	213	80	-136.4	-5.13333		0.318321	-1.18143	-2.66095e-06	1	1		0.500722	-1.11942	-1.84855e-06	1	1		8.36509e-26	-6.9704	-1.48419e-05	2.04275e-21	6.65392e-24		0.756989	1.05539	8.12397e-07	1	1		5.5759e-22	-5.89999	-1.21809e-05	1.36164e-17	4.13871e-20		4.80094e-23	-6.22679	-1.29933e-05	1.17239e-18	6.33724e-21		132	151	169	225	170	169.4	178	89
Arfgef3	109	19	-70.6	-15.12		0.122791	-1.39899	-2.23502e-06	1	0.892296		0.606106	-1.11693	-8.20445e-07	1	1		1.76335e-27	-20.0218	-7.44533e-06	4.3061e-23	1.53242e-25		0.303821	1.25252	1.41457e-06	1	1		5.94217e-22	-14.3117	-5.21031e-06	1.45108e-17	4.39721e-20		1.93388e-25	-17.9257	-6.62488e-06	4.72252e-21	2.76171e-23		109	54	62	95	58	75.6	83	52
Il7r	1154	676	895.8	9.69709		0.555215	1.12056	1.28688e-06	1	1		0.00402274	1.71879	7.67268e-06	1	0.113254		4.84488e-24	7.17935	6.59615e-05	1.18312e-19	3.42933e-22		0.0224718	1.53387	6.3858e-06	1	0.347317		7.02233e-22	6.40695	6.46746e-05	1.71485e-17	5.18082e-20		2.50121e-14	4.17699	5.82888e-05	6.10796e-10	1.60314e-12		111	74	115	102	113	103	97	189
Dhrs9	380	120	-183.8	-6.50299		0.00399508	1.79921	9.88913e-06	1	0.215479		0.011097	1.68066	8.42225e-06	1	0.200838		1.38722e-12	-4.79134	-9.79117e-06	3.38759e-08	2.94573e-11		0.736038	-1.07054	-1.46688e-06	1	1		8.71911e-22	-8.62062	-1.96803e-05	2.12921e-17	6.41327e-20		1.39464e-20	-8.05261	-1.82134e-05	3.40572e-16	1.57672e-18		115	126	149	117	95	120.4	345	186
Inpp4b	3284	1620	2220.6	3.73945		0.684437	1.04249	3.53342e-06	1	1		0.00116326	1.39211	3.26062e-05	1	0.055482		1.90221e-23	2.7863	0.000148542	4.6452e-19	1.29393e-21		0.0044887	1.33537	2.90728e-05	1	0.139992		8.83435e-22	2.67273	0.000145009	2.15735e-17	6.47853e-20		8.28818e-12	2.0015	0.000115936	2.02397e-07	3.51385e-10		841	803	868	940	601	810.6	941	980
Bank1	6846	3752	5514.8	7.60297		0.703952	1.06546	5.65058e-06	1	1		6.23969e-05	1.95331	8.22902e-05	1	0.00875709		3.68126e-23	5.63169	0.000399808	8.98963e-19	2.44949e-21		0.0002819	1.8333	7.66396e-05	1	0.0265289		9.36516e-22	5.28568	0.000394157	2.28697e-17	6.84722e-20		3.47968e-10	2.88315	0.000317518	8.49738e-06	1.07835e-08		1071	801	822	867	615	835.2	1105	1501
Gramd1a	1611	844	1128.2	3.99575		0.171732	1.14762	5.72241e-06	1	0.956705		0.00124345	1.38242	1.48244e-05	1	0.0577773		1.33557e-27	2.96903	7.63286e-05	3.26147e-23	1.17743e-25		0.0621105	1.2046	9.10202e-06	1	0.565594		1.01894e-21	2.58712	7.06062e-05	2.48826e-17	7.42763e-20		1.02416e-14	2.1477	6.15042e-05	2.50101e-10	6.85208e-13		399	324	473	391	296	376.6	491	528
H2-Aa	3347	2243	2760	4.5061		0.131006	-1.20661	-1.68185e-05	1	0.903106		0.00153764	1.48187	4.73283e-05	1	0.0651893		3.82546e-16	2.78316	0.000175139	9.34177e-12	1.38192e-14		3.175e-06	1.78804	6.41468e-05	0.0775336	0.00121146		1.18823e-21	3.3582	0.000191958	2.90167e-17	8.63592e-20		3.76797e-07	1.87814	0.000127811	0.00920138	6.26797e-06		955	878	1114	996	830	954.6	991	1181
Adam8	689	362	-439.4	-3.06485		0.975294	1.00468	3.12913e-07	1	1		0.989223	-1.00216	-1.43881e-07	1	1		1.61544e-21	-4.03065	-5.02489e-05	3.9449e-17	9.64524e-20		0.962858	-1.00685	-4.56793e-07	1	1		1.20152e-21	-4.04952	-5.05619e-05	2.93411e-17	8.70657e-20		2.01787e-21	-4.02197	-5.01051e-05	4.92763e-17	2.3805e-19		622	467	730	753	672	648.8	671	764
Igfbp5	672	361	488.8	8.93506		0.0172152	1.47691	3.01739e-06	1	0.452525		0.000998874	1.70903	4.48599e-06	1	0.0497806		2.14963e-31	6.64234	3.5699e-05	5.24939e-27	2.33306e-29		0.36646	1.15716	1.46861e-06	1	1		1.39483e-21	4.49746	3.26816e-05	3.40617e-17	1.00774e-19		4.15128e-18	3.88662	3.1213e-05	1.01374e-13	3.92923e-16		42	91	66	46	63	61.6	54	69
Cd79a	1618	986	1375.6	6.38606		0.624099	-1.08195	-2.14923e-06	1	1		2.39317e-05	1.96659	2.74281e-05	0.584411	0.00471299		9.90369e-20	4.42057	9.70626e-05	2.41848e-15	5.12772e-18		2.51498e-06	2.12775	2.95773e-05	0.0614159	0.00100682		1.51517e-21	4.78283	9.92118e-05	3.70004e-17	1.09146e-19		3.35193e-07	2.24783	6.96344e-05	0.00818542	5.64123e-06		320	208	284	310	251	274.6	336	470
Mcemp1	255	115	-161.4	-3.10156		0.0016289	1.56067	8.81436e-06	1	0.127902		0.0384534	1.34168	5.3715e-06	1	0.38172		6.28143e-11	-2.6485	-9.78522e-06	1.53393e-06	1.05352e-09		0.284693	-1.16323	-3.44287e-06	1	1		1.5235e-21	-4.13344	-1.85996e-05	3.72038e-17	1.09423e-19		2.05712e-17	-3.55343	-1.51567e-05	5.02349e-13	1.89566e-15		154	157	224	126	103	152.8	224	206
Bmx	160	63	-101.2	-7.40506		0.000325525	2.15161	6.40055e-06	1	0.0490699		0.00301466	1.88971	4.94492e-06	1	0.0963586		2.53131e-10	-4.54007	-4.33372e-06	6.18145e-06	3.88282e-09		0.537281	-1.13859	-1.45563e-06	1	1		1.64003e-21	-9.76847	-1.07343e-05	4.00494e-17	1.17447e-19		2.51783e-19	-8.57941	-9.27864e-06	6.14854e-15	2.59432e-17		37	67	75	53	40	54.4	160	91
Def8	328	152	-226	-2.14604		0.0691301	-1.17698	-6.53098e-06	1	0.76571		0.0789904	-1.1712	-6.34899e-06	1	0.525816		1.6187e-29	-2.85314	-2.82106e-05	3.95287e-25	1.54409e-27		0.963197	1.00493	1.81991e-07	1	1		1.74402e-21	-2.42413	-2.16797e-05	4.2589e-17	1.24529e-19		1.64953e-21	-2.43608	-2.18616e-05	4.02816e-17	1.96496e-19		364	493	412	435	412	423.2	397	302
Shcbp1	352	117	-209	-2.91743		0.721095	1.04905	1.52304e-06	1	1		0.7123	-1.05166	-1.52538e-06	1	1		4.39267e-20	-3.63241	-2.2503e-05	1.07269e-15	2.33194e-18		0.465824	-1.10325	-3.04842e-06	1	1		1.89108e-21	-3.81058	-2.4026e-05	4.61802e-17	1.34636e-19		1.27379e-18	-3.45397	-2.09776e-05	3.11059e-14	1.25935e-16		249	313	263	434	264	304.6	302	196
Clec4a2	304	119	-204	-2.52239		0.000244835	1.56563	1.2511e-05	1	0.0395951		0.138551	1.20073	4.43985e-06	1	0.658876		2.56763e-09	-2.12935	-1.17313e-05	6.27016e-05	3.38561e-08		0.0298151	-1.3039	-8.07117e-06	1	0.400927		2.20558e-21	-3.33377	-2.42423e-05	5.38602e-17	1.5657e-19		1.51542e-13	-2.55677	-1.61711e-05	3.70065e-09	8.76932e-12		161	242	274	217	187	216.2	341	246
Sapcd2	127	42	-75	-4.53774		0.468315	-1.12008	-1.05427e-06	1	1		0.24461	-1.20131	-1.64793e-06	1	0.821046		3.41114e-24	-5.98031	-8.18954e-06	8.33001e-20	2.43567e-22		0.671507	-1.07252	-5.93659e-07	1	1		2.36896e-21	-5.33918	-7.13527e-06	5.785e-17	1.67681e-19		1.88697e-19	-4.97815	-6.54161e-06	4.60798e-15	1.96922e-17		75	77	104	136	89	96.2	93	88
Arl4c	982	462	681.2	4.09918		0.244699	1.13238	2.98952e-06	1	1		0.166885	1.16132	3.64292e-06	1	0.707767		2.49182e-26	3.04253	4.61248e-05	6.08502e-22	2.04883e-24		0.828385	1.02555	6.534e-07	1	1		2.42667e-21	2.68684	4.31353e-05	5.92592e-17	1.71269e-19		2.64116e-20	2.61989	4.24819e-05	6.44971e-16	2.90528e-18		167	198	256	232	246	219.8	287	206
Sdc1	414	168	-244	-2.71831		0.988064	1.00259	1.03464e-07	1	1		0.126241	-1.22534	-7.3521e-06	1	0.633376		3.2098e-21	-3.71573	-2.9219e-05	7.83834e-17	1.8797e-19		0.12167	-1.22852	-7.45556e-06	1	0.749164		2.72359e-21	-3.72535	-2.93224e-05	6.651e-17	1.91672e-19		1.25645e-15	-3.0324	-2.18669e-05	3.06826e-11	9.38307e-14		443	355	381	319	426	384.8	404	216
Thop1	185	84	-103.6	-2.21028		0.260584	1.1302	2.23678e-06	1	1		0.0420597	-1.25373	-3.47689e-06	1	0.398719		6.26526e-17	-2.59594	-1.05621e-05	1.52998e-12	2.56277e-15		0.00161918	-1.41696	-5.71367e-06	1	0.0754585		2.81762e-21	-2.93392	-1.27989e-05	6.88063e-17	1.97719e-19		4.06855e-10	-2.07058	-7.0852e-06	9.93539e-06	1.2466e-08		172	187	159	182	136	167.2	151	95
Trib2	1065	557	766.6	3.52171		0.131734	-1.16849	-5.26794e-06	1	0.904087		0.00563677	1.32751	1.19654e-05	1	0.137512		1.60214e-15	2.24422	4.54567e-05	3.91242e-11	5.30139e-14		1.96426e-05	1.55118	1.72334e-05	0.479673	0.00444409		3.79016e-21	2.62233	5.07246e-05	9.25557e-17	2.65203e-19		1.84102e-07	1.69054	3.34913e-05	0.00449578	3.27681e-06		357	352	338	431	302	356	335	435
Stk17b	2753	1979	2251.6	3.36116		0.0259467	1.19469	1.90231e-05	1	0.536966		5.50256e-06	1.43803	4.2801e-05	0.134373	0.00181584		4.39022e-31	2.5317	0.000149665	1.07209e-26	4.64109e-29		0.0200007	1.20369	2.37779e-05	1	0.325964		3.81782e-21	2.11913	0.000130642	9.32313e-17	2.66375e-19		9.23467e-13	1.76053	0.000106864	2.25511e-08	4.65931e-11		923	983	925	1152	785	953.6	1342	1170
Stat4	523	385	439.6	4.78313		0.219457	1.1646	1.95964e-06	1	1		9.08873e-06	1.7265	8.64908e-06	0.221947	0.00249378		3.79323e-26	3.60761	3.10442e-05	9.26307e-22	3.07743e-24		0.0012249	1.48248	6.68944e-06	1	0.0643029		3.84319e-21	3.09772	2.90845e-05	9.38506e-17	2.66621e-19		3.00921e-10	2.08956	2.23951e-05	7.34849e-06	9.50646e-09		99	146	125	118	93	116.2	153	155
Mllt6	2383	1211	1744.2	4.1102		0.377737	-1.10882	-6.2764e-06	1	1		0.00753261	1.36693	2.34659e-05	1	0.160372		7.97333e-18	2.75458	0.000112209	1.94709e-13	3.54661e-16		0.00038455	1.51568	2.97423e-05	1	0.0317253		3.84134e-21	3.05434	0.000118485	9.38055e-17	2.66621e-19		1.83326e-09	2.01516	8.8743e-05	4.47682e-05	5.05285e-08		719	513	671	643	548	618.8	686	817
Scd1	5187	3086	4235.4	8.16892		0.779773	-1.05241	-3.17901e-06	1	1		3.3415e-06	2.35278	8.63486e-05	0.0815994	0.00131612		3.8536e-20	5.79941	0.000306348	9.41049e-16	2.05469e-18		8.73553e-07	2.47611	8.95276e-05	0.0213322	0.000540843		4.01259e-21	6.10339	0.000309527	9.79873e-17	2.77585e-19		8.97379e-07	2.46491	0.000219999	0.021914	1.35272e-05		779	551	690	594	470	616.8	688	1478
Oosp1	146	40	-79.8	-9.67391		0.0174591	1.73569	3.86317e-06	1	0.454048		0.498173	1.17581	9.23177e-07	1	1		9.67536e-14	-7.42917	-4.54429e-06	2.36272e-09	2.47147e-12		0.0911461	-1.47617	-2.93999e-06	1	0.667321		4.56342e-21	-12.8947	-8.40746e-06	1.11439e-16	3.14799e-19		1.16979e-15	-8.73527	-5.46747e-06	2.85663e-11	8.81676e-14		47	58	60	38	51	50.8	98	39
Lbh	2775	1314	1969	3.25855		0.132393	1.13042	1.17217e-05	1	0.90475		0.000877552	1.31107	2.79591e-05	1	0.0464855		1.46696e-27	2.42182	0.000127792	3.58232e-23	1.2886e-25		0.0678659	1.15982	1.62374e-05	1	0.588734		4.58536e-21	2.14242	0.000116071	1.11974e-16	3.15421e-19		2.67445e-14	1.8472	9.98331e-05	6.531e-10	1.70522e-12		885	783	941	901	849	871.8	1207	1007
Mapk13	154	39	-92.4	-6.19101		0.00256712	1.81033	5.04875e-06	1	0.168973		0.0520684	1.47185	2.93986e-06	1	0.440028		1.59034e-11	-4.43534	-4.82577e-06	3.8836e-07	2.91561e-10		0.287582	-1.22997	-2.10889e-06	1	1		4.65942e-21	-8.0294	-9.87452e-06	1.13783e-16	3.19615e-19		2.4839e-17	-6.52814	-7.76563e-06	6.06569e-13	2.26332e-15		76	47	63	49	64	59.8	137	79
Arhgef18	2549	1398	1898.8	4.92639		0.475432	1.09471	4.74166e-06	1	1		1.13556e-05	1.73977	3.70384e-05	0.277303	0.00288857		7.10743e-24	3.63565	0.000131961	1.73564e-19	4.98746e-22		0.000229711	1.58926	3.22967e-05	1	0.0231799		4.80825e-21	3.32113	0.000127219	1.17418e-16	3.28901e-19		4.04833e-09	2.08973	9.49222e-05	9.88603e-05	1.02802e-07		563	339	585	484	447	483.6	700	918
Mylip	1520	928	1178.2	3.69488		1	1.00015	6.90551e-09	1	1		0.0113083	1.31056	1.41388e-05	1	0.202703		5.03035e-21	2.72838	7.86869e-05	1.22841e-16	2.90405e-19		0.0112498	1.31036	1.41319e-05	1	0.237441		4.90189e-21	2.72797	7.868e-05	1.19704e-16	3.34369e-19		4.00747e-12	2.08184	6.45481e-05	9.78625e-08	1.78908e-10		523	364	384	380	535	437.2	465	535
Sp100	4087	1701	2718	3.12943		0.405346	-1.07744	-1.01606e-05	1	1		0.00579496	1.27989	3.95658e-05	1	0.14039		8.68607e-18	2.16275	0.000164367	2.12114e-13	3.85661e-16		0.000332807	1.37901	4.97264e-05	1	0.0287178		5.67646e-21	2.33024	0.000174528	1.38619e-16	3.86126e-19		4.14113e-09	1.68979	0.000124801	0.000101126	1.04903e-07		1281	1330	1609	1560	1117	1379.4	1515	1566
2810408I11Rik	69	29	-39.6	-7.3871		0.665663	1.0912	3.97036e-07	1	1		0.000332581	-2.11214	-2.29231e-06	1	0.0248654		2.43711e-19	-8.85888	-3.86207e-06	5.95141e-15	1.21706e-17		6.61329e-05	-2.30476	-2.68935e-06	1	0.0104868		6.42126e-21	-9.66681	-4.2591e-06	1.56807e-16	4.35576e-19		4.10439e-08	-4.19428	-1.56975e-06	0.00100229	8.44391e-07		36	53	31	41	50	42.2	28	12
Cd27	565	305	419.8	5.62335		0.143494	1.22094	2.06182e-06	1	0.919491		8.64659e-05	1.70235	6.55441e-06	1	0.0111131		6.80289e-27	4.1895	2.97647e-05	1.66127e-22	5.72851e-25		0.0139119	1.3943	4.49259e-06	1	0.265413		7.00681e-21	3.43137	2.77029e-05	1.71106e-16	4.73979e-19		2.6623e-12	2.46101	2.32103e-05	6.50133e-08	1.23599e-10		91	82	106	103	72	90.8	154	119
Bhlha15	241	94	-137	-3.0088		0.780649	-1.03905	-8.04253e-07	1	1		0.107017	-1.24712	-4.23996e-06	1	0.595253		5.79013e-22	-4.07775	-1.61501e-05	1.41395e-17	3.58871e-20		0.184573	-1.20025	-3.4357e-06	1	0.870296		7.10941e-21	-3.92448	-1.53458e-05	1.73612e-16	4.79591e-19		6.50733e-16	-3.26973	-1.19101e-05	1.58909e-11	5.14269e-14		292	210	170	157	197	205.2	176	144
Lck	1007	553	731.2	5.66922		0.299981	-1.17227	-2.76101e-06	1	1		0.00020774	1.75301	1.41479e-05	1	0.0185992		2.68368e-17	3.62715	4.93598e-05	6.55355e-13	1.12218e-15		2.31897e-06	2.055	1.69089e-05	0.0566292	0.000993494		7.32367e-21	4.252	5.21208e-05	1.78844e-16	4.92683e-19		1.04066e-06	2.0691	3.52119e-05	0.0254129	1.54485e-05		193	144	207	224	146	182.8	171	243
Pik3r6	252	89	-124.4	-3.31227		0.974234	-1.0057	-1.03992e-07	1	1		0.50742	1.10452	1.91872e-06	1	1		5.22228e-21	-4.45543	-1.42373e-05	1.27528e-16	2.99362e-19		0.482421	1.11081	2.02271e-06	1	1		7.63128e-21	-4.43019	-1.41333e-05	1.86356e-16	5.11966e-19		1.89115e-23	-4.92111	-1.6156e-05	4.61819e-19	2.5236e-21		188	152	212	189	150	178.2	281	212
Tecpr1	542	278	387	4.02817		0.65476	1.05541	7.32453e-07	1	1		0.00758641	1.35978	4.75562e-06	1	0.160816		1.10374e-22	2.98002	2.61721e-05	2.69533e-18	7.14941e-21		0.0269623	1.28839	4.02316e-06	1	0.379493		7.65449e-21	2.82356	2.54396e-05	1.86923e-16	5.12117e-19		6.05436e-13	2.19155	2.14165e-05	1.47847e-08	3.17269e-11		147	103	132	130	127	127.8	152	149
Snord17	13304	8403	10679.4	4.42157		0.528322	1.07616	2.47178e-05	1	1		0.000757002	1.48084	0.000156054	1	0.0421093		2.60251e-23	3.27225	0.000737452	6.35533e-19	1.75561e-21		0.00610772	1.37604	0.000131337	1	0.165309		7.88589e-21	3.04067	0.000712734	1.92573e-16	5.26157e-19		1.45466e-11	2.20973	0.000581398	3.55228e-07	5.80438e-10		3922	2987	3113	2537	3047	3121.2	3240	4544
C7	176	80	-112.8	-16.6667		0.0878595	-1.48402	-4.03766e-06	1	0.810266		0.45394	-1.18739	-1.95368e-06	1	1		1.44713e-26	-21.4527	-1.18026e-05	3.53389e-22	1.202e-24		0.336863	1.24982	2.08399e-06	1	1		8.41373e-21	-14.4558	-7.76492e-06	2.05463e-16	5.59845e-19		6.547e-24	-18.0671	-9.84891e-06	1.59878e-19	9.08397e-22		141	112	130	127	90	120	108	105
Inpp5f	1126	488	735.4	3.13779		0.917562	1.01046	3.70691e-07	1	1		0.00736133	1.27712	9.81988e-06	1	0.159506		3.29048e-21	2.33575	4.73336e-05	8.03535e-17	1.92233e-19		0.0101235	1.2639	9.44919e-06	1	0.22232		8.97907e-21	2.31157	4.69629e-05	2.19269e-16	5.9584e-19		1.26183e-11	1.82893	3.75137e-05	3.08139e-07	5.0848e-10		338	301	380	363	338	344	362	388
Sept6	2135	1245	1656.4	3.46708		0.682233	-1.04253	-2.93045e-06	1	1		0.000200504	1.45856	3.29363e-05	1	0.0182698		3.72703e-19	2.48732	0.000106828	9.10142e-15	1.81303e-17		3.67381e-05	1.5206	3.58668e-05	0.897144	0.00679654		9.5703e-21	2.59312	0.000109758	2.33707e-16	6.33351e-19		1.15706e-07	1.70533	7.38917e-05	0.00282555	2.14485e-06		725	626	801	728	607	697.4	804	964
Bora	235	93	-164.8	-2.32476		0.375653	-1.09866	-2.68948e-06	1	1		0.275764	-1.12374	-3.29801e-06	1	0.851933		2.56827e-24	-3.10348	-2.02994e-05	6.27172e-20	1.86104e-22		0.840093	-1.02283	-6.08531e-07	1	1		1.25232e-20	-2.82479	-1.76099e-05	3.05816e-16	8.26528e-19		1.22434e-19	-2.76173	-1.70014e-05	2.98984e-15	1.28873e-17		303	249	263	285	346	289.2	245	173
Pde4b	1161	650	840.2	3.86172		0.422306	1.08953	2.70056e-06	1	1		0.00536848	1.34378	1.03692e-05	1	0.133445		6.49699e-24	2.88758	5.69345e-05	1.58656e-19	4.57223e-22		0.0476544	1.23335	7.66868e-06	1	0.503339		1.30809e-20	2.65029	5.42339e-05	3.19435e-16	8.61012e-19		1.95643e-13	2.14885	4.65652e-05	4.77759e-09	1.11626e-11		238	243	384	306	297	293.6	354	343
Ebf1	2303	886	1558.6	7.66638		0.118658	-1.32531	-7.79076e-06	1	0.882617		0.00269649	1.71643	2.27391e-05	1	0.0895895		2.71485e-15	4.30065	0.000104761	6.62967e-11	8.72325e-14		5.94701e-06	2.2748	3.05299e-05	0.145226	0.00186187		1.57976e-20	5.69969	0.000112552	3.85777e-16	1.03703e-18		3.44719e-07	2.50558	8.20223e-05	0.00841805	5.7737e-06		399	222	322	306	279	305.6	324	493
Filip1l	6290	3628	4802.6	4.03386		0.0573641	1.2043	3.3276e-05	1	0.720235		0.0038323	1.32715	5.32859e-05	1	0.110369		1.48681e-28	3.01079	0.000327512	3.63079e-24	1.34974e-26		0.319978	1.10201	2.00099e-05	1	1		1.61033e-20	2.50003	0.000294236	3.93243e-16	1.05427e-18		8.45442e-17	2.26861	0.000274226	2.06457e-12	7.34722e-15		1610	1566	1612	1704	1423	1583	1983	1691
Dgkg	436	223	-264.8	-2.64472		0.79696	1.03467	1.46227e-06	1	1		0.478267	1.09715	4.09701e-06	1	1		1.76872e-19	-3.39769	-2.97607e-05	4.31921e-15	8.92398e-18		0.65346	1.06038	2.63473e-06	1	1		1.84428e-20	-3.5155	-3.1223e-05	4.50373e-16	1.20421e-18		4.04875e-22	-3.72777	-3.38577e-05	9.88705e-18	5.04441e-20		397	336	498	395	417	408.6	549	459
Ablim1	4297	2238	3262.4	5.37319		0.651963	-1.0681	-5.20644e-06	1	1		1.17906e-05	1.8996	7.34652e-05	0.287926	0.00293802		9.07183e-19	3.75532	0.000225011	2.21534e-14	4.3353e-17		1.41619e-06	2.02896	7.86716e-05	0.0345833	0.000678104		2.10043e-20	4.01104	0.000230217	5.12925e-16	1.3678e-18		3.00752e-06	1.9769	0.000151545	0.0734437	4.04872e-05		819	669	826	960	698	794.4	882	1353
Cd3e	939	675	758.6	6.32725		0.650358	1.07603	1.11696e-06	1	1		0.000626879	1.71847	1.05556e-05	1	0.0371458		4.32934e-22	4.72898	5.47855e-05	1.05722e-17	2.697e-20		0.00302167	1.59705	9.43867e-06	1	0.111972		2.15438e-20	4.39485	5.36685e-05	5.261e-16	1.3992e-18		7.80188e-11	2.75185	4.42298e-05	1.90522e-06	2.77324e-09		171	140	173	134	94	142.4	175	174
Cxxc5	344	238	278.4	4.42857		0.755663	-1.04343	-3.61982e-07	1	1		0.00185155	1.5192	4.51559e-06	1	0.0725754		3.80682e-19	3.19779	1.91147e-05	9.29625e-15	1.84794e-17		0.000587119	1.58517	4.87757e-06	1	0.0415134		2.29104e-20	3.33666	1.94767e-05	5.59472e-16	1.48401e-18		4.51321e-09	2.10492	1.45991e-05	0.000110213	1.13271e-07		95	67	114	87	59	84.4	100	123
Grap2	2095	1291	1556	5.08828		0.0334578	1.28365	1.11438e-05	1	0.598623		9.86116e-05	1.57902	2.27478e-05	1	0.0120206		3.83383e-29	3.7834	0.00010935	9.36221e-25	3.54629e-27		0.0753721	1.2301	1.1604e-05	1	0.615787		3.06464e-20	2.94737	9.82066e-05	7.48386e-16	1.97986e-18		6.36827e-14	2.39604	8.66025e-05	1.55513e-09	3.89917e-12		435	441	304	378	345	380.6	387	578
Cd63	601	347	-374.8	-2.7256		1	1.00018	1.09654e-08	1	1		0.482615	1.09924	6.00818e-06	1	1		3.22857e-20	-3.62839	-4.38546e-05	7.88418e-16	1.74044e-18		0.484161	1.09904	5.99722e-06	1	1		3.16191e-20	-3.62905	-4.38655e-05	7.72138e-16	2.0373e-18		7.38426e-23	-3.98849	-4.98627e-05	1.80324e-18	9.59169e-21		544	550	664	744	458	592	784	734
Gm11346	320	135	193	9.77273		0.629607	-1.11887	-2.69079e-07	1	1		0.00192104	1.97225	2.46247e-06	1	0.0744633		2.00636e-18	6.45281	1.38106e-05	4.89953e-14	9.36812e-17		0.000337516	2.20669	2.73155e-06	1	0.0290216		3.81465e-20	7.21985	1.40797e-05	9.31537e-16	2.45141e-18		4.49857e-09	3.2718	1.13481e-05	0.000109855	1.1302e-07		26	15	27	26	28	24.4	26	59
Mgst1	233	120	-148.2	-2.26235		0.0412975	1.26764	5.77566e-06	1	0.645224		0.392976	1.10618	2.2913e-06	1	0.958583		6.44877e-13	-2.38939	-1.25485e-05	1.57479e-08	1.44079e-11		0.241744	-1.14596	-3.48435e-06	1	0.95216		4.3071e-20	-3.02888	-1.83242e-05	1.05179e-15	2.76061e-18		1.20094e-15	-2.64309	-1.48398e-05	2.9327e-11	9.0237e-14		191	185	247	247	182	210.4	311	210
Cpm	473	207	350.2	11.3		0.0504476	-1.56276	-1.95659e-06	1	0.689		0.00857153	1.79369	4.3124e-06	1	0.172846		5.74627e-14	5.41312	2.3978e-05	1.40324e-09	1.52692e-12		6.07811e-06	2.80312	6.26899e-06	0.148427	0.00187883		4.71726e-20	8.45943	2.59346e-05	1.15196e-15	3.01559e-18		3.58479e-07	3.01787	1.96656e-05	0.00875406	5.98773e-06		66	51	46	52	47	52.4	46	97
Cdca5	280	87	-195.4	-2.87165		0.415453	-1.10802	-2.99883e-06	1	1		0.463188	-1.09749	-2.73249e-06	1	1		2.93275e-23	-3.73737	-2.25295e-05	7.16178e-19	1.97294e-21		0.942467	1.00959	2.66338e-07	1	1		4.74827e-20	-3.37301	-1.95307e-05	1.15953e-15	3.02749e-18		3.19936e-20	-3.40537	-1.9797e-05	7.81283e-16	3.48787e-18		252	343	289	317	298	299.8	260	219
Rnase6	620	374	467	4.03641		1	-1.00136	-2.14271e-08	1	1		2.72556e-06	1.76774	1.21439e-05	0.0665583	0.00115409		5.25748e-20	3.02037	3.19575e-05	1.28388e-15	2.76697e-18		2.59452e-06	1.77014	1.21653e-05	0.0633581	0.0010219		4.81001e-20	3.02447	3.1979e-05	1.17461e-15	3.05887e-18		4.79314e-06	1.7086	1.98136e-05	0.117048	6.12178e-05		109	134	192	186	152	154.6	261	210
BC147527	258	149	191.2	7.08917		0.581694	-1.12094	-3.9066e-07	1	1		0.0147508	1.57803	2.0929e-06	1	0.234362		5.39217e-18	4.72691	1.34943e-05	1.31677e-13	2.43544e-16		0.00236267	1.76888	2.48356e-06	1	0.0950519		5.05131e-20	5.2986	1.38849e-05	1.23353e-15	3.20397e-18		3.26564e-10	2.99546	1.14014e-05	7.97469e-06	1.01718e-08		24	51	28	53	22	35.6	42	60
Dyrk2	425	256	314	3.67462		0.782627	1.03441	4.19183e-07	1	1		0.00897654	1.337	4.10596e-06	1	0.177496		5.30364e-21	2.72229	2.09838e-05	1.29515e-16	3.03314e-19		0.020139	1.29253	3.68678e-06	1	0.327304		6.19545e-20	2.63174	2.05646e-05	1.51293e-15	3.91951e-18		9.6533e-12	2.03611	1.68778e-05	2.35734e-07	4.02276e-10		156	91	120	108	112	117.4	172	142
Dbi	327	132	-188.4	-1.8674		0.825816	-1.02175	-8.84142e-07	1	1		0.824209	-1.02205	-8.96213e-07	1	1		8.1723e-21	-2.4912	-2.48672e-05	1.99568e-16	4.61962e-19		1	-1.0003	-1.20709e-08	1	1		6.48206e-20	-2.43818	-2.39831e-05	1.58292e-15	4.09023e-18		1.03977e-19	-2.43746	-2.3971e-05	2.53912e-15	1.10397e-17		306	397	452	460	413	405.6	410	394
Itga5	206	143	-149.8	-2.05642		0.276537	1.12176	3.26778e-06	1	1		1.35015e-05	-1.60591	-1.01255e-05	0.329706	0.00320103		7.27436e-16	-2.42005	-1.57475e-05	1.7764e-11	2.51615e-14		6.01831e-08	-1.80145	-1.33933e-05	0.00146967	0.000135232		8.09175e-20	-2.71473	-1.90152e-05	1.97601e-15	5.0928e-18		0.000259954	-1.50697	-5.62194e-06	1	0.00206631		194	262	235	283	331	261	171	127
Gabra4	39	24	-30.2	-19.875		0.112053	1.48871	1.08483e-06	1	0.869249		0.358237	-1.27091	-4.73167e-07	1	0.925828		7.34886e-15	-16.2605	-2.08326e-06	1.79459e-10	2.21281e-13		0.0115713	-1.89201	-1.55799e-06	1	0.241177		8.58218e-20	-24.2072	-3.16809e-06	2.09577e-15	5.38758e-18		5.52474e-12	-12.7944	-1.6101e-06	1.34914e-07	2.40061e-10		20	28	26	12	21	21.4	23	4
Rcc1	339	147	-227	-2.05288		0.0664162	-1.17604	-6.79023e-06	1	0.752435		0.00186887	-1.31917	-1.09754e-05	1	0.0729039		1.31522e-27	-2.70399	-2.85866e-05	3.21177e-23	1.16369e-25		0.200451	-1.12171	-4.18515e-06	1	0.895373		8.91881e-20	-2.29923	-2.17964e-05	2.17797e-15	5.58455e-18		6.72977e-15	-2.04977	-1.76112e-05	1.64341e-10	4.62932e-13		419	486	395	529	384	442.6	329	240
Tmed3	448	180	-269.6	-2.23556		0.00183534	1.43852	1.53139e-05	1	0.137482		0.0758783	1.23134	8.07866e-06	1	0.516586		1.19939e-09	-2.07	-1.80513e-05	2.92891e-05	1.6727e-08		0.182693	-1.16826	-7.23522e-06	1	0.868492		1.0013e-19	-2.97774	-3.33652e-05	2.44517e-15	6.25364e-18		6.64716e-15	-2.54887	-2.613e-05	1.62324e-10	4.60821e-13		284	409	367	333	310	340.6	408	447
Klf2	1243	901	1024	6.57734		0.69608	1.06791	1.29762e-06	1	1		0.000128926	1.87694	1.67561e-05	1	0.0138694		3.9348e-21	4.86891	7.39248e-05	9.60878e-17	2.27696e-19		0.000581726	1.75758	1.54585e-05	1	0.0414161		1.07794e-19	4.55928	7.26272e-05	2.63232e-15	6.7151e-18		4.72868e-09	2.59406	5.71687e-05	0.000115474	1.17982e-07		271	133	179	185	150	183.6	279	308
Angptl1	507	192	360.2	7.57299		0.216171	-1.26641	-1.51396e-06	1	1		0.00498139	1.6843	4.92479e-06	1	0.127779		1.90198e-15	4.37667	2.43013e-05	4.64463e-11	6.24278e-14		5.77056e-05	2.13301	6.43875e-06	1	0.00938705		1.28574e-19	5.54265	2.58153e-05	3.13978e-15	7.98927e-18		1.12949e-07	2.59851	1.93765e-05	0.00275821	2.10076e-06		96	47	63	74	66	69.2	82	91
Ephx1	822	369	588.6	5.21633		0.97046	1.00765	1.10959e-07	1	1		0.00389697	1.5324	7.72111e-06	1	0.111303		9.91107e-20	3.83448	4.1107e-05	2.42028e-15	5.12772e-18		0.00450244	1.52076	7.61015e-06	1	0.140046		1.34928e-19	3.80537	4.09961e-05	3.29494e-15	8.36279e-18		1.85989e-10	2.50227	3.33859e-05	4.54186e-06	6.13765e-09		175	81	159	141	142	139.6	186	188
Peli1	1407	752	1004.4	2.71049		0.944478	1.00601	3.63851e-07	1	1		0.00715658	1.23397	1.41723e-05	1	0.157445		9.28251e-20	2.0192	6.17361e-05	2.26679e-15	4.82296e-18		0.00888962	1.2266	1.38085e-05	1	0.205836		1.79375e-19	2.00714	6.13722e-05	4.38034e-15	1.10895e-17		1.52216e-10	1.63634	4.75638e-05	3.71711e-06	5.11999e-09		618	589	648	545	536	587.2	624	640
Snora28	468	323	391.2	4.34359		0.220997	1.1607	1.92963e-06	1	1		1.06843e-05	1.6852	8.22757e-06	0.260911	0.00280549		2.44784e-24	3.27471	2.73138e-05	5.97762e-20	1.78436e-22		0.00149519	1.45188	6.29794e-06	1	0.0721507		1.94222e-19	2.82132	2.53842e-05	4.74289e-15	1.1977e-17		3.95858e-09	1.94322	1.90863e-05	9.66685e-05	1.00801e-07		100	131	144	112	98	117	163	147
Chst3	3432	1554	2576	7.92473		0.0987107	-1.36516	-1.38507e-05	1	0.840994		0.000348154	1.96487	4.99624e-05	1	0.0256102		3.84666e-14	4.34226	0.000173066	9.39355e-10	1.04489e-12		2.3457e-07	2.68237	6.38131e-05	0.00572821	0.000249052		1.97418e-19	5.92787	0.000186917	4.82095e-15	1.21434e-17		2.62832e-05	2.20994	0.000123104	0.641837	0.000279302		490	439	622	660	324	507	542	1100
Snora68	841	521	685.6	4.43487		0.000627075	1.40499	8.30854e-06	1	0.071224		1.2029e-10	1.88717	1.82009e-05	2.93749e-06	1.46874e-06		6.39722e-35	3.32049	4.76062e-05	1.5622e-30	7.54687e-33		0.00230525	1.3432	9.89232e-06	1	0.0936675		2.15072e-19	2.36336	3.92976e-05	5.25205e-15	1.31961e-17		2.65366e-09	1.7595	2.94053e-05	6.48025e-05	6.99811e-08		211	209	200	220	158	199.6	293	315
Csnk1g3	1523	595	1017.8	3.16185		0.578044	1.05214	2.52941e-06	1	1		0.00892327	1.26622	1.29151e-05	1	0.177016		1.58085e-21	2.3439	6.51955e-05	3.86043e-17	9.46185e-20		0.0396399	1.20347	1.03857e-05	1	0.460998		2.58942e-19	2.22774	6.26661e-05	6.32337e-15	1.5848e-17		4.02739e-12	1.85109	5.22804e-05	9.83489e-08	1.79142e-10		521	488	477	477	391	470.8	536	494
St8sia4	1911	1194	1549.2	3.4971		0.137935	1.1471	9.37745e-06	1	0.910677		0.000109398	1.42937	2.73722e-05	1	0.0125423		2.10933e-25	2.61787	0.000103139	5.15099e-21	1.62492e-23		0.0168112	1.24607	1.79948e-05	1	0.297927		2.64091e-19	2.28217	9.37616e-05	6.44911e-15	1.61228e-17		3.40844e-11	1.83149	7.57668e-05	8.32341e-07	1.27464e-09		576	546	756	664	560	620.4	810	727
Siva1	243	99	-160	-2.41093		0.125821	-1.17483	-4.15817e-06	1	0.895466		0.00337136	-1.36654	-7.49471e-06	1	0.102593		1.35661e-25	-3.16715	-1.91195e-05	3.31284e-21	1.06522e-23		0.16016	-1.16318	-3.33654e-06	1	0.828016		2.85536e-19	-2.69583	-1.49613e-05	6.97278e-15	1.73885e-17		5.04881e-14	-2.31764	-1.16248e-05	1.23292e-09	3.12131e-12		222	337	270	309	229	273.4	181	172
Nt5dc2	176	72	-106	-2.74917		0.0412199	1.31611	4.10971e-06	1	0.645224		0.873494	-1.02378	-3.01989e-07	1	1		2.48528e-12	-2.75215	-8.27698e-06	6.06905e-08	5.08722e-11		0.0286546	-1.34741	-4.4117e-06	1	0.393337		3.11695e-19	-3.62213	-1.23867e-05	7.6116e-15	1.89343e-17		9.90475e-12	-2.68822	-7.97499e-06	2.41874e-07	4.10652e-10		66	136	146	158	132	127.6	152	80
Cd38	1209	559	861.6	3.80469		0.659022	1.05131	1.61862e-06	1	1		0.0267429	1.28138	8.87655e-06	1	0.325555		6.03271e-21	2.83885	5.80098e-05	1.47319e-16	3.434e-19		0.0765726	1.21884	7.25793e-06	1	0.618488		3.19399e-19	2.7003	5.63912e-05	7.79972e-15	1.93541e-17		5.21324e-13	2.21547	4.91333e-05	1.27307e-08	2.76155e-11		277	309	330	332	288	307.2	337	382
Tlr9	625	375	476	5.05451		0.715392	-1.05836	-7.06802e-07	1	1		0.00328059	1.54628	7.00165e-06	1	0.101036		7.4977e-18	3.56442	3.28678e-05	1.83094e-13	3.34724e-16		0.000896255	1.63653	7.70845e-06	1	0.0535123		3.56099e-19	3.77245	3.35746e-05	8.69594e-15	2.15246e-17		6.88244e-09	2.30515	2.58662e-05	0.000168069	1.66076e-07		95	104	162	158	108	125.4	122	156
Clec2i	675	355	522	8.25		0.404626	-1.18011	-1.33159e-06	1	1		0.00369917	1.77274	6.74201e-06	1	0.108282		2.32263e-16	5.19808	3.66272e-05	5.67185e-12	8.60676e-15		0.000197803	2.09203	8.0736e-06	1	0.0205458		4.24924e-19	6.13431	3.79588e-05	1.03766e-14	2.56213e-17		3.06348e-08	2.93222	2.98852e-05	0.000748103	6.48269e-07		121	59	61	87	90	83.6	62	186
Rnase2a	332	84	-124.8	-105		0.822645	1.09042	1.09672e-06	1	1		0.0233838	-2.4093	-7.0946e-06	1	0.304713		1.51925e-18	-117.396	-1.20254e-05	3.71e-14	7.14836e-17		0.0129583	-2.62715	-8.19132e-06	1	0.256262		4.45484e-19	-128.011	-1.31221e-05	1.08787e-14	2.67949e-17		2.45591e-13	-48.7262	-4.93083e-06	5.99734e-09	1.36614e-11		19	84	175	123	192	118.6	26	64
Stk10	4589	2468	3536.8	3.32348		0.191948	1.12219	1.91761e-05	1	0.990885		0.000308777	1.37539	5.89141e-05	1	0.0240905		2.49988e-24	2.47436	0.000231386	6.1047e-20	1.81688e-22		0.0210188	1.22564	3.9738e-05	1	0.333943		4.63175e-19	2.20495	0.00021221	1.13107e-14	2.77905e-17		2.70743e-11	1.79902	0.000172472	6.61154e-07	1.03114e-09		1725	1306	1763	1606	1211	1522.2	2067	1925
Klhl42	558	305	412.8	3.08907		0.192767	-1.13368	-2.71227e-06	1	0.991029		0.0204822	1.24983	5.74665e-06	1	0.28419		2.67456e-14	2.03692	2.38512e-05	6.53127e-10	7.4219e-13		0.00029344	1.41691	8.45892e-06	1	0.0269392		4.70453e-19	2.30921	2.65635e-05	1.14885e-14	2.80891e-17		1.50533e-07	1.62975	1.81046e-05	0.00367601	2.72903e-06		270	197	212	218	214	222.2	218	251
Cd177	1826	583	-993.2	-7.96494		0.00376344	2.00618	5.83815e-05	1	0.209347		0.156821	1.40237	2.3347e-05	1	0.692056		7.79456e-11	-5.16154	-4.67817e-05	1.90343e-06	1.29397e-09		0.133698	-1.43056	-3.50345e-05	1	0.775513		4.70367e-19	-10.355	-0.000105163	1.14864e-14	2.80891e-17		1.24183e-14	-7.23841	-7.01287e-05	3.03255e-10	8.28567e-13		296	847	879	353	471	569.2	427	712
Cebpb	197	108	-127	-1.97542		0.845987	-1.02091	-5.40532e-07	1	1		0.00879435	-1.31473	-6.31784e-06	1	0.175313		8.1895e-20	-2.64917	-1.64295e-05	1.99988e-15	4.28239e-18		0.0155364	-1.2878	-5.77731e-06	1	0.283769		4.73888e-19	-2.59491	-1.5889e-05	1.15723e-14	2.82252e-17		1.02418e-10	-2.01499	-1.01116e-05	2.50105e-06	3.56783e-09		269	256	285	294	182	257.2	212	178
Cyp11a1	152	40	-82.8	-13.1765		0.0185148	-1.59171	-2.893e-06	1	0.464122		0.141896	1.32817	2.55385e-06	1	0.664105		1.17673e-27	-14.3602	-7.24027e-06	2.87358e-23	1.04494e-25		0.000136536	2.11406	5.44685e-06	1	0.0155804		5.0061e-19	-9.02182	-4.34727e-06	1.22249e-14	2.97443e-17		2.23384e-33	-19.0727	-9.79412e-06	5.45503e-29	3.92448e-31		69	58	94	101	58	76	154	105
Blk	1257	569	922.4	9.29496		0.118605	-1.38433	-4.38005e-06	1	0.882617		0.000851565	1.99459	1.56913e-05	1	0.0459432		4.23961e-14	4.99555	6.30365e-05	1.03531e-09	1.14652e-12		1.30858e-06	2.76117	2.00714e-05	0.0319556	0.000652155		5.68965e-19	6.91549	6.74166e-05	1.38941e-14	3.37236e-17		7.82528e-06	2.50455	4.73452e-05	0.191093	9.43671e-05		202	125	175	162	99	152.6	156	325
Ssr2	243	148	-156.8	-1.74454		0.197006	1.12738	4.27239e-06	1	0.996867		0.085628	-1.17474	-4.9891e-06	1	0.54504		2.67118e-14	-2.0687	-1.73276e-05	6.52301e-10	7.42095e-13		0.00263919	-1.32437	-9.26149e-06	1	0.102619		5.87918e-19	-2.3322	-2.16e-05	1.4357e-14	3.47626e-17		4.58445e-09	-1.76099	-1.23385e-05	0.000111952	1.14941e-07		269	319	404	348	296	327.2	364	167
Klri1	168	67	105.8	9.9661		0.00839276	-1.88231	-1.08087e-06	1	0.320507		1	1.00015	3.53601e-10	1	1		6.54372e-11	3.96842	6.84491e-06	1.59798e-06	1.09601e-09		0.0093885	1.8826	1.08122e-06	1	0.212729		5.89614e-19	7.46978	7.92578e-06	1.43984e-14	3.47787e-17		8.25521e-11	3.96781	6.84456e-06	2.01592e-06	2.92162e-09		24	13	26	12	35	22	24	13
Car4	195	57	-84.8	#DIV/0!		0.0560167	2.16341	4.74925e-06	1	0.715955		0.00641205	-3.19684	-2.80525e-06	1	0.148006		1.02798e-14	-334.487	-4.06999e-06	2.51032e-10	3.04281e-13		8.66591e-06	-6.91606	-7.5545e-06	0.211621	0.0025193		6.3479e-19	-723.632	-8.81924e-06	1.55016e-14	3.73532e-17		6.72848e-09	-104.631	-1.26474e-06	0.00016431	1.62683e-07		7	18	73	40	61	39.8	26	17
Tnfrsf13c	2505	1097	1944.8	5.03151		0.100625	-1.27045	-1.34037e-05	1	0.845581		0.00116024	1.60465	3.80719e-05	1	0.055482		1.90326e-13	2.95819	0.000123297	4.64775e-09	4.67406e-12		1.16292e-06	2.03863	5.14756e-05	0.0283986	0.000604225		6.59137e-19	3.75823	0.000136701	1.60961e-14	3.86926e-17		2.49559e-05	1.84351	8.52254e-05	0.609423	0.000267643		662	531	748	600	511	610.4	641	780
Gramd3	644	424	506.8	4.74852		0.450952	1.10719	1.49685e-06	1	1		5.17235e-06	1.82833	1.15672e-05	0.126309	0.001779		9.89443e-22	3.53468	3.53954e-05	2.41622e-17	5.99558e-20		0.000131905	1.65133	1.00703e-05	1	0.0151939		7.37775e-19	3.19248	3.38986e-05	1.80165e-14	4.3205e-17		2.34242e-07	1.93328	2.38282e-05	0.00572018	4.0742e-06		155	115	130	149	127	135.2	163	234
Hpgd	927	475	689.8	4.47681		0.0047591	1.34868	7.08326e-06	1	0.238639		0.0761703	1.20883	4.24226e-06	1	0.517449		4.29334e-31	3.3497	4.77328e-05	1.04843e-26	4.55841e-29		0.304445	-1.11569	-2.84101e-06	1	1		7.63835e-19	2.48368	4.06496e-05	1.86528e-14	4.4624e-17		8.79755e-23	2.77103	4.34906e-05	2.14836e-18	1.1367e-20		190	221	192	239	150	198.4	250	193
Arhgap27os3	728	232	498.6	5.00804		0.376864	1.12897	1.65792e-06	1	1		2.74108e-06	1.87896	1.12988e-05	0.0669372	0.00115409		3.33228e-22	3.66449	3.42513e-05	8.13743e-18	2.08652e-20		0.000129165	1.66431	9.64086e-06	1	0.0151314		7.81384e-19	3.24586	3.25934e-05	1.90814e-14	4.55403e-17		2.50205e-07	1.95028	2.29525e-05	0.00611001	4.33027e-06		149	106	128	132	107	124.4	145	214
Prdx4	225	91	-167	-2.40336		0.213053	-1.14905	-3.83361e-06	1	1		0.228275	-1.14366	-3.71245e-06	1	0.796268		8.25428e-24	-3.23148	-2.04084e-05	2.01569e-19	5.77563e-22		0.977449	1.00471	1.21163e-07	1	1		7.86872e-19	-2.81231	-1.65748e-05	1.92154e-14	4.5751e-17		8.34799e-19	-2.82556	-1.6696e-05	2.03858e-14	8.42388e-17		324	267	321	266	252	286	308	176
Dtx1	1647	951	1296	9.57143		0.228325	1.25849	4.06713e-06	1	1		1.66732e-05	2.27261	2.00234e-05	0.407159	0.00357988		6.82541e-23	7.07523	9.55884e-05	1.66676e-18	4.48055e-21		0.00172422	1.80582	1.59563e-05	1	0.0784048		7.90818e-19	5.62199	9.15213e-05	1.93118e-14	4.58712e-17		1.94152e-09	3.11326	7.5565e-05	4.7412e-05	5.31525e-08		208	97	140	163	148	151.2	205	297
Eme1	162	73	-104	-2.76271		0.873856	1.02333	3.83401e-07	1	1		0.496873	-1.09987	-1.49235e-06	1	1		4.28176e-18	-3.55179	-1.18081e-05	1.04561e-13	1.95806e-16		0.396996	-1.12553	-1.87575e-06	1	1		8.57047e-19	-3.63465	-1.21915e-05	2.09291e-14	4.9595e-17		1.55974e-15	-3.22929	-1.03158e-05	3.8089e-11	1.15421e-13		142	204	179	138	137	160	137	101
Btla	2979	1421	2122.8	8.03846		0.43762	-1.16166	-5.00387e-06	1	1		0.000222789	2.0433	3.75143e-05	1	0.0193612		3.08223e-16	5.12432	0.0001483	7.52681e-12	1.12677e-14		8.77395e-06	2.37361	4.25182e-05	0.21426	0.00252071		9.09131e-19	5.95271	0.000153304	2.2201e-14	5.24846e-17		2.01117e-06	2.50787	0.000110786	0.0491129	2.80966e-05		504	287	389	323	228	346.2	348	715
Gpr171	368	242	276.6	5.61		0.55455	-1.10582	-6.52661e-07	1	1		0.043328	1.398	2.71457e-06	1	0.404461		1.19256e-16	3.80758	1.91489e-05	2.91222e-12	4.70472e-15		0.00823664	1.54594	3.36723e-06	1	0.197529		9.57924e-19	4.21049	1.98016e-05	2.33925e-14	5.5171e-17		2.60986e-10	2.72358	1.64343e-05	6.37327e-06	8.33108e-09		74	79	58	59	60	66	55	91
Prr11	428	122	-253.6	-2.61529		0.741798	1.04473	1.8067e-06	1	1		0.718379	-1.04955	-1.90674e-06	1	1		1.46992e-17	-3.23372	-2.78977e-05	3.58955e-13	6.35318e-16		0.488344	-1.0965	-3.71343e-06	1	1		9.67017e-19	-3.37837	-2.97044e-05	2.36145e-14	5.55636e-17		3.13587e-16	-3.08105	-2.59909e-05	7.65779e-12	2.59586e-14		326	451	373	438	383	394.2	387	310
Klri2	84	64	72.8	10.1		0.864285	1.08873	7.43274e-08	1	1		0.0212052	1.83742	7.01477e-07	1	0.287684		1.43961e-19	7.52755	5.46788e-06	3.51552e-15	7.324e-18		0.0401055	1.68767	6.2715e-07	1	0.463042		1.01585e-18	6.91405	5.39356e-06	2.48071e-14	5.82326e-17		1.06774e-11	4.0968	4.76641e-06	2.60743e-07	4.41937e-10		7	5	6	8	14	8	14	9
Mapk12	113	63	80.8	6.94118		0.440679	1.19224	2.71279e-07	1	1		0.0211644	1.59326	8.37152e-07	1	0.287609		9.55433e-22	5.13866	5.84011e-06	2.33317e-17	5.81837e-20		0.139662	1.33635	5.65873e-07	1	0.788567		1.0416e-18	4.31007	5.56883e-06	2.54359e-14	5.95689e-17		5.36909e-13	3.22525	5.00295e-06	1.31113e-08	2.83182e-11		14	8	13	17	16	13.6	19	16
Foxo1	1451	778	982	3.98118		0.950375	-1.00791	-2.67321e-07	1	1		0.00136796	1.48332	1.64598e-05	1	0.0610705		1.88743e-18	2.95225	6.64851e-05	4.60911e-14	8.84667e-17		0.0010821	1.49505	1.67271e-05	1	0.0595136		1.05905e-18	2.97561	6.67524e-05	2.58621e-14	6.04254e-17		1.59068e-08	1.9903	5.00254e-05	0.000388445	3.59339e-07		339	283	379	345	306	330.4	375	415
Arl5c	239	120	192.4	4.91057		0.560212	-1.09877	-5.04584e-07	1	1		0.000937279	1.64325	3.61065e-06	1	0.047585		1.40477e-16	3.30521	1.29393e-05	3.43046e-12	5.49753e-15		9.43813e-05	1.80556	4.11523e-06	1	0.0127337		1.10571e-18	3.63167	1.34439e-05	2.70014e-14	6.29404e-17		6.10095e-07	2.01138	9.32868e-06	0.0148985	9.59338e-06		65	54	63	53	37	54.4	73	88
Traf3ip2	479	236	358.4	3.50629		1	1.0013	1.91272e-08	1	1		0.00388508	1.3795	5.58712e-06	1	0.111093		1.05679e-18	2.60344	2.36065e-05	2.58069e-14	5.03058e-17		0.00403616	1.37771	5.56799e-06	1	0.132368		1.17128e-18	2.60007	2.35874e-05	2.86028e-14	6.6518e-17		2.30165e-09	1.88724	1.80194e-05	5.62064e-05	6.20379e-08		115	126	169	142	163	143	172	149
Klhl24	1914	1099	1417.8	2.84465		0.957735	-1.00468	-3.70416e-07	1	1		0.000587474	1.34298	2.72495e-05	1	0.0359552		1.98297e-18	2.11541	8.86178e-05	4.84242e-14	9.27666e-17		0.000477518	1.34927	2.76199e-05	1	0.0363271		1.21673e-18	2.12532	8.89882e-05	2.97125e-14	6.89385e-17		8.67079e-08	1.57516	6.13683e-05	0.00211741	1.65552e-06		757	796	862	760	686	772.2	1015	1019
Col6a2	458	207	-249.6	-4.15152		0.188857	1.274	7.3696e-06	1	0.985297		0.000537054	-1.91917	-1.28819e-05	1	0.0339349		2.31451e-14	-4.44322	-2.08433e-05	5.65203e-10	6.52659e-13		2.25868e-06	-2.44501	-2.02515e-05	0.0551569	0.000992484		1.28795e-18	-5.66065	-2.82129e-05	3.14516e-14	7.28047e-17		1.42441e-05	-2.31518	-7.96136e-06	0.347841	0.000161756		119	241	324	202	418	260.8	103	114
Traf5	457	286	373.4	3.27406		0.430958	-1.08585	-1.4532e-06	1	1		0.00790269	1.31769	5.83952e-06	1	0.164521		7.13532e-16	2.25586	2.30844e-05	1.74245e-11	2.4782e-14		0.000591743	1.4308	7.29271e-06	1	0.041524		1.52255e-18	2.44952	2.45376e-05	3.71807e-14	8.58677e-17		7.84739e-08	1.71198	1.72449e-05	0.00191633	1.51849e-06		173	194	166	158	199	178	182	214
Zfp827	290	195	237	4.31933		0.182756	-1.20568	-1.52059e-06	1	0.979101		0.599989	1.07897	7.03921e-07	1	1		6.32899e-14	2.67752	1.49527e-05	1.54554e-09	1.66725e-12		0.0633746	1.30089	2.22451e-06	1	0.570022		1.66428e-18	3.22823	1.64733e-05	4.06416e-14	9.36443e-17		3.85415e-12	2.48155	1.42488e-05	9.41184e-08	1.7333e-10		91	73	119	88	62	86.6	113	53
Aim1l	245	149	194.4	7.70345		0.118937	1.33606	1.00324e-06	1	0.884395		0.0292099	1.49541	1.47894e-06	1	0.336586		2.39377e-24	5.77004	1.42399e-05	5.8456e-20	1.75018e-22		0.552743	1.11927	4.75703e-07	1	1		1.70166e-18	4.3187	1.32367e-05	4.15546e-14	9.55279e-17		5.01219e-16	3.8585	1.2761e-05	1.22398e-11	4.01304e-14		32	34	32	31	16	29	34	43
Trib1	193	93	-119.2	-1.79361		0.249498	1.11778	2.91537e-06	1	1		0.510413	-1.06603	-1.53326e-06	1	1		2.30717e-14	-2.13491	-1.31587e-05	5.63411e-10	6.51342e-13		0.0702228	-1.19159	-4.44863e-06	1	0.599185		1.71128e-18	-2.38635	-1.6074e-05	4.17895e-14	9.58474e-17		4.14864e-12	-2.00267	-1.16254e-05	1.0131e-07	1.842e-10		261	202	276	265	198	240.4	262	188
5031414D18Rik	806	358	544.4	4.71351		0.838564	1.03208	4.85474e-07	1	1		0.000203682	1.67649	1.02369e-05	1	0.0183936		3.05339e-19	3.48629	3.76238e-05	7.45638e-15	1.50634e-17		0.00047328	1.62437	9.75143e-06	1	0.0363271		1.77602e-18	3.37792	3.71383e-05	4.33705e-14	9.90195e-17		6.52384e-08	2.07953	2.73869e-05	0.00159312	1.27962e-06		177	136	173	143	104	146.6	169	229
Jakmip1	1045	519	747.6	4.84568		0.143591	-1.23815	-4.75541e-06	1	0.919491		0.00043578	1.66314	1.63953e-05	1	0.0289178		1.48114e-13	2.92208	4.75209e-05	3.61696e-09	3.71351e-12		7.0688e-07	2.05922	2.11507e-05	0.017262	0.000523091		1.7738e-18	3.61797	5.22763e-05	4.33161e-14	9.90195e-17		7.76544e-05	1.75696	3.11256e-05	1	0.000724339		272	204	256	299	172	240.6	254	370
Malt1	3506	1673	2429.6	4.12609		0.753817	1.03918	3.14319e-06	1	1		0.000421121	1.53572	4.29768e-05	1	0.0284082		1.34623e-19	3.055	0.000164857	3.28749e-15	6.86323e-18		0.0013078	1.47782	3.98337e-05	1	0.067519		1.93727e-18	2.93981	0.000161713	4.73082e-14	1.07764e-16		1.47875e-08	1.98929	0.00012188	0.000361111	3.37144e-07		940	686	896	795	569	777.2	952	1160
Slc16a3	199	62	-117.4	-2.73669		0.321623	1.14948	2.49373e-06	1	1		0.756939	1.04628	7.72048e-07	1	1		5.85446e-15	-3.17124	-1.14224e-05	1.42966e-10	1.79155e-13		0.505745	-1.09863	-1.72169e-06	1	1		2.20233e-18	-3.64527	-1.39161e-05	5.37808e-14	1.22229e-16		6.36261e-16	-3.318	-1.21944e-05	1.55375e-11	5.04464e-14		148	169	197	135	160	161.8	169	169
Pycr1	84	32	-49.2	-6.34783		0.802232	-1.05248	-3.03898e-07	1	1		0.130581	-1.36462	-1.62857e-06	1	0.643289		3.26069e-19	-8.51832	-5.37957e-06	7.96259e-15	1.60213e-17		0.213018	-1.29658	-1.32467e-06	1	0.917676		2.21094e-18	-8.09361	-5.07567e-06	5.39911e-14	1.22429e-16		7.27838e-14	-6.24228	-3.751e-06	1.77738e-09	4.42134e-12		88	53	53	47	51	58.4	63	30
Rsph1	46	18	-27	-8.94118		0.566987	1.14288	3.91178e-07	1	1		0.43547	1.19132	5.23786e-07	1	0.993299		2.21721e-16	-10.0776	-2.46612e-06	5.41442e-12	8.25316e-15		0.859169	1.04238	1.32608e-07	1	1		2.5865e-18	-11.5175	-2.85729e-06	6.31622e-14	1.42901e-16		1.05086e-18	-12.0056	-2.9899e-06	2.5662e-14	1.05172e-16		37	27	21	28	19	26.4	27	31
Lincpint	792	327	481.8	4.65554		0.811463	1.03613	4.90591e-07	1	1		0.127378	1.23663	3.21276e-06	1	0.635795		3.37944e-19	3.4316	3.30146e-05	8.25259e-15	1.65383e-17		0.205479	1.1935	2.72217e-06	1	0.904117		2.6431e-18	3.31193	3.2524e-05	6.45446e-14	1.45699e-16		7.42226e-14	2.77497	2.98019e-05	1.81252e-09	4.49756e-12		128	119	180	120	112	131.8	155	188
Snord71	263	148	198.2	5.81068		0.330599	1.1744	7.39964e-07	1	1		0.00101152	1.69261	2.93862e-06	1	0.0502061		5.78418e-22	4.32371	1.41018e-05	1.4125e-17	3.58871e-20		0.020009	1.44125	2.19866e-06	1	0.325964		2.6896e-18	3.68162	1.33619e-05	6.56801e-14	1.47928e-16		1.21423e-10	2.55446	1.11632e-05	2.96515e-06	4.16453e-09		45	43	55	39	24	41.2	83	55
Ppm1k	557	310	396.8	3.25199		0.401129	1.08566	1.54739e-06	1	1		0.000565575	1.39295	7.09831e-06	1	0.0349654		1.15386e-21	2.43177	2.58633e-05	2.81773e-17	6.94023e-20		0.00920945	1.28305	5.55092e-06	1	0.210676		2.82051e-18	2.23989	2.43159e-05	6.88769e-14	1.54779e-16		1.39561e-09	1.74576	1.8765e-05	3.40807e-05	3.93088e-08		166	168	199	209	139	176.2	219	224
Edaradd	497	217	351.8	8.20902		0.661214	-1.09619	-4.8602e-07	1	1		0.651195	1.10394	5.75667e-07	1	1		8.42332e-17	5.52942	2.5087e-05	2.05697e-12	3.39435e-15		0.364182	1.21012	1.06169e-06	1	1		2.87897e-18	6.0613	2.5573e-05	7.03045e-14	1.57633e-16		3.09193e-15	5.00882	2.45113e-05	7.55049e-11	2.22728e-13		71	52	60	37	46	53.2	39	47
Thy1	462	331	354.8	3.88925		0.796492	-1.03407	-4.32142e-07	1	1		0.00765703	1.39613	5.19517e-06	1	0.161891		2.77809e-17	2.81662	2.38246e-05	6.78409e-13	1.15769e-15		0.00333412	1.4437	5.62732e-06	1	0.119337		2.92391e-18	2.9126	2.42567e-05	7.1402e-14	1.59736e-16		5.02008e-09	2.01745	1.86294e-05	0.00012259	1.24205e-07		137	118	155	122	104	127.2	140	163
H2-Ob	2242	1114	1541.6	6.74367		0.254776	-1.22627	-6.23607e-06	1	1		1.91616e-05	2.15268	3.89568e-05	0.467925	0.00396547		1.49056e-14	4.08149	0.000104144	3.63994e-10	4.30253e-13		7.75284e-08	2.63976	4.51929e-05	0.00189324	0.000135232		3.03901e-18	5.00499	0.000110381	7.42126e-14	1.65653e-16		0.00031255	1.89601	6.51877e-05	1	0.00241534		409	252	366	350	257	326.8	328	747
Akt3	1318	638	983.8	3.03685		0.100119	-1.16876	-8.37504e-06	1	0.844586		0.317145	1.10007	5.80441e-06	1	0.883118		1.28539e-12	1.94799	5.49844e-05	3.13891e-08	2.7462e-11		0.00822647	1.28572	1.41794e-05	1	0.197529		3.07406e-18	2.27673	6.33595e-05	7.50686e-14	1.67191e-16		1.1232e-09	1.77078	4.918e-05	2.74286e-05	3.21554e-08		583	577	559	521	568	561.6	583	505
Abcg3	2030	837	1331.8	3.40745		0.140487	1.14401	8.2633e-06	1	0.915148		0.217897	1.11999	6.88507e-06	1	0.781118		3.77605e-24	2.51505	8.69354e-05	9.22111e-20	2.68056e-22		0.814408	-1.02145	-1.37823e-06	1	1		3.16262e-18	2.19846	7.86721e-05	7.72311e-14	1.71625e-16		4.77168e-19	2.2456	8.00504e-05	1.16524e-14	4.85519e-17		494	648	591	605	464	560.4	755	528
Phxr4	329	148	211.8	5.35802		0.710391	-1.06756	-3.38503e-07	1	1		0.144566	1.27527	1.47251e-06	1	0.668484		8.57321e-17	3.73179	1.4613e-05	2.09358e-12	3.44906e-15		0.066763	1.36143	1.81101e-06	1	0.583519		3.87146e-18	3.98389	1.49515e-05	9.4541e-14	2.09625e-16		5.47272e-12	2.92627	1.31405e-05	1.33644e-07	2.38224e-10		49	55	43	62	51	52	79	62
Tuba8	153	74	-103.6	-2.67097		0.189192	1.19384	2.75791e-06	1	0.985297		0.279403	1.15758	2.24194e-06	1	0.851933		1.2922e-13	-2.90889	-9.33652e-06	3.15554e-09	3.26661e-12		0.830877	-1.03133	-5.15971e-07	1	1		4.04967e-18	-3.47276	-1.20944e-05	9.8893e-14	2.1879e-16		3.5344e-17	-3.36727	-1.15785e-05	8.63101e-13	3.18487e-15		105	155	172	168	98	139.6	188	136
Bach2	1695	610	1163.8	4.87159		0.00399722	-1.52312	-1.6117e-05	1	0.215479		0.000716672	1.63432	2.97663e-05	1	0.0402325		2.9014e-09	2.37672	6.46044e-05	7.08523e-05	3.78981e-08		5.73749e-10	2.48927	4.58833e-05	1.40109e-05	4.67032e-06		4.52624e-18	3.62004	8.07214e-05	1.10531e-13	2.43998e-16		0.00927655	1.45426	3.48381e-05	1	0.0430672		526	396	487	505	362	455.2	490	635
Zwilch	306	121	-201.6	-2.80322		0.179882	-1.18178	-4.94676e-06	1	0.973564		0.0180787	-1.34543	-8.25695e-06	1	0.263572		3.75392e-23	-3.67109	-2.33999e-05	9.16706e-19	2.49105e-21		0.305579	-1.13848	-3.31019e-06	1	1		4.8087e-18	-3.10642	-1.84531e-05	1.17428e-13	2.58653e-16		2.30538e-14	-2.72856	-1.51429e-05	5.62973e-10	1.49727e-12		244	374	263	334	352	313.4	235	148
Zufsp	932	340	593.8	2.85795		0.130694	-1.14397	-4.73491e-06	1	0.903106		0.0953055	1.15801	5.94469e-06	1	0.56541		9.21224e-13	1.85434	3.2143e-05	2.24963e-08	2.0176e-11		0.00149524	1.32472	1.06796e-05	1	0.0721507		5.55692e-18	2.12131	3.68779e-05	1.357e-13	2.98242e-16		5.23922e-08	1.60132	2.61984e-05	0.00127942	1.05302e-06		300	445	392	384	317	367.6	376	396
Cd247	512	351	407.6	8.07639		0.479341	1.15096	9.08824e-07	1	1		0.00236716	1.78928	4.75165e-06	1	0.0842491		2.16352e-20	5.95096	2.98061e-05	5.28331e-16	1.1846e-18		0.019965	1.55459	3.84283e-06	1	0.325929		5.60168e-18	5.17043	2.88972e-05	1.36793e-13	2.99985e-16		8.54884e-11	3.3259	2.50544e-05	2.08763e-06	3.0168e-09		76	43	67	38	64	57.6	66	80
Camk4	685	266	456.2	4.29624		0.835862	1.03017	4.333e-07	1	1		3.79638e-05	1.71645	1.02881e-05	0.927077	0.00618026		9.64897e-19	3.16405	3.10753e-05	2.35628e-14	4.60211e-17		9.40073e-05	1.66618	9.85479e-06	1	0.0127337		5.79438e-18	3.07138	3.0642e-05	1.41499e-13	3.09626e-16		1.36386e-06	1.84337	2.07872e-05	0.0333055	1.96725e-05		141	106	117	139	189	138.4	155	174
Snora16a	1636	1029	1381.4	4.24272		0.00307389	1.34541	1.51879e-05	1	0.187193		2.16069e-07	1.68056	2.99247e-05	0.00527641	0.00017588		2.12487e-30	3.16177	9.50543e-05	5.18894e-26	2.18023e-28		0.0248245	1.24911	1.47368e-05	1	0.365189		6.44355e-18	2.35004	7.98664e-05	1.57351e-13	3.43562e-16		1.42103e-10	1.88138	6.51296e-05	3.47016e-06	4.79966e-09		471	460	432	392	375	426	516	510
Sh3bp5	1561	744	1112	2.94338		0.745616	1.02972	1.74699e-06	1	1		6.15791e-06	1.49183	2.89096e-05	0.150376	0.00190799		3.81394e-19	2.19905	7.04805e-05	9.31364e-15	1.84794e-17		2.71634e-05	1.44877	2.71626e-05	0.66333	0.00534943		6.53394e-18	2.13558	6.87335e-05	1.59559e-13	3.46114e-16		8.53262e-06	1.47407	4.15709e-05	0.208366	0.00010209		590	550	624	641	456	572.2	734	804
Ptprcap	1064	560	808.2	4.29608		0.612123	-1.07094	-1.79132e-06	1	1		0.00178591	1.52096	1.40887e-05	1	0.0712611		4.06963e-16	2.98631	5.37171e-05	9.93805e-12	1.46795e-14		0.000281828	1.62885	1.588e-05	1	0.0265289		6.53192e-18	3.19815	5.55084e-05	1.59509e-13	3.46114e-16		3.43676e-07	1.96344	3.96285e-05	0.00839256	5.76017e-06		327	209	288	255	226	261	289	353
Cblb	1923	841	1273.8	2.98721		0.315865	-1.09745	-6.44796e-06	1	1		0.64855	1.04341	3.15178e-06	1	1		2.13609e-14	2.01912	7.4001e-05	5.21634e-10	6.08674e-13		0.144546	1.14509	9.59973e-06	1	0.79644		6.5233e-18	2.21589	8.0449e-05	1.59299e-13	3.46114e-16		7.14708e-13	1.93512	7.08492e-05	1.74532e-08	3.65129e-11		663	574	762	836	697	706.4	671	729
Asns	1213	650	-823.8	-5.08631		0.211428	-1.25469	-2.11941e-05	1	1		1.7661e-05	-2.20307	-5.70174e-05	0.431281	0.00375027		3.41628e-22	-6.57569	-8.85323e-05	8.34256e-18	2.13365e-20		0.00211623	-1.75587	-3.58233e-05	1	0.0898753		6.72628e-18	-5.2409	-6.73382e-05	1.64256e-13	3.55532e-16		6.26357e-09	-2.98478	-3.15149e-05	0.000152956	1.52804e-07		753	1336	869	1257	912	1025.4	500	200
P2ry10	950	650	727.6	5.26495		0.402791	-1.14174	-2.47715e-06	1	1		0.0256455	1.42078	8.39599e-06	1	0.319522		3.36068e-15	3.47448	4.93739e-05	8.20678e-11	1.06582e-13		0.00216076	1.62217	1.08731e-05	1	0.0906627		6.82059e-18	3.96697	5.18511e-05	1.66559e-13	3.59738e-16		9.53424e-09	2.44547	4.0978e-05	0.000232826	2.24519e-07		218	168	184	221	176	193.4	202	237
Kcna2	1343	682	881	3.17854		0.984529	-1.00188	-7.83095e-08	1	1		0.0357363	1.23628	9.8575e-06	1	0.370782		9.0521e-18	2.36054	5.67616e-05	2.21052e-13	4.01184e-16		0.0336255	1.2386	9.9358e-06	1	0.427007		7.23836e-18	2.36498	5.68399e-05	1.76761e-13	3.8095e-16		7.7265e-11	1.90939	4.69041e-05	1.88681e-06	2.75045e-09		361	353	462	388	458	404.4	474	404
Rmi2	133	51	-81.8	-3.045		0.489014	-1.10183	-1.15633e-06	1	1		0.667193	-1.06401	-7.52635e-07	1	1		2.04988e-20	-4.02947	-9.40649e-06	5.00581e-16	1.1249e-18		0.812369	1.03555	4.037e-07	1	1		7.49528e-18	-3.65706	-8.25015e-06	1.83035e-13	3.93623e-16		1.60397e-18	-3.78707	-8.65385e-06	3.91689e-14	1.57939e-16		120	159	108	122	100	121.8	124	90
Txk	332	181	234.8	10.0308		0.00145448	1.79214	2.1249e-06	1	0.119515		2.29735e-06	2.36069	3.65004e-06	0.0561013	0.00102002		3.79995e-30	7.46079	1.7331e-05	9.27949e-26	3.80307e-28		0.116459	1.31725	1.52515e-06	1	0.736799		8.36906e-18	4.16307	1.52061e-05	2.04372e-13	4.38568e-16		1.68761e-12	3.16043	1.3681e-05	4.12115e-08	8.14456e-11		29	30	26	27	18	26	53	62
Ly86	616	380	478	4.08786		0.364438	-1.12717	-2.02753e-06	1	1		0.0100409	1.39781	7.14901e-06	1	0.19052		8.29653e-15	2.70847	3.0703e-05	2.02601e-10	2.48286e-13		0.000509804	1.57557	9.17655e-06	1	0.0376115		8.61036e-18	3.0529	3.27305e-05	2.10265e-13	4.50246e-16		1.8236e-07	1.93766	2.3554e-05	0.00445323	3.25291e-06		157	171	221	185	142	175.2	217	184
Tarm1	60	13	-34.6	-11.8125		0.00750662	1.98055	1.91225e-06	1	0.307055		0.809512	-1.07765	-1.40516e-07	1	1		3.90548e-10	-7.60509	-1.69374e-06	9.53718e-06	5.82601e-09		0.00365243	-2.13434	-2.05277e-06	1	0.12457		1.05488e-17	-15.0623	-3.60599e-06	2.57602e-13	5.50431e-16		6.33029e-09	-7.05711	-1.55323e-06	0.000154586	1.54277e-07		11	33	24	13	14	19	21	11
S1pr5	82	40	52.2	13.4286		0.804806	-1.13615	-6.05757e-08	1	1		4.83994e-05	3.25756	1.1412e-06	1	0.00732235		1.52434e-16	8.53352	3.8082e-06	3.72245e-12	5.87137e-15		1.03514e-05	3.70107	1.20178e-06	0.252781	0.00287251		1.12374e-17	9.69534	3.86878e-06	2.74418e-13	5.85113e-16		2.30247e-05	2.6196	2.667e-06	0.562264	0.000248679		6	4	8	4	2	4.8	14	22
Snord32a	2162	1023	1458	6.56914		0.0264628	1.38259	1.03737e-05	1	0.541375		6.39842e-08	2.20404	3.2647e-05	0.00156249	7.44045e-05		3.72236e-26	4.85078	0.000104412	9.09001e-22	3.03e-24		0.00124532	1.59414	2.22733e-05	1	0.0649803		1.14175e-17	3.50848	9.40388e-05	2.78815e-13	5.93222e-16		4.34673e-08	2.20086	7.17655e-05	0.00106147	8.8975e-07		339	288	304	200	178	261.8	369	481
Ndufa1	237	127	-156	-2.38053		0.344393	-1.11784	-2.92487e-06	1	1		0.0933704	-1.21897	-4.98403e-06	1	0.559338		2.91643e-21	-3.19765	-1.90685e-05	7.12193e-17	1.72027e-19		0.465282	-1.09047	-2.05916e-06	1	1		1.26939e-17	-2.86056	-1.61436e-05	3.09986e-13	6.58144e-16		5.84504e-15	-2.62324	-1.40845e-05	1.42736e-10	4.1016e-13		309	212	273	315	236	269	290	180
Ppp1r13b	811	553	679.6	3.39802		0.0798716	1.17765	5.17928e-06	1	0.791621		0.0784909	1.17903	5.21949e-06	1	0.524561		1.10302e-24	2.55139	4.52291e-05	2.69356e-20	8.16232e-23		0.990897	1.00117	4.02009e-08	1	1		1.37771e-17	2.1665	4.00498e-05	3.36438e-13	7.12792e-16		2.29837e-17	2.16397	4.00096e-05	5.61261e-13	2.1021e-15		264	288	311	283	271	283.4	269	293
Dna2	709	237	-478.6	-3.79883		0.299614	-1.17965	-1.01896e-05	1	1		0.187952	-1.23407	-1.26909e-05	1	0.739097		2.98323e-21	-4.92593	-5.33266e-05	7.28504e-17	1.75543e-19		0.780209	-1.04613	-2.50127e-06	1	1		1.42339e-17	-4.17576	-4.31369e-05	3.47592e-13	7.34867e-16		1.34374e-16	-3.99162	-4.06357e-05	3.28141e-12	1.15951e-14		701	792	520	658	577	649.6	435	385
Spc24	221	108	-161	-2.60679		0.615326	-1.06732	-1.69458e-06	1	1		0.036832	-1.31196	-6.38831e-06	1	0.374766		2.14329e-19	-3.3945	-1.89516e-05	5.23392e-15	1.07473e-17		0.113605	-1.22921	-4.69373e-06	1	0.729488		1.43524e-17	-3.1804	-1.72571e-05	3.50486e-13	7.39422e-16		3.12483e-12	-2.58735	-1.25633e-05	7.63083e-08	1.43167e-10		268	279	248	282	229	261.2	203	141
Rps27l	234	106	-146.6	-1.72359		0.568226	-1.0524	-1.78924e-06	1	1		0.0309854	-1.21505	-6.36033e-06	1	0.346617		8.92602e-20	-2.30555	-2.03497e-05	2.17973e-15	4.64762e-18		0.113152	-1.15455	-4.57109e-06	1	0.728495		1.44632e-17	-2.19076	-1.85605e-05	3.53192e-13	7.43562e-16		5.44545e-12	-1.8975	-1.39894e-05	1.32978e-07	2.37461e-10		302	410	372	303	359	349.2	298	189
Dfna5	131	47	-83.8	-3.27717		1.58305e-05	2.03036	6.26365e-06	0.386582	0.0053452		0.00137423	1.70145	4.26421e-06	1	0.0611357		1.53076e-05	-2.13139	-3.22693e-06	0.373811	0.000106317		0.2707	-1.19331	-1.99945e-06	1	0.990146		1.45181e-17	-4.32747	-9.49058e-06	3.54532e-13	7.44815e-16		8.57091e-14	-3.62645	-7.49113e-06	2.09302e-09	5.14255e-12		65	52	60	60	57	58.8	161	75
Cdc20	477	224	-346.6	-2.84558		0.68741	-1.05813	-3.01642e-06	1	1		0.0975444	-1.26198	-1.1399e-05	1	0.571094		5.53396e-19	-3.66807	-3.99403e-05	1.35139e-14	2.67074e-17		0.210093	-1.19265	-8.38261e-06	1	0.912872		1.47891e-17	-3.46657	-3.69239e-05	3.6115e-13	7.57128e-16		2.22094e-13	-2.9066	-2.85413e-05	5.42353e-09	1.25255e-11		457	590	454	584	587	534.4	461	323
Coro2b	118	41	-84.4	-3.81333		0.151269	-1.24405	-2.32346e-06	1	0.933536		0.57539	-1.08794	-9.57396e-07	1	1		7.76871e-23	-5.17937	-9.55705e-06	1.89712e-18	5.08611e-21		0.380304	1.14349	1.36607e-06	1	1		1.58046e-17	-4.1633	-7.23359e-06	3.85948e-13	8.07422e-16		1.72776e-20	-4.76069	-8.59966e-06	4.21918e-16	1.91781e-18		130	78	104	133	127	114.4	99	83
Lsp1	3962	2191	3063.6	3.79832		0.00600936	1.28828	3.25364e-05	1	0.273275		3.27742e-08	1.66591	7.51562e-05	0.000800346	5.64837e-05		6.90442e-29	2.82754	0.000206261	1.68606e-24	6.33857e-27		0.0051199	1.29312	4.26198e-05	1	0.148635		1.6004e-17	2.19481	0.000173725	3.90818e-13	8.15904e-16		7.82678e-09	1.6973	0.000131105	0.00019113	1.86833e-07		1207	1039	1269	1077	882	1094.8	1638	1719
Cd37	1870	871	1380.6	3.8384		0.866595	-1.02098	-1.04922e-06	1	1		0.000154789	1.58783	3.00196e-05	1	0.0154991		6.58247e-17	2.79581	9.17091e-05	1.60744e-12	2.67906e-15		7.73075e-05	1.62114	3.10688e-05	1	0.0116534		1.63433e-17	2.85446	9.27583e-05	3.99103e-13	8.29985e-16		3.05075e-06	1.76077	6.16895e-05	0.0744992	4.10012e-05		571	426	558	537	385	495.4	537	688
Rapgef4	1964	835	1363.4	11.5363		0.399876	-1.22163	-2.93672e-06	1	1		0.00119622	2.15747	1.8736e-05	1	0.0561764		5.0101e-15	7.00555	9.7212e-05	1.22347e-10	1.55657e-13		5.0346e-05	2.63564	2.16728e-05	1	0.0087195		1.63482e-17	8.55822	0.000100149	3.99223e-13	8.29985e-16		7.58133e-07	3.24711	7.8476e-05	0.0185136	1.16187e-05		188	140	133	202	123	157.2	96	406
Ptprc	19243	9079	13177.4	3.11638		0.424743	1.07441	4.75039e-05	1	1		7.76504e-05	1.42746	0.000272908	1	0.0103619		1.65353e-20	2.3275	0.00084752	4.03792e-16	9.17708e-19		0.00158837	1.32861	0.000225404	1	0.0746829		1.6804e-17	2.16631	0.000800016	4.10353e-13	8.51355e-16		5.84022e-08	1.63051	0.000574612	0.00142618	1.15762e-06		6238	6009	6915	7211	4759	6226.4	8373	7942
Aprt	247	116	-144.6	-2.1911		0.541462	1.07682	1.96455e-06	1	1		0.11613	-1.21047	-4.44678e-06	1	0.61158		2.16422e-15	-2.70485	-1.61193e-05	5.28503e-11	7.075e-14		0.028927	-1.30346	-6.41132e-06	1	0.395586		1.71249e-17	-2.91263	-1.80839e-05	4.18191e-13	8.6582e-16		2.03388e-10	-2.23454	-1.16725e-05	4.96673e-06	6.64891e-09		260	204	288	260	228	248	230	144
Ehd3	939	502	674.8	3.09046		0.0836581	-1.18857	-6.26902e-06	1	0.801117		0.00881809	1.29535	1.16705e-05	1	0.175642		1.07782e-11	1.94322	3.727e-05	2.63205e-07	2.01689e-10		1.42092e-05	1.53962	1.79395e-05	0.346989	0.00354071		1.95592e-17	2.30966	4.3539e-05	4.77636e-13	9.86852e-16		3.0078e-05	1.50015	2.55995e-05	0.734505	0.000315103		345	391	442	453	300	386.2	423	466
Inadl	834	463	613.2	7.84375		0.511472	1.13573	1.26248e-06	1	1		0.0194763	1.55922	5.20159e-06	1	0.275079		1.181e-19	5.79548	4.46049e-05	2.88401e-15	6.07159e-18		0.0939536	1.37288	3.93911e-06	1	0.675925		1.97647e-17	5.10287	4.33424e-05	4.82653e-13	9.95162e-16		3.12267e-12	3.7169	3.94033e-05	7.62555e-08	1.43167e-10		130	58	118	87	55	89.6	103	102
Psrc1	122	52	-71.8	-3.00559		0.163072	-1.19499	-1.79069e-06	1	0.953788		0.000649339	-1.56577	-3.96532e-06	1	0.0377544		6.48746e-23	-3.95897	-8.20212e-06	1.58424e-18	4.27018e-21		0.0426562	-1.31027	-2.17463e-06	1	0.47534		2.0771e-17	-3.31296	-6.41143e-06	5.07227e-13	1.04368e-15		1.77545e-10	-2.52845	-4.23679e-06	4.33564e-06	5.89082e-09		72	113	103	149	101	107.6	75	49
Rasef	39	20	-25.6	-11.6667		0.444889	1.19642	4.73866e-07	1	1		0.00752628	-1.97315	-1.18987e-06	1	0.160372		5.82102e-15	-12.1588	-2.21414e-06	1.42149e-10	1.78355e-13		0.000684803	-2.36071	-1.66374e-06	1	0.044954		2.11503e-17	-14.5469	-2.68801e-06	5.16489e-13	1.06055e-15		4.42253e-07	-6.1621	-1.02427e-06	0.0107998	7.20469e-06		26	19	30	28	14	23.4	13	13
Fkbp11	173	67	-105	-3.86885		0.214459	-1.21816	-2.63319e-06	1	1		0.000163831	-1.84812	-6.74733e-06	1	0.0162632		7.28123e-22	-5.29228	-1.19248e-05	1.77808e-17	4.50146e-20		0.0113408	-1.51713	-4.11414e-06	1	0.238333		2.13086e-17	-4.34448	-9.29161e-06	5.20355e-13	1.0663e-15		1.91141e-09	-2.86361	-5.17747e-06	4.66766e-05	5.24456e-08		193	120	154	128	113	141.6	92	54
Gm14005	180	84	-119	-2.47643		0.153203	1.21423	3.62034e-06	1	0.937065		0.818968	-1.03167	-5.18712e-07	1	1		1.26954e-12	-2.74103	-1.07342e-05	3.10021e-08	2.71472e-11		0.0959088	-1.25267	-4.13905e-06	1	0.680849		2.22883e-17	-3.32823	-1.43545e-05	5.44279e-13	1.11305e-15		7.63772e-12	-2.6569	-1.02155e-05	1.86513e-07	3.26643e-10		160	150	204	181	128	164.6	236	159
Gpr68	225	119	155.4	5.91772		0.621844	1.09965	3.26446e-07	1	1		0.00257169	1.69511	2.2772e-06	1	0.087223		2.7069e-19	4.40093	1.11416e-05	6.61026e-15	1.34355e-17		0.0129304	1.5415	1.95075e-06	1	0.25609		2.34011e-17	4.00213	1.08152e-05	5.71455e-13	1.16623e-15		1.37213e-09	2.59626	8.8644e-06	3.35073e-05	3.87816e-08		38	33	26	29	32	31.6	50	34
Cldn1	157	69	-99.2	-10.3585		0.00217732	2.28041	6.29592e-06	1	0.154116		0.366045	1.28146	1.38395e-06	1	0.932133		3.30695e-09	-5.97142	-4.09367e-06	8.07557e-05	4.27505e-08		0.0306475	-1.77955	-4.91197e-06	1	0.406397		2.37644e-17	-13.6173	-1.03896e-05	5.80327e-13	1.18193e-15		2.17477e-11	-7.65211	-5.47762e-06	5.3108e-07	8.45669e-10		45	37	90	40	27	47.8	99	63
Cdca7l	216	63	-119.2	-1.77807		0.91757	-1.01059	-2.94004e-07	1	1		0.562877	1.059	1.65494e-06	1	1		9.48342e-18	-2.36911	-1.62089e-05	2.31585e-13	4.19538e-16		0.490916	1.07022	1.94894e-06	1	1		2.38466e-17	-2.34427	-1.59149e-05	5.82333e-13	1.1836e-15		9.28628e-20	-2.5089	-1.78638e-05	2.26771e-15	9.90267e-18		298	268	317	271	208	272.4	320	218
Xkrx	214	90	137.6	8.02041		0.322179	-1.26017	-5.23873e-07	1	1		0.00129395	1.98381	2.49635e-06	1	0.058952		5.33764e-14	4.70959	9.41283e-06	1.30345e-09	1.42298e-12		2.3347e-05	2.49995	3.02023e-06	0.570134	0.00491495		2.6572e-17	5.9349	9.93671e-06	6.48889e-13	1.31621e-15		1.0881e-05	2.37401	6.91648e-06	0.265714	0.000127014		36	20	13	30	23	24.4	26	51
Itih5	388	192	288.2	3.85347		0.305135	1.12953	1.34412e-06	1	1		0.000596882	1.48862	5.07042e-06	1	0.0361684		3.58047e-21	2.87652	1.94726e-05	8.74351e-17	2.07684e-19		0.0159623	1.31791	3.7263e-06	1	0.288733		2.77638e-17	2.54665	1.81285e-05	6.77992e-13	1.37245e-15		1.66731e-09	1.93234	1.44022e-05	4.07156e-05	4.6426e-08		85	105	128	96	91	101	161	109
Prkcq	1094	655	786.2	3.81389		0.0966951	1.19215	5.51382e-06	1	0.835359		0.000584746	1.43671	1.25316e-05	1	0.0359		9.20628e-24	2.85627	5.32665e-05	2.24817e-19	6.40505e-22		0.0746969	1.20514	7.01776e-06	1	0.613887		3.13715e-17	2.3959	4.77527e-05	7.66091e-13	1.54766e-15		2.60203e-11	1.98806	4.07349e-05	6.35415e-07	9.9439e-10		271	236	327	324	239	279.4	358	337
Il27ra	597	239	384.8	5.84635		0.774382	-1.05383	-4.40409e-07	1	1		0.0017225	1.7167	6.17957e-06	1	0.0696414		3.34398e-16	4.08134	2.65679e-05	8.166e-12	1.21699e-14		0.000593882	1.80911	6.61998e-06	1	0.0415547		3.37521e-17	4.30103	2.70083e-05	8.24227e-13	1.66175e-15		2.19721e-07	2.37743	2.03884e-05	0.00536559	3.84928e-06		102	72	75	86	81	83.2	104	138
Pou2f2	1590	727	1201.2	4.04873		0.545753	-1.08222	-3.30543e-06	1	1		0.00093661	1.54068	2.35224e-05	1	0.047585		4.00208e-15	2.80941	7.87189e-05	9.77309e-11	1.25457e-13		9.2365e-05	1.66736	2.68278e-05	1	0.0127337		3.43006e-17	3.04041	8.20243e-05	8.37621e-13	1.68535e-15		3.57432e-06	1.82349	5.51965e-05	0.087285	4.70539e-05		464	374	462	465	347	422.4	491	533
Ccl8	156	90	-104.2	-174.667		0.156217	-1.70971	-4.4321e-06	1	0.942684		0.00206354	-3.33215	-7.47279e-06	1	0.0782478		1.77082e-20	-183.76	-1.06189e-05	4.32433e-16	9.76147e-19		0.0863772	-1.94896	-3.04069e-06	1	0.652046		3.59895e-17	-107.48	-6.18684e-06	8.78864e-13	1.76479e-15		2.43994e-12	-55.1476	-3.14615e-06	5.95832e-08	1.14804e-10		26	120	156	92	130	104.8	2	31
Cyth1	1773	849	1228	3.3284		0.95043	-1.0067	-3.62698e-07	1	1		0.00219098	1.39202	2.13768e-05	1	0.0809437		6.37476e-17	2.46757	8.0027e-05	1.55672e-12	2.6032e-15		0.00175512	1.40134	2.17395e-05	1	0.0792237		3.67451e-17	2.4841	8.03897e-05	8.97317e-13	1.79823e-15		8.62353e-08	1.77266	5.86502e-05	0.00210587	1.64778e-06		594	517	524	501	501	527.4	581	678
Tnc	305	124	-154.8	-5.22951		0.568286	1.12965	2.275e-06	1	1		0.00254939	-1.9326	-8.4678e-06	1	0.0870486		2.59673e-15	-6.29894	-1.47618e-05	6.34121e-11	8.37677e-14		0.000353632	-2.18316	-1.07428e-05	1	0.0295743		3.70997e-17	-7.11558	-1.70368e-05	9.05974e-13	1.81195e-15		2.61342e-07	-3.25931	-6.29398e-06	0.00638197	4.51023e-06		107	106	127	180	325	169	58	60
Il2rg	1802	1002	1369.6	4.63675		0.139593	1.20312	7.87018e-06	1	0.914036		0.000148507	1.60669	2.35073e-05	1	0.0152375		1.00848e-22	3.45286	9.504e-05	2.46271e-18	6.54976e-21		0.0200616	1.33544	1.56372e-05	1	0.326603		3.72741e-17	2.86993	8.71698e-05	9.10233e-13	1.81683e-15		6.69804e-10	2.14905	7.15327e-05	1.63566e-05	1.99228e-08		408	363	422	401	289	376.6	485	498
Gimap8	2449	1257	1794.6	6.9306		0.777791	1.05349	1.67691e-06	1	1		3.45459e-05	2.13267	3.55079e-05	0.84361	0.00594092		4.34255e-18	5.12501	0.000129314	1.06045e-13	1.98215e-16		0.000111375	2.02438	3.3831e-05	1	0.0140762		3.79839e-17	4.86478	0.000127638	9.27567e-13	1.84774e-15		1.46563e-06	2.4031	9.38065e-05	0.0357907	2.10657e-05		410	248	338	304	213	302.6	360	703
Efcab11	58	24	-41.6	-6.62162		0.139793	-1.30479	-1.17419e-06	1	0.914036		0.0760093	-1.38934	-1.40864e-06	1	0.517177		1.84302e-22	-8.57904	-4.44074e-06	4.50066e-18	1.17511e-20		0.768383	-1.0648	-2.34455e-07	1	1		3.8431e-17	-6.57504	-3.26655e-06	9.38484e-13	1.86577e-15		1.08979e-15	-6.1749	-3.03209e-06	2.66128e-11	8.29059e-14		40	37	63	62	43	49	36	22
Pou6f1	359	177	259	3.70355		0.683955	-1.05099	-5.01026e-07	1	1		0.00261625	1.4587	4.73676e-06	1	0.0877718		1.17706e-15	2.64504	1.69874e-05	2.87438e-11	3.9592e-14		0.000643102	1.53309	5.23779e-06	1	0.0431444		4.17802e-17	2.77992	1.74884e-05	1.02027e-12	2.02435e-15		5.48262e-07	1.81328	1.22507e-05	0.0133886	8.70517e-06		118	92	97	96	96	99.8	126	124
Kynu	459	265	338	5.95601		0.34985	1.16636	1.1589e-06	1	1		5.85019e-05	1.92455	6.44075e-06	1	0.0084307		2.25898e-20	4.47744	2.4225e-05	5.51644e-16	1.23135e-18		0.00192384	1.65006	5.28185e-06	1	0.0839349		4.21238e-17	3.83882	2.30661e-05	1.02866e-12	2.03293e-15		5.81919e-08	2.32648	1.77843e-05	0.00142105	1.15532e-06		58	83	66	86	48	68.2	95	107
Cd72	1034	446	721.6	7.45438		0.137635	-1.34127	-3.92711e-06	1	0.910677		0.000525362	1.97284	1.50151e-05	1	0.033323		1.38947e-12	4.11529	4.80824e-05	3.39308e-08	2.94794e-11		9.53501e-07	2.64612	1.89422e-05	0.0232845	0.0005415		4.21146e-17	5.51974	5.20096e-05	1.02844e-12	2.03293e-15		0.000141994	2.08598	3.30674e-05	1	0.00121837		210	110	169	145	109	148.6	167	256
Impa2	124	52	-80.6	-2.50936		0.0205719	1.37238	3.75031e-06	1	0.484248		0.104725	1.25182	2.53612e-06	1	0.589533		8.27812e-10	-2.43326	-5.93224e-06	2.02152e-05	1.18495e-08		0.492278	-1.09631	-1.21419e-06	1	1		4.26401e-17	-3.33936	-9.68255e-06	1.04127e-12	2.05379e-15		1.33126e-14	-3.046	-8.46837e-06	3.25093e-10	8.83404e-13		100	80	138	96	75	97.8	172	77
Itpr2	6126	2739	3984	3.66061		0.478906	-1.08678	-1.33224e-05	1	1		0.00112131	1.46715	7.79433e-05	1	0.0542225		1.07018e-14	2.50714	0.000251464	2.61338e-10	3.1639e-13		7.50202e-05	1.59447	9.12657e-05	1	0.0114999		4.29741e-17	2.7247	0.000264786	1.04943e-12	2.0658e-15		5.16235e-06	1.70885	0.000173521	0.126065	6.54541e-05		1722	1477	1930	1693	1284	1621.2	1951	2265
A130010J15Rik	527	217	333	4.1654		0.421948	1.10948	1.18586e-06	1	1		0.000204122	1.59289	6.42186e-06	1	0.0183936		4.87645e-20	3.07966	2.25257e-05	1.19083e-15	2.57198e-18		0.00356889	1.43571	5.23601e-06	1	0.122923		4.72202e-17	2.77576	2.13398e-05	1.15312e-12	2.26545e-15		3.57947e-08	1.93338	1.61038e-05	0.000874106	7.45189e-07		112	91	98	128	97	105.2	130	148
Prss16	52	24	-29.6	-8.4		0.444276	1.19563	5.64259e-07	1	1		0.185696	-1.36414	-7.69917e-07	1	0.735914		1.54637e-14	-9.0545	-2.56571e-06	3.77624e-10	4.45311e-13		0.0345434	-1.63101	-1.33418e-06	1	0.433256		4.92318e-17	-10.8259	-3.12997e-06	1.20224e-12	2.35734e-15		1.51116e-10	-6.63752	-1.7958e-06	3.69026e-06	5.09002e-09		31	21	32	27	28	27.8	36	7
Gins2	170	87	-100.2	-2.95703		0.702473	-1.05878	-8.60894e-07	1	1		0.155036	-1.23333	-2.93366e-06	1	0.689316		2.27752e-18	-3.92168	-1.15525e-05	5.56171e-14	1.05734e-16		0.302398	-1.16486	-2.07276e-06	1	1		5.20073e-17	-3.70395	-1.06916e-05	1.27002e-12	2.48536e-15		1.85065e-13	-3.17974	-8.6188e-06	4.51928e-09	1.05838e-11		150	165	107	206	129	151.4	141	76
Sike1	650	306	446	3.03467		0.516229	1.06407	1.44493e-06	1	1		0.000828983	1.365	8.23221e-06	1	0.0451857		1.95068e-19	2.25764	2.83645e-05	4.76356e-15	9.82177e-18		0.00712916	1.28282	6.78728e-06	1	0.182489		5.89807e-17	2.12171	2.69196e-05	1.44031e-12	2.8131e-15		1.77001e-08	1.65394	2.01323e-05	0.000432237	3.94377e-07		245	209	209	255	178	219.2	317	258
Pydc3	979	214	507	12.3677		0.133246	1.396	1.82629e-06	1	0.906601		3.82154e-05	2.47578	6.80613e-06	0.933219	0.00618026		7.77744e-22	8.89145	3.63944e-05	1.89925e-17	4.784e-20		0.00800655	1.77349	4.97984e-06	1	0.194655		5.95258e-17	6.36925	3.45681e-05	1.45362e-12	2.83357e-15		2.26634e-09	3.59137	2.95882e-05	5.5344e-05	6.1357e-08		59	61	22	47	34	44.6	72	99
Crebrf	2393	1092	1531.6	2.68382		0.850266	1.01578	1.47995e-06	1	1		0.00694389	1.2451	2.29885e-05	1	0.154435		1.38684e-17	1.99417	9.32453e-05	3.38667e-13	6.00473e-16		0.0121036	1.22576	2.15086e-05	1	0.247339		6.86934e-17	1.96319	9.17654e-05	1.67749e-12	3.26361e-15		4.7299e-09	1.60161	7.02568e-05	0.000115504	1.17982e-07		948	920	1014	850	816	909.6	1095	1010
Hdac9	840	425	589.2	3.6709		0.197369	1.14931	3.36571e-06	1	0.998068		4.85758e-05	1.54472	1.2279e-05	1	0.00732235		7.5243e-22	2.75788	3.96258e-05	1.83743e-17	4.63999e-20		0.00549977	1.34404	8.9133e-06	1	0.155806		7.04443e-17	2.3996	3.62601e-05	1.72025e-12	3.34029e-15		2.42122e-08	1.78536	2.73468e-05	0.000591263	5.251e-07		167	191	291	268	186	220.6	412	271
Rasgef1b	838	378	609	5.2827		0.0472767	1.30788	4.4961e-06	1	0.679522		0.0253165	1.35602	5.19904e-06	1	0.317459		3.59225e-24	3.93641	4.28809e-05	8.77226e-20	2.55751e-22		0.797106	1.0368	7.02938e-07	1	1		7.30777e-17	3.00975	3.83848e-05	1.78456e-12	3.45845e-15		7.47863e-16	2.90291	3.76819e-05	1.82628e-11	5.77937e-14		135	161	177	132	106	142.2	226	149
Il1f9	130	33	-70.8	-5.16471		0.00142282	1.94772	4.38122e-06	1	0.118181		0.1149	1.39947	1.84673e-06	1	0.608977		8.30377e-08	-3.46045	-3.28699e-06	0.00202778	8.62152e-07		0.109123	-1.39175	-2.53449e-06	1	0.719238		7.43495e-17	-6.73998	-7.6682e-06	1.81562e-12	3.51183e-15		9.89791e-12	-4.84281	-5.13372e-06	2.41707e-07	4.10652e-10		52	35	44	56	37	44.8	105	42
Aim2	786	359	543	3.22359		0.311453	-1.11482	-2.87855e-06	1	1		0.0875369	1.1995	5.57601e-06	1	0.549949		2.1374e-13	2.15526	3.2289e-05	5.21953e-09	5.19873e-12		0.0065038	1.33723	8.45457e-06	1	0.171831		7.61395e-17	2.40272	3.51675e-05	1.85933e-12	3.58943e-15		1.91552e-08	1.79679	2.67129e-05	0.000467771	4.22557e-07		250	248	338	324	205	273	303	342
Gfi1	179	54	-106.6	-2.48883		0.0158552	1.38901	5.10648e-06	1	0.43455		0.121685	1.23613	3.09965e-06	1	0.622574		2.36414e-09	-2.35842	-7.56097e-06	5.77322e-05	3.14275e-08		0.400613	-1.12368	-2.00683e-06	1	1		8.34975e-17	-3.27587	-1.26674e-05	2.03901e-12	3.92872e-15		8.60556e-14	-2.91531	-1.06606e-05	2.10148e-09	5.15068e-12		108	146	178	112	96	128	122	150
Troap	141	66	-101.8	-2.97287		0.841005	-1.03114	-4.75936e-07	1	1		0.896407	-1.02133	-3.29154e-07	1	1		1.62731e-17	-3.86449	-1.16805e-05	3.9739e-13	6.98401e-16		0.950846	1.0096	1.46781e-07	1	1		8.45487e-17	-3.74777	-1.12045e-05	2.06468e-12	3.97054e-15		6.87469e-17	-3.78377	-1.13513e-05	1.6788e-12	6.03884e-15		120	141	164	171	171	153.4	170	104
Mapk4	95	25	-48.8	-7.97143		0.436297	-1.17399	-7.25235e-07	1	1		0.164635	1.31696	1.55103e-06	1	0.704475		1.98427e-19	-8.90955	-4.34423e-06	4.84559e-15	9.97035e-18		0.0289481	1.5461	2.27626e-06	1	0.395586		8.87049e-17	-7.58912	-3.619e-06	2.16617e-12	4.15772e-15		2.55695e-24	-11.7335	-5.89526e-06	6.24407e-20	3.58855e-22		34	36	58	65	46	47.8	98	42
Ppapdc1b	110	58	-72.6	-1.73038		0.878566	1.01491	2.60859e-07	1	1		0.0581068	-1.20567	-2.98379e-06	1	0.461754		3.25475e-16	-2.28073	-9.82201e-06	7.94809e-12	1.18806e-14		0.0406029	-1.22366	-3.24465e-06	1	0.46638		9.4166e-17	-2.31474	-1.00829e-05	2.29953e-12	4.40524e-15		7.53877e-10	-1.89166	-6.83822e-06	1.84097e-05	2.22608e-08		176	178	168	180	148	170	170	121
Sesn3	1059	651	832.2	6.25379		0.284797	-1.21495	-3.49406e-06	1	1		0.0134917	1.56204	1.11001e-05	1	0.223685		1.74122e-13	3.85683	5.64212e-05	4.25205e-09	4.30369e-12		0.000417994	1.8978	1.45942e-05	1	0.0330337		9.51267e-17	4.68584	5.99153e-05	2.32299e-12	4.44167e-15		4.97069e-07	2.46909	4.53211e-05	0.0121384	7.97008e-06		242	184	228	196	108	191.6	211	275
Gimap6	2359	1098	1700.2	5.92241		0.473041	1.12315	4.38544e-06	1	1		0.00012111	1.86071	3.06513e-05	1	0.0133155		3.29423e-19	4.40616	0.000121299	8.04451e-15	1.61536e-17		0.00171294	1.6567	2.62658e-05	1	0.0781871		9.75066e-17	3.92305	0.000116913	2.38111e-12	4.54411e-15		8.77204e-08	2.368	9.06473e-05	0.00214213	1.67093e-06		419	298	408	369	233	345.4	378	583
Klf5	238	96	-168.4	-4.46502		0.15585	1.31495	5.3362e-06	1	0.942511		0.803211	1.04998	8.4678e-07	1	1		1.87105e-12	-4.30006	-1.3003e-05	4.56911e-08	3.89856e-11		0.246324	-1.25236	-4.48942e-06	1	0.959016		9.94426e-17	-5.65435	-1.83392e-05	2.42839e-12	4.6255e-15		3.94671e-13	-4.51497	-1.38498e-05	9.63787e-09	2.137e-11		137	176	162	217	138	166	207	143
Nr4a1	296	83	161.4	4.97537		0.288274	-1.19126	-7.97143e-07	1	1		0.105225	1.31093	1.54374e-06	1	0.590896		3.21021e-13	3.08746	1.03642e-05	7.83933e-09	7.51613e-12		0.00642598	1.56165	2.34088e-06	1	0.170753		1.01432e-16	3.67796	1.11613e-05	2.47698e-12	4.70909e-15		1.90751e-08	2.35517	8.82044e-06	0.000465815	4.21171e-07		58	34	56	41	50	47.8	62	52
Lrrc16a	508	288	360.2	4.08919		0.980596	1.00368	4.41211e-08	1	1		0.253079	1.17081	2.0463e-06	1	0.828934		7.64911e-17	3.04873	2.45434e-05	1.86791e-12	3.10284e-15		0.26329	1.16652	2.00218e-06	1	0.983263		1.02002e-16	3.03754	2.44993e-05	2.49088e-12	4.71757e-15		6.35907e-13	2.60394	2.24971e-05	1.55288e-08	3.30401e-11		104	93	132	140	114	116.6	97	117
Lmnb2	153	71	-95.4	-1.59849		0.69378	1.0354	8.97505e-07	1	1		0.669706	-1.03986	-9.71905e-07	1	1		2.49798e-15	-2.04792	-1.29748e-05	6.10007e-11	8.07956e-14		0.408917	-1.07666	-1.86941e-06	1	1		1.01935e-16	-2.12041	-1.38723e-05	2.48926e-12	4.71757e-15		1.32426e-13	-1.96942	-1.20029e-05	3.23384e-09	7.71799e-12		218	243	271	289	216	247.4	242	199
Aim1	982	558	723.6	3.29714		0.597681	1.05684	1.83785e-06	1	1		0.103118	1.18447	5.96506e-06	1	0.586859		1.14348e-18	2.46405	4.7342e-05	2.79238e-14	5.4221e-17		0.271784	1.12077	4.1272e-06	1	0.991445		1.02493e-16	2.33154	4.55042e-05	2.50287e-12	4.73132e-15		6.26199e-13	2.0803	4.1377e-05	1.52918e-08	3.26747e-11		311	272	372	366	254	315	348	282
Cd1d1	273	134	188	5.89583		0.126514	-1.32683	-1.28398e-06	1	0.895509		0.375738	1.17641	9.19519e-07	1	0.941948		7.27955e-12	3.31669	1.20758e-05	1.77767e-07	1.40416e-10		0.015895	1.56089	2.2035e-06	1	0.28795		1.06092e-16	4.4007	1.33598e-05	2.59076e-12	4.88823e-15		2.34965e-09	2.81934	1.11563e-05	5.73785e-05	6.32067e-08		27	65	68	39	55	50.8	70	50
Chd3	3698	1693	2465.6	3.32297		0.562804	-1.06453	-7.04061e-06	1	1		0.00336387	1.37272	4.32903e-05	1	0.102554		9.94807e-15	2.3197	0.00015328	2.42932e-10	2.95179e-13		0.000450603	1.4613	5.03309e-05	1	0.0349325		1.0633e-16	2.46939	0.00016032	2.59658e-12	4.88999e-15		1.11888e-06	1.68986	0.000109989	0.0273231	1.64995e-05		1204	989	1247	1150	1038	1125.6	1170	1447
Mcu	296	85	-153.6	-1.7259		0.0780018	1.19021	5.98199e-06	1	0.787109		0.0963813	1.17885	5.62473e-06	1	0.567551		5.49297e-11	-1.93611	-1.52054e-05	1.34138e-06	9.3087e-10		0.931397	-1.00964	-3.57266e-07	1	1		1.15704e-16	-2.30438	-2.11874e-05	2.82549e-12	5.31106e-15		3.33394e-16	-2.28239	-2.08301e-05	8.14148e-12	2.7229e-14		316	272	335	346	260	305.8	338	377
Snrpd1	291	96	-179.6	-1.78497		0.254567	-1.10777	-4.0808e-06	1	1		0.179729	-1.12944	-4.80716e-06	1	0.725375		5.08114e-21	-2.38174	-2.43348e-05	1.24081e-16	2.92645e-19		0.839469	-1.01956	-7.26366e-07	1	1		1.17472e-16	-2.15003	-2.0254e-05	2.86867e-12	5.38211e-15		9.98852e-16	-2.10879	-1.95277e-05	2.4392e-11	7.64639e-14		358	469	423	401	391	408.4	344	245
Ccdc57	131	69	-89.4	-2.33036		0.29957	-1.1247	-1.78268e-06	1	1		0.00776291	-1.35905	-4.24773e-06	1	0.163001		1.62208e-20	-3.06876	-1.08388e-05	3.96113e-16	9.02307e-19		0.103374	-1.20837	-2.46504e-06	1	0.703966		1.19753e-16	-2.7285	-9.0561e-06	2.92437e-12	5.47636e-15		4.18883e-11	-2.25801	-6.59106e-06	1.02291e-06	1.54518e-09		147	191	149	161	135	156.6	145	80
Epsti1	1846	807	1314.8	5.11132		0.771559	1.04629	1.51458e-06	1	1		0.0351848	1.38263	1.25193e-05	1	0.368354		1.28508e-17	3.81013	9.19455e-05	3.13816e-13	5.58392e-16		0.0696914	1.32146	1.10047e-05	1	0.597292		1.28483e-16	3.64156	9.04309e-05	3.13755e-12	5.86457e-15		5.2317e-11	2.75572	7.94262e-05	1.27758e-06	1.89834e-09		279	425	407	277	211	319.8	330	309
Rnd1	115	57	-66.4	-4.01818		0.948742	1.01281	1.10727e-07	1	1		0.323442	1.19555	1.68978e-06	1	0.891475		2.30407e-16	-5.11254	-6.95085e-06	5.62655e-12	8.55099e-15		0.362578	1.18043	1.57905e-06	1	1		1.29321e-16	-5.17806	-7.06158e-06	3.15803e-12	5.89184e-15		7.59698e-20	-6.11232	-8.64063e-06	1.85518e-15	8.13676e-18		99	60	71	131	60	84.2	114	94
Limd2	1545	817	1147.6	3.08882		0.237663	1.11168	6.30956e-06	1	1		1.0424e-05	1.48147	2.72005e-05	0.254553	0.00276688		5.10367e-21	2.30607	7.37863e-05	1.24632e-16	2.93251e-19		0.00122542	1.33263	2.08909e-05	1	0.0643029		1.5437e-16	2.07439	6.74767e-05	3.76971e-12	7.01995e-15		4.68273e-07	1.55661	4.65858e-05	0.0114352	7.56799e-06		591	541	559	614	442	549.4	658	762
Chek1	234	112	-164.2	-2.75803		0.301101	-1.14597	-3.35155e-06	1	1		0.0181718	-1.36766	-7.07338e-06	1	0.264202		3.09462e-20	-3.57976	-1.89621e-05	7.55707e-16	1.67192e-18		0.184271	-1.19345	-3.72183e-06	1	0.869882		1.6363e-16	-3.12378	-1.56105e-05	3.99584e-12	7.42721e-15		4.55861e-12	-2.61744	-1.18887e-05	1.11321e-07	2.01304e-10		171	301	252	297	267	257.6	194	140
Skap1	619	320	415.8	5.73576		0.231204	1.20654	1.86732e-06	1	1		0.00287693	1.59058	5.33935e-06	1	0.0932367		8.5498e-21	4.25533	2.94308e-05	2.08786e-16	4.81074e-19		0.0747838	1.3183	3.47203e-06	1	0.613942		1.67728e-16	3.52688	2.75635e-05	4.09591e-12	7.59909e-15		6.64972e-11	2.67533	2.40915e-05	1.62386e-06	2.37754e-09		107	74	76	116	66	87.8	89	157
Ttc28	895	549	697.8	3.22655		0.0703208	1.17678	5.70958e-06	1	0.766798		0.122715	1.14938	4.82476e-06	1	0.624834		1.31907e-23	2.4119	4.56021e-05	3.22117e-19	9.09934e-22		0.802244	-1.02383	-8.84819e-07	1	1		1.819e-16	2.04959	3.98925e-05	4.44199e-12	8.22592e-15		3.05789e-17	2.09844	4.07773e-05	7.46736e-13	2.77597e-15		330	349	296	304	288	313.4	287	347
Ier5	971	618	729	3.26398		0.678578	1.04496	1.49396e-06	1	1		0.0284762	1.2577	8.56269e-06	1	0.333041		5.57552e-18	2.44394	4.79789e-05	1.36154e-13	2.51207e-16		0.0762441	1.20358	7.06873e-06	1	0.618488		1.82376e-16	2.33878	4.64849e-05	4.45362e-12	8.2322e-15		9.97141e-11	1.94319	3.94162e-05	2.43502e-06	3.48357e-09		342	275	286	369	338	322	374	352
Rhoh	1069	417	746.6	3.59597		0.185176	-1.17234	-5.07906e-06	1	0.981162		0.00148823	1.46068	1.59165e-05	1	0.0638909		3.80232e-12	2.2818	4.42863e-05	9.28525e-08	7.59219e-11		7.02314e-06	1.71241	2.09956e-05	0.171505	0.00209153		1.86545e-16	2.67504	4.93654e-05	4.55543e-12	8.40485e-15		0.000145583	1.56215	2.83698e-05	1	0.00124387		352	295	395	380	259	336.2	424	416
Snord22	16334	8695	11604.6	3.17209		0.0402706	1.18587	0.000102596	1	0.641154		3.35156e-08	1.58464	0.000322703	0.000818451	5.64837e-05		1.80714e-24	2.36021	0.000750794	4.41303e-20	1.32923e-22		0.000487431	1.33627	0.000220107	1	0.0366248		1.92061e-16	1.99027	0.000648198	4.69013e-12	8.63744e-15		1.64725e-06	1.48943	0.00042809	0.0402258	2.34553e-05		5928	5586	5314	4980	4905	5342.6	6803	6738
Abhd5	259	102	-167.4	-1.78371		0.225759	1.13117	4.54709e-06	1	1		0.844174	1.02023	7.01429e-07	1	1		2.13409e-12	-2.07931	-1.79938e-05	5.21146e-08	4.40157e-11		0.315468	-1.10874	-3.84566e-06	1	1		2.06828e-16	-2.35206	-2.25409e-05	5.05074e-12	9.28445e-15		6.52489e-13	-2.12139	-1.86953e-05	1.59338e-08	3.36866e-11		334	413	347	289	300	336.6	304	317
9830166K06Rik	89	28	-51.8	-15.3889		0.463362	-1.18267	-6.3879e-07	1	1		0.0344212	1.587	2.42769e-06	1	0.365463		2.59767e-19	-13.9024	-3.83828e-06	6.34352e-15	1.29196e-17		0.00424387	1.8769	3.06648e-06	1	0.136362		2.0961e-16	-11.7551	-3.19949e-06	5.11868e-12	9.39207e-15		1.31682e-26	-22.0631	-6.26597e-06	3.21567e-22	1.93715e-24		47	39	35	44	35	40	59	89
Cad	628	270	-371	-1.52924		0.19082	-1.10101	-1.0099e-05	1	0.989508		0.000210052	-1.31562	-2.64071e-05	1	0.0187144		0	-2.03911	-5.60928e-05	0	0		0.0162834	-1.19492	-1.63081e-05	1	0.291738		2.22045e-16	-1.85203	-4.59938e-05	5.42233e-12	9.68273e-15		4.83454e-09	-1.54992	-2.96857e-05	0.000118059	1.20346e-07		995	1178	1098	1117	972	1072	865	565
Hnrnpab	2741	1344	-1621.6	-1.47674		0.531861	-1.04837	-2.37545e-05	1	1		0.0178864	-1.19613	-8.44255e-05	1	0.261791		0	-1.95601	-0.000251649	0	0		0.0812496	-1.14095	-6.0671e-05	1	0.634308		2.22045e-16	-1.86576	-0.000227894	5.42233e-12	9.68273e-15		9.92879e-11	-1.63528	-0.000167223	2.42461e-06	3.47365e-09		4422	5641	4753	5580	4719	5023	4371	2900
Tipin	912	371	-589	-2.23119		0.361667	-1.11001	-1.07936e-05	1	1		0.0368674	-1.27031	-2.31742e-05	1	0.374813		0	-2.90992	-7.14803e-05	0	0		0.239598	-1.14441	-1.23806e-05	1	0.948822		2.22045e-16	-2.62152	-6.06867e-05	5.42233e-12	9.68273e-15		1.23057e-12	-2.29071	-4.83061e-05	3.00505e-08	6.07082e-11		821	1287	950	1299	980	1067.4	903	448
Galns	284	103	-152.4	-1.61452		0.101981	1.16144	5.72017e-06	1	0.846268		0.0476388	1.19942	7.06583e-06	1	0.423186		3.68288e-11	-1.84755	-1.62545e-05	8.99358e-07	6.3514e-10		0.728314	1.0327	1.34566e-06	1	1		2.22045e-16	-2.14582	-2.19747e-05	5.42233e-12	9.68273e-15		0	-2.21599	-2.33203e-05	0	0		369	296	349	368	335	343.4	489	389
H2afz	646	330	-414.6	-1.91888		0.398395	-1.08819	-7.17725e-06	1	1		0.0484575	-1.21873	-1.58948e-05	1	0.427196		0	-2.5197	-5.34154e-05	0	0		0.258923	-1.11996	-8.71758e-06	1	0.975906		2.22045e-16	-2.3155	-4.62381e-05	5.42233e-12	9.68273e-15		9.82769e-13	-2.06748	-3.75206e-05	2.39992e-08	4.92797e-11		687	1032	747	1006	857	865.8	809	506
Ergic1	558	179	-280.8	-1.72973		0.0135864	1.28098	1.50282e-05	1	0.403303		0.160818	-1.15222	-7.06578e-06	1	0.698604		6.55758e-09	-1.8039	-2.38352e-05	0.000160136	8.04704e-08		0.000112781	-1.47597	-2.2094e-05	1	0.0140762		2.22045e-16	-2.31075	-3.88634e-05	5.42233e-12	9.68273e-15		1.1697e-05	-1.56559	-1.67694e-05	0.28564	0.00013576		514	521	650	532	388	521	567	295
Chaf1a	1115	462	-725.4	-2.74375		0.549762	-1.08683	-9.30813e-06	1	1		0.321077	-1.14822	-1.50399e-05	1	0.888736		0	-3.54579	-8.36528e-05	0	0		0.693936	-1.05649	-5.73172e-06	1	1		2.22045e-16	-3.26251	-7.43447e-05	5.42233e-12	9.68273e-15		3.10862e-15	-3.08808	-6.8613e-05	7.59126e-11	2.23272e-13		850	1375	1070	1331	1081	1141.4	961	629
Gusb	524	219	-267.2	-1.55713		0.0339757	1.20671	1.31713e-05	1	0.600352		0.339187	-1.08918	-5.21705e-06	1	0.908976		1.08497e-09	-1.7274	-2.68318e-05	2.6495e-05	1.52357e-08		0.00213393	-1.31432	-1.83883e-05	1	0.0904699		2.22045e-16	-2.08447	-4.0003e-05	5.42233e-12	9.68273e-15		3.06591e-07	-1.58597	-2.16147e-05	0.00748694	5.2065e-06		543	581	683	735	567	621.8	686	418
Shfm1	1377	601	-762.4	-1.62471		0.935468	-1.00761	-1.54808e-06	1	1		0.344792	-1.09177	-1.72252e-05	1	0.914189		0	-2.19107	-0.000111393	0	0		0.388232	-1.08353	-1.56772e-05	1	1		2.22045e-16	-2.17452	-0.000109845	5.42233e-12	9.68273e-15		1.23679e-13	-2.00689	-9.4168e-05	3.02024e-09	7.27768e-12		2020	2111	2132	1659	1992	1982.8	1957	1679
Kif20b	1291	691	-779	-1.83727		0.994552	1.00077	1.35247e-07	1	1		0.40323	-1.09082	-1.45417e-05	1	0.961702		2.22045e-16	-2.39171	-0.000101635	5.42233e-12	8.25316e-15		0.39881	-1.09166	-1.46769e-05	1	1		2.22045e-16	-2.39356	-0.00010177	5.42233e-12	9.68273e-15		9.50351e-14	-2.19258	-8.70929e-05	2.32076e-09	5.67422e-12		1465	2022	1750	1935	1375	1709.4	1857	1164
Edem3	1085	561	-713	-1.52901		0.299737	-1.08322	-1.62787e-05	1	1		0.408465	-1.06582	-1.30859e-05	1	0.967762		0	-2.04597	-0.00010833	0	0		0.835336	1.01632	3.19285e-06	1	1		2.22045e-16	-1.88879	-9.20514e-05	5.42233e-12	9.68273e-15		0	-1.91962	-9.52442e-05	0	0		1990	2124	2257	2087	1846	2060.8	2128	1526
Flot2	359	176	-237.8	-1.68689		0.0650709	1.19704	9.91221e-06	1	0.751876		0.980201	-1.00287	-1.44199e-07	1	1		1.1239e-10	-1.89289	-2.37291e-05	2.74457e-06	1.82026e-09		0.0618018	-1.20048	-1.00564e-05	1	0.564398		2.22045e-16	-2.26587	-3.36413e-05	5.42233e-12	9.68273e-15		1.55987e-10	-1.88747	-2.35849e-05	3.80919e-06	5.2396e-09		457	422	502	616	455	490.4	574	423
Txndc11	497	209	-275.2	-1.52023		0.44795	-1.06204	-4.84558e-06	1	1		0.938843	1.00678	5.62586e-07	1	1		0	-2.05151	-4.25157e-05	0	0		0.402843	1.06924	5.40817e-06	1	1		2.22045e-16	-1.93166	-3.76701e-05	5.42233e-12	9.68273e-15		0	-2.06542	-4.30783e-05	0	0		848	736	842	829	766	804.2	914	627
Pstpip2	521	283	-271.6	-1.87669		0.635784	1.05271	2.99662e-06	1	1		0.62729	1.0544	3.09301e-06	1	1		6.88338e-15	-2.36468	-3.28119e-05	1.68092e-10	2.07778e-13		0.992142	1.00161	9.63944e-08	1	1		2.22045e-16	-2.48931	-3.58085e-05	5.42233e-12	9.68273e-15		2.22045e-16	-2.49332	-3.59049e-05	5.42233e-12	1.85062e-14		459	533	634	693	464	556.6	793	530
Surf4	595	229	-264.6	-1.3156		0.396204	1.05984	6.40045e-06	1	1		0.957048	1.00399	4.2623e-07	1	1		1.34115e-13	-1.66264	-4.26277e-05	3.27509e-09	3.37638e-12		0.429937	-1.05563	-5.97422e-06	1	1		2.22045e-16	-1.76213	-4.90281e-05	5.42233e-12	9.68273e-15		1.03917e-13	-1.66926	-4.30539e-05	2.53765e-09	6.15934e-12		989	1000	1148	1071	990	1039.6	1103	833
Map3k14	758	321	525.4	3.71384		0.634063	1.05955	1.18614e-06	1	1		0.00667051	1.38114	7.5915e-06	1	0.15041		4.15121e-18	2.76071	3.50696e-05	1.01373e-13	1.90192e-16		0.0255917	1.30351	6.40535e-06	1	0.368701		2.26403e-16	2.60555	3.38835e-05	5.52876e-12	9.85519e-15		2.10331e-09	1.99887	2.74781e-05	5.13629e-05	5.71334e-08		230	162	173	254	149	193.6	281	252
C920021L13Rik	134	65	92.6	5.36792		0.0134633	-1.57188	-1.24931e-06	1	0.402415		0.0295698	1.45774	1.57183e-06	1	0.338218		5.55121e-09	2.55419	5.3369e-06	0.00013556	6.88824e-08		4.01073e-06	2.29139	2.82113e-06	0.0979421	0.00141945		2.50279e-16	4.01488	6.58621e-06	6.11182e-12	1.08751e-14		0.000340426	1.75216	3.76508e-06	1	0.00260032		32	27	44	29	34	33.2	56	53
Fpr2	136	53	-88	-3.66667		4.16904e-05	2.12281	6.57817e-06	1	0.0117021		0.0555018	1.43122	2.52638e-06	1	0.452289		1.95914e-05	-2.30719	-3.31936e-06	0.478423	0.00013334		0.0296835	-1.48322	-4.05179e-06	1	0.40038		2.64364e-16	-4.89772	-9.89753e-06	6.45577e-12	1.14667e-14		8.08538e-10	-3.3021	-5.84574e-06	1.97445e-05	2.37029e-08		49	58	92	37	48	56.8	100	63
Retnla	310	124	-130.6	-66.3		0.997036	1.00325	4.3742e-08	1	1		0.00327003	-3.36675	-9.44998e-06	1	0.101036		2.94681e-16	-80.2227	-1.32752e-05	7.19612e-12	1.08212e-14		0.00319835	-3.3777	-9.49372e-06	1	0.115709		2.83951e-16	-80.4837	-1.3319e-05	6.93409e-12	1.22824e-14		7.44263e-10	-23.8279	-3.82524e-06	1.81749e-05	2.20035e-08		26	194	231	87	125	132.6	28	80
Chst13	90	47	-50.8	-10.0714		0.910773	-1.03478	-1.91323e-07	1	1		0.555355	1.16211	9.22837e-07	1	1		1.11615e-16	-12.9501	-5.25313e-06	2.72565e-12	4.43917e-15		0.474345	1.20252	1.11416e-06	1	1		2.84176e-16	-12.5148	-5.06181e-06	6.93957e-12	1.22824e-14		2.38336e-18	-15.0494	-6.17597e-06	5.82017e-14	2.30046e-16		50	39	75	74	40	55.6	65	71
Zmat1	347	174	263.8	3.90529		0.358226	1.1213	1.12816e-06	1	1		0.0287558	1.31144	2.89657e-06	1	0.334388		1.2077e-19	2.9307	1.79564e-05	2.9492e-15	6.1958e-18		0.209733	1.16957	1.7684e-06	1	0.912083		2.92314e-16	2.61366	1.68282e-05	7.13832e-12	1.26119e-14		5.66818e-12	2.23471	1.50598e-05	1.38417e-07	2.45856e-10		75	96	118	97	68	90.8	137	95
Il1rn	279	138	-161.2	-2.9375		0.0851667	1.31465	5.9851e-06	1	0.8051		0.548631	1.10196	1.93933e-06	1	1		6.02712e-11	-2.96531	-1.26068e-05	1.47182e-06	1.01505e-09		0.265868	-1.19302	-4.04577e-06	1	0.985067		3.16645e-16	-3.89835	-1.85919e-05	7.73247e-12	1.36375e-14		1.28357e-12	-3.26764	-1.45461e-05	3.13448e-08	6.31952e-11		186	163	240	240	102	186.2	351	183
Cd200	595	332	412.2	3.60886		0.26804	1.13193	2.14321e-06	1	1		0.243312	1.14079	2.28714e-06	1	0.818863		3.81812e-20	2.69627	2.75567e-05	9.32384e-16	2.04023e-18		0.951349	1.00783	1.4393e-07	1	1		3.25729e-16	2.38202	2.54135e-05	7.9543e-12	1.40041e-14		8.70118e-16	2.36352	2.52695e-05	2.12483e-11	6.70293e-14		179	144	157	192	118	158	157	138
Dock2	10383	4636	7540.4	3.13066		0.223944	1.11494	4.18479e-05	1	1		8.54099e-06	1.49018	0.000178469	0.208571	0.00239737		1.00851e-20	2.32562	0.000482643	2.46279e-16	5.66158e-19		0.00118148	1.33656	0.000136621	1	0.0630475		3.31842e-16	2.08587	0.000440795	8.10357e-12	1.42418e-14		6.51686e-07	1.56063	0.000304174	0.0159142	1.01623e-05		3727	3255	3819	3919	2975	3539	5088	4971
Prkch	606	308	406.4	4.1358		0.177347	1.18003	2.40346e-06	1	0.970159		0.0113759	1.3617	4.82895e-06	1	0.203071		3.46152e-21	3.07422	2.76922e-05	8.45302e-17	2.01743e-19		0.240716	1.15396	2.42549e-06	1	0.950104		3.34408e-16	2.60522	2.52887e-05	8.16624e-12	1.43267e-14		2.52289e-12	2.25763	2.28633e-05	6.1609e-08	1.18025e-10		156	95	164	148	85	129.6	213	117
Gpr18	782	299	512.2	4.77729		0.273221	-1.18452	-2.57404e-06	1	1		0.0419896	1.36664	6.05832e-06	1	0.398662		1.04531e-12	2.97679	3.26643e-05	2.55265e-08	2.26499e-11		0.00179499	1.61881	8.63236e-06	1	0.0804285		3.38578e-16	3.52606	3.52383e-05	8.26807e-12	1.448e-14		2.36999e-07	2.17818	2.6606e-05	0.00578753	4.11631e-06		163	132	191	140	172	159.6	175	236
Abi3	694	285	481.4	3.29457		0.417285	1.08755	1.88341e-06	1	1		0.0543649	1.21956	4.72313e-06	1	0.450336		3.41307e-19	2.45379	3.12732e-05	8.33472e-15	1.66694e-17		0.267341	1.12138	2.83973e-06	1	0.986175		3.70294e-16	2.25624	2.93898e-05	9.04258e-12	1.58087e-14		2.48503e-12	2.01202	2.655e-05	6.06844e-08	1.16477e-10		197	163	244	268	177	209.8	230	238
Mybl1	893	378	-559.6	-5.09064		0.00115507	-1.61799	-2.26837e-05	1	0.104858		0.0286453	1.37926	2.2524e-05	1	0.333308		2.20411e-28	-5.70784	-4.89844e-05	5.38244e-24	1.97159e-26		6.90106e-08	2.23163	4.52076e-05	0.00168524	0.000135232		4.30708e-16	-3.52774	-2.63008e-05	1.05179e-11	1.83558e-14		4.79442e-38	-7.87259	-7.15084e-05	1.1708e-33	9.83864e-36		526	545	638	725	469	580.6	640	707
Msantd3	92	27	-53.6	-3.21488		0.0100343	1.54397	2.81847e-06	1	0.350054		0.147554	1.28543	1.47889e-06	1	0.674217		1.90809e-08	-2.80492	-3.33405e-06	0.000465956	2.1917e-07		0.280985	-1.20113	-1.33958e-06	1	1		4.32464e-16	-4.33073	-6.15252e-06	1.05608e-11	1.83986e-14		2.03944e-12	-3.60554	-4.81295e-06	4.98031e-08	9.72717e-11		49	39	66	40	56	50	70	52
Xpnpep1	579	252	-363.4	-1.68618		0.0159804	-1.20044	-1.52697e-05	1	0.435826		0.00049349	-1.30442	-2.13428e-05	1	0.0319656		0	-2.24101	-5.06438e-05	0	0		0.279109	-1.08662	-6.07309e-06	1	1		4.44089e-16	-1.86683	-3.53741e-05	1.08447e-11	1.86977e-14		2.60614e-12	-1.71801	-2.9301e-05	6.36419e-08	1.21686e-10		766	999	841	1028	831	893	634	473
Stt3a	960	482	-461.6	-1.33986		0.941416	-1.00516	-9.62005e-07	1	1		0.0263541	-1.16893	-2.70571e-05	1	0.324362		2.22045e-16	-1.78725	-8.24687e-05	5.42233e-12	8.25316e-15		0.0318522	-1.16292	-2.60951e-05	1	0.415507		4.44089e-16	-1.77807	-8.15067e-05	1.08447e-11	1.86977e-14		1.92791e-09	-1.52896	-5.54116e-05	4.70797e-05	5.28391e-08		1724	1829	1937	1860	1749	1819.8	1669	1130
Mcm5	1828	833	-1166.2	-2.39364		0.550548	-1.07857	-1.48926e-05	1	1		0.128927	-1.21231	-3.58029e-05	1	0.639416		0	-3.10447	-0.000138586	0	0		0.356692	-1.124	-2.09103e-05	1	1		4.44089e-16	-2.87832	-0.000123693	1.08447e-11	1.86977e-14		3.36398e-13	-2.56079	-0.000102783	8.21483e-09	1.83367e-11		1600	2392	1781	2436	1806	2003	1647	1064
Nek2	786	235	-470.8	-2.98315		0.301879	-1.15957	-9.96895e-06	1	1		0.1723	-1.21656	-1.28953e-05	1	0.712418		0	-3.85879	-5.36684e-05	0	0		0.739894	-1.04914	-2.92639e-06	1	1		4.44089e-16	-3.32777	-4.36995e-05	1.08447e-11	1.86977e-14		6.43929e-15	-3.17189	-4.07731e-05	1.57248e-10	4.47999e-13		551	904	619	772	695	708.2	557	433
Canx	4003	1703	-1784.6	-1.29441		0.537588	1.04185	3.2372e-05	1	1		0.236045	-1.08203	-5.86438e-05	1	0.806297		4.79616e-14	-1.65495	-0.000306135	1.17122e-09	1.28706e-12		0.0716808	-1.12731	-9.10158e-05	1	0.604853		4.44089e-16	-1.72421	-0.000338507	1.08447e-11	1.86977e-14		1.99392e-10	-1.52949	-0.000247491	4.86914e-06	6.527e-09		6805	8324	8156	7832	6595	7542.4	7611	5214
Lilrb4a	501	193	-256.6	-1.71357		0.00359921	1.33962	1.60032e-05	1	0.205357		0.620107	1.05209	2.4544e-06	1	1		1.33594e-07	-1.70993	-1.95639e-05	0.00326237	1.34199e-06		0.0161706	-1.2733	-1.35488e-05	1	0.290784		4.44089e-16	-2.29066	-3.55671e-05	1.08447e-11	1.86977e-14		8.60957e-09	-1.799	-2.20183e-05	0.000210246	2.03924e-07		388	455	474	570	416	460.6	670	383
Arhgap17	1554	678	1045.4	2.87146		0.830894	1.02042	1.17267e-06	1	1		0.000810169	1.35865	2.06012e-05	1	0.0444591		7.88619e-17	2.13529	6.52117e-05	1.92581e-12	3.18842e-15		0.00172499	1.33147	1.94285e-05	1	0.0784048		4.59166e-16	2.09257	6.40391e-05	1.12128e-11	1.92687e-14		5.52764e-07	1.57162	4.46105e-05	0.0134985	8.76526e-06		561	526	618	604	484	558.6	697	620
Grm8	46	32	39	33.5		0.218034	-2.04275	-1.41648e-07	1	1		0.547915	1.37586	1.04298e-07	1	1		5.12866e-13	11.228	2.83815e-06	1.25242e-08	1.1618e-11		0.0470017	2.81055	2.45946e-07	1	0.499317		4.5923e-16	22.936	2.9798e-06	1.12144e-11	1.92687e-14		7.89007e-11	8.16068	2.73385e-06	1.92676e-06	2.79645e-09		2	2	1	6	2	2.6	8	0
Sash3	1621	888	1302.8	3.0465		0.192816	1.12137	7.95988e-06	1	0.991053		1.13278e-06	1.53183	3.48791e-05	0.0276625	0.000656149		5.90031e-21	2.27239	8.3447e-05	1.44086e-16	3.36648e-19		0.000353601	1.36603	2.69192e-05	1	0.0295743		4.68726e-16	2.02644	7.54871e-05	1.14463e-11	1.96334e-14		4.89901e-06	1.48345	4.85679e-05	0.119634	6.23797e-05		661	555	706	681	580	636.6	871	883
Gdf11	331	179	264.2	10.8582		0.911875	1.03911	1.0947e-07	1	1		0.00363004	2.06806	2.98968e-06	1	0.106802		1.51487e-16	7.99853	1.959e-05	3.69932e-12	5.8441e-15		0.00553471	1.99023	2.88021e-06	1	0.156432		4.811e-16	7.69749	1.94805e-05	1.17485e-11	2.01172e-14		1.50129e-08	3.86764	1.66003e-05	0.000366614	3.41672e-07		22	29	26	13	44	26.8	37	74
Zcchc7	1694	837	1238.6	2.64358		0.688897	1.03319	2.57143e-06	1	1		0.00417831	1.2596	2.01128e-05	1	0.116212		1.91532e-17	1.97461	7.55091e-05	4.67722e-13	8.14846e-16		0.0137801	1.21914	1.75413e-05	1	0.263998		5.36051e-16	1.91118	7.29377e-05	1.30904e-11	2.23767e-14		1.64822e-08	1.56765	5.53963e-05	0.000402496	3.69941e-07		768	792	751	808	649	753.6	871	855
Rad51ap1	408	155	-267	-3.73566		0.0757038	-1.31201	-8.84691e-06	1	0.781627		0.0206975	-1.42648	-1.11222e-05	1	0.285394		2.8664e-22	-4.84352	-2.95205e-05	6.99976e-18	1.79942e-20		0.589558	-1.08725	-2.27527e-06	1	1		5.61462e-16	-3.69167	-2.06736e-05	1.37109e-11	2.33974e-14		4.07119e-14	-3.39543	-1.83983e-05	9.94184e-10	2.53184e-12		263	444	285	461	370	364.6	324	176
Gimap1	1305	690	1000.4	5.09329		0.942722	1.01282	3.22863e-07	1	1		0.00034944	1.77917	1.96243e-05	1	0.0256256		3.46568e-16	3.79503	7.03956e-05	8.4632e-12	1.25753e-14		0.00046363	1.75666	1.93015e-05	1	0.0358286		6.12577e-16	3.74699	7.00728e-05	1.49591e-11	2.5484e-14		2.11674e-06	2.13303	5.07713e-05	0.0516908	2.93865e-05		296	222	279	263	162	244.4	232	416
Irf2bpl	489	373	414.4	4.97697		0.289819	1.15912	1.87197e-06	1	1		0.780938	1.04217	4.96076e-07	1	1		1.15994e-19	3.40727	2.83197e-05	2.83256e-15	5.97587e-18		0.449095	-1.11222	-1.37589e-06	1	1		6.24807e-16	2.93952	2.64478e-05	1.52578e-11	2.59486e-14		2.00087e-18	3.26941	2.78237e-05	4.88613e-14	1.94667e-16		121	70	101	125	150	113.4	99	108
Sema4a	317	105	-182.4	-1.8661		0.137752	1.17753	6.09616e-06	1	0.910677		0.281975	1.12622	4.33432e-06	1	0.851933		3.37623e-11	-2.11091	-1.80712e-05	8.24476e-07	5.85982e-10		0.690032	-1.04556	-1.76184e-06	1	1		6.50791e-16	-2.48567	-2.41673e-05	1.58923e-11	2.69819e-14		1.80191e-14	-2.37736	-2.24055e-05	4.40027e-10	1.1797e-12		352	345	388	322	261	333.6	361	366
Tacc3	1386	525	-943	-2.91356		0.104971	-1.2426	-2.8704e-05	1	0.852093		0.0144868	-1.38857	-4.11417e-05	1	0.232669		0	-3.7678	-0.000108002	0	0		0.4082	-1.11747	-1.24377e-05	1	1		6.66134e-16	-3.03219	-7.92977e-05	1.6267e-11	2.7478e-14		3.54383e-13	-2.71345	-6.68601e-05	8.65404e-09	1.92312e-11		1190	1632	1196	1703	1458	1435.8	1155	705
Arhgap11a	1410	593	-1002	-2.29457		0.330316	-1.12171	-1.9744e-05	1	1		0.244483	-1.14737	-2.33724e-05	1	0.82093		0	-2.97407	-0.00012078	0	0		0.849149	-1.02288	-3.62835e-06	1	1		6.66134e-16	-2.65137	-0.000101036	1.6267e-11	2.7478e-14		2.66454e-15	-2.59206	-9.74078e-05	6.5068e-11	1.94233e-13		1407	1900	1777	1976	1820	1776	1487	1330
Knstrn	665	259	-391	-2.36047		0.938498	-1.01069	-7.33036e-07	1	1		0.374305	-1.12608	-7.75782e-06	1	0.940314		4.44089e-16	-3.04115	-4.65038e-05	1.08447e-11	1.57626e-14		0.418399	-1.11417	-7.02479e-06	1	1		6.66134e-16	-3.00897	-4.57708e-05	1.6267e-11	2.7478e-14		3.47722e-13	-2.70064	-3.8746e-05	8.49137e-09	1.89117e-11		515	759	617	837	664	678.4	595	411
A430078G23Rik	1809	823	1225	5.97159		0.199643	1.22286	5.70096e-06	1	1		2.73895e-05	1.92813	2.3742e-05	0.668852	0.00516539		2.23966e-20	4.37356	8.62976e-05	5.46925e-16	1.22355e-18		0.00340203	1.57673	1.8041e-05	1	0.120429		6.67316e-16	3.57649	8.05967e-05	1.62959e-11	2.74804e-14		1.2525e-07	2.2683	6.25556e-05	0.0030586	2.30664e-06		350	214	308	205	155	246.4	371	568
Olfm4	3072	500	-1151.4	-10.2556		0.0865951	1.63364	5.05924e-05	1	0.808044		0.0663198	1.69265	5.53041e-05	1	0.485471		1.73792e-11	-8.00289	-6.98673e-05	4.244e-07	3.16717e-10		0.901046	1.03612	4.71169e-06	1	1		7.10199e-16	-13.0738	-0.00012046	1.73431e-11	2.91971e-14		3.33178e-16	-13.5461	-0.000125171	8.13621e-12	2.7229e-14		1029	462	774	872	707	768.8	855	2222
Tmem245	1012	366	673.4	2.62031		0.605858	-1.04433	-1.88868e-06	1	1		0.163695	1.1244	5.53491e-06	1	0.703152		4.35244e-14	1.86712	3.85813e-05	1.06287e-09	1.17314e-12		0.0559156	1.17424	7.42359e-06	1	0.539015		7.17395e-16	1.94989	4.047e-05	1.75188e-11	2.94433e-14		8.83311e-10	1.66055	3.30464e-05	2.15704e-05	2.57097e-08		425	437	469	445	387	432.6	411	410
5730488B01Rik	456	154	302	8.40196		0.0537512	-1.54454	-2.26653e-06	1	0.70896		0.00313175	1.90945	5.84664e-06	1	0.0982998		2.30211e-10	4.03765	1.95284e-05	5.62175e-06	3.57618e-09		1.34371e-06	2.94923	8.11317e-06	0.0328135	0.000656269		7.28046e-16	6.23633	2.17949e-05	1.77789e-11	2.98303e-14		0.000439617	2.11457	1.36818e-05	1	0.00324923		82	57	43	79	50	62.2	66	118
Themis	637	282	456.4	6.88144		0.0936113	1.33281	2.64264e-06	1	0.824969		0.000137839	1.91346	7.25322e-06	1	0.0145716		9.42245e-22	5.16895	3.31029e-05	2.30096e-17	5.75241e-20		0.0313109	1.43566	4.61058e-06	1	0.410884		7.40931e-16	3.87823	3.04602e-05	1.80935e-11	3.03074e-14		1.62784e-09	2.70135	2.58496e-05	3.97518e-05	4.53787e-08		78	71	106	94	39	77.6	113	137
Slc40a1	5525	3115	4016.2	3.42232		0.00632175	1.26824	4.56182e-05	1	0.282225		0.147761	1.13454	2.288e-05	1	0.674327		1.02572e-26	2.56202	0.000265641	2.50481e-22	8.60759e-25		0.200077	-1.11785	-2.27382e-05	1	0.895373		7.42505e-16	2.02013	0.000220022	1.8132e-11	3.0321e-14		1.40854e-20	2.2582	0.000242761	3.43966e-16	1.5851e-18		1300	2040	1681	1784	1513	1663.6	2341	1351
Zfp36l1	2471	1284	1757	3.1606		0.853166	1.01976	1.64806e-06	1	1		0.0558619	1.2206	1.84013e-05	1	0.454111		1.68937e-16	2.36903	0.000114195	4.12543e-12	6.4662e-15		0.0844489	1.19695	1.67532e-05	1	0.646471		7.51274e-16	2.32313	0.000112547	1.83461e-11	3.06279e-14		1.85848e-10	1.94087	9.57938e-05	4.53842e-06	6.13765e-09		792	759	942	927	646	813.2	751	738
Ralgps2	5482	2376	3792.8	4.80803		0.99017	-1.00195	-2.01211e-07	1	1		0.00166854	1.61914	6.39882e-05	1	0.06848		8.42845e-16	3.53104	0.000261582	2.05823e-11	2.89483e-14		0.00159261	1.6223	6.41894e-05	1	0.0746829		7.5844e-16	3.53793	0.000261783	1.85211e-11	3.08685e-14		4.01858e-07	2.18081	0.000197594	0.00981337	6.62618e-06		1215	861	1078	892	934	996	1015	1667
Lrrn1	246	110	162.8	3.8069		0.0248377	-1.35743	-2.15334e-06	1	0.52534		0.879751	-1.0233	-1.86204e-07	1	1		4.57895e-09	2.07572	8.79702e-06	0.000111818	5.75788e-08		0.0417502	1.32652	1.96713e-06	1	0.470733		7.82002e-16	2.81765	1.09504e-05	1.90965e-11	3.17745e-14		2.35019e-09	2.12409	8.98323e-06	5.73917e-05	6.32067e-08		66	82	66	116	70	80	80	57
Bub1	625	218	-401	-3.01305		0.475116	-1.11253	-6.21212e-06	1	1		0.194794	-1.21395	-1.08242e-05	1	0.75091		2.99894e-18	-3.88419	-4.56048e-05	7.32342e-14	1.37917e-16		0.56088	-1.09116	-4.61204e-06	1	1		7.87656e-16	-3.49132	-3.93927e-05	1.92346e-11	3.19511e-14		6.12896e-14	-3.19964	-3.47806e-05	1.49669e-09	3.77001e-12		466	724	566	655	590	600.2	498	363
Lonrf3	86	34	-55.2	-2.28972		1.15696e-06	1.93147	4.85856e-06	0.028253	0.000703863		0.000348182	1.63936	3.33494e-06	1	0.0256102		0.00177638	-1.57433	-1.90285e-06	1	0.00771184		0.211913	-1.17818	-1.52362e-06	1	0.915737		8.06122e-16	-3.04077	-6.76141e-06	1.96855e-11	3.25919e-14		1.66424e-11	-2.5809	-5.23779e-06	4.06408e-07	6.56556e-10		47	65	50	42	49	50.6	99	63
Klrd1	136	67	104	8.42857		1	-1.01134	-1.63316e-08	1	1		0.0782601	1.55929	8.14757e-07	1	0.523736		1.72275e-15	6.26123	7.66438e-06	4.20696e-11	5.68508e-14		0.0695554	1.57697	8.31089e-07	1	0.597292		8.05319e-16	6.33222	7.68071e-06	1.96659e-11	3.25919e-14		3.17571e-10	4.01543	6.84962e-06	7.75509e-06	9.95519e-09		11	19	9	10	21	14	11	18
Siglecg	1445	588	973.4	4.70114		0.276883	-1.1817	-4.89726e-06	1	1		0.00013429	1.79279	2.52499e-05	1	0.0143123		2.07126e-12	2.95297	6.22012e-05	5.05802e-08	4.28283e-11		1.03115e-06	2.11854	3.01471e-05	0.0251808	0.000559573		8.11284e-16	3.48953	6.70985e-05	1.98116e-11	3.27405e-14		0.000958193	1.64714	3.69513e-05	1	0.00635499		334	289	339	358	230	310	362	507
Zfp882	318	147	207.4	3.08233		0.501075	-1.07706	-7.88932e-07	1	1		0.0203052	1.28448	3.13704e-06	1	0.282699		1.51547e-13	2.13949	1.25654e-05	3.70078e-09	3.79178e-12		0.0026423	1.38346	3.92597e-06	1	0.102619		8.12479e-16	2.30435	1.33544e-05	1.98407e-11	3.27405e-14		5.88779e-07	1.66564	9.42839e-06	0.014378	9.27612e-06		106	112	95	131	93	107.4	109	114
Crispld1	508	244	337.4	4.43585		0.640487	1.07043	7.04221e-07	1	1		0.241595	1.18474	1.84707e-06	1	0.81646		1.7457e-17	3.33134	2.33095e-05	4.263e-13	7.46585e-16		0.489266	1.10678	1.14285e-06	1	1		8.24396e-16	3.11214	2.26053e-05	2.01318e-11	3.3166e-14		2.10522e-13	2.81188	2.14624e-05	5.14095e-09	1.1928e-11		54	134	80	124	99	98.2	106	120
Ar	161	94	123.6	8.10345		0.655623	-1.11181	-1.98486e-07	1	1		0.0289177	1.68617	1.35428e-06	1	0.334986		2.45246e-14	5.48582	8.85349e-06	5.9889e-10	6.87589e-13		0.00776443	1.87471	1.55276e-06	1	0.190944		8.50396e-16	6.0992	9.05197e-06	2.07667e-11	3.41557e-14		3.23457e-08	3.25341	7.49921e-06	0.000789883	6.80933e-07		30	21	16	8	19	18.8	26	24
9830107B12Rik	147	38	-71.6	-5.97222		0.243518	1.29981	2.04815e-06	1	1		0.129392	1.40828	2.78909e-06	1	0.640664		2.08916e-12	-5.93727	-5.68079e-06	5.10173e-08	4.31619e-11		0.725395	1.08344	7.40943e-07	1	1		8.55904e-16	-7.71735	-7.72894e-06	2.09012e-11	3.43205e-14		7.82423e-17	-8.36131	-8.46988e-06	1.91068e-12	6.82384e-15		74	55	82	69	51	66.2	155	101
Slc15a4	574	276	404.4	2.95741		0.903005	1.01379	2.9413e-07	1	1		0.00409205	1.32856	7.00836e-06	1	0.114728		3.04017e-16	2.19738	2.55408e-05	7.42409e-12	1.11306e-14		0.00611277	1.31049	6.71423e-06	1	0.165309		8.67746e-16	2.16749	2.52467e-05	2.11903e-11	3.47383e-14		1.41958e-07	1.65396	1.85324e-05	0.00346662	2.5851e-06		206	198	222	190	217	206.6	204	262
Adk	329	108	-183.4	-1.73773		0.0881936	-1.15609	-5.97777e-06	1	0.810266		0.070103	-1.1676	-6.35539e-06	1	0.498281		0	-2.31939	-2.51855e-05	0	0		0.912807	-1.00996	-3.77619e-07	1	1		8.88178e-16	-2.00623	-1.92078e-05	2.16893e-11	3.54401e-14		3.33067e-15	-1.98645	-1.88302e-05	8.13349e-11	2.37821e-13		371	512	414	465	398	432	395	294
Ube2j1	668	391	-347.2	-1.31061		0.873414	1.01124	1.67705e-06	1	1		0.627791	-1.03432	-4.95039e-06	1	1		3.33067e-15	-1.73318	-6.31077e-05	8.13349e-11	1.05767e-13		0.518463	-1.04595	-6.62745e-06	1	1		8.88178e-16	-1.75267	-6.47848e-05	2.16893e-11	3.54401e-14		1.64313e-13	-1.67567	-5.81573e-05	4.01252e-09	9.44123e-12		1414	1541	1440	1579	1288	1452.4	1474	1108
Snn	2042	854	1441.8	6.13462		0.792731	-1.04977	-1.43801e-06	1	1		0.00658713	1.64531	1.9573e-05	1	0.14908		6.09933e-15	4.3344	0.000101136	1.48946e-10	1.86415e-13		0.00288671	1.7272	2.1011e-05	1	0.108619		8.92474e-16	4.55012	0.000102574	2.17942e-11	3.55534e-14		1.36682e-07	2.63439	8.15629e-05	0.00333777	2.49724e-06		368	246	313	328	214	293.8	307	473
Zfp521	466	243	366	3.98532		0.0812812	-1.27124	-3.42349e-06	1	0.793382		0.307722	1.15042	2.41355e-06	1	0.871992		1.93087e-10	2.34184	2.153e-05	4.71519e-06	3.03033e-09		0.00578823	1.46246	5.83704e-06	1	0.160418		9.30644e-16	2.97703	2.49535e-05	2.27263e-11	3.70136e-14		8.32587e-08	2.03563	1.91165e-05	0.00203318	1.60345e-06		151	192	140	162	136	156.2	231	171
Hmox1	4846	2520	3096.6	3.82433		0.582101	-1.07286	-8.29114e-06	1	1		0.605991	1.06801	8.30264e-06	1	1		5.83162e-14	2.63409	0.000199493	1.42408e-09	1.54623e-12		0.286122	1.14583	1.65938e-05	1	1		9.50391e-16	2.82601	0.000207784	2.32085e-11	3.77375e-14		2.30374e-12	2.46635	0.00019119	5.62574e-08	1.09026e-10		826	1539	792	1375	1433	1193	1123	947
Slc9a7	721	324	523.6	6.46555		0.185871	-1.29157	-2.86116e-06	1	0.983101		0.0063394	1.68379	8.66643e-06	1	0.147156		8.81171e-12	3.73091	3.46118e-05	2.15182e-07	1.68111e-10		5.48035e-05	2.17474	1.15276e-05	1	0.00922967		9.93656e-16	4.81874	3.74729e-05	2.42651e-11	3.93914e-14		2.328e-05	2.21578	2.59453e-05	0.568497	0.000250992		150	108	149	125	82	122.8	138	186
Col8a1	222	101	-162.6	-8.74286		0.000893906	-1.96399	-9.34379e-06	1	0.0894176		0.501024	-1.14497	-2.41029e-06	1	1		2.23605e-27	-12.0856	-1.74615e-05	5.46043e-23	1.92948e-25		0.00802823	1.71532	6.9335e-06	1	0.194761		1.04955e-15	-6.15359	-8.11769e-06	2.56299e-11	4.15395e-14		8.2337e-25	-10.5554	-1.50512e-05	2.01067e-20	1.16899e-22		204	170	159	178	207	183.6	115	127
Itpr1	4793	2535	3606.4	3.08294		0.241172	1.11218	1.99571e-05	1	1		0.0114431	1.25784	4.58715e-05	1	0.203822		5.45946e-20	2.30719	0.00023256	1.3332e-15	2.8671e-18		0.174278	1.13097	2.59143e-05	1	0.851729		1.05779e-15	2.07449	0.000212603	2.58313e-11	4.17983e-14		2.27969e-11	1.83425	0.000186689	5.56701e-07	8.82253e-10		1696	1821	1971	1736	1433	1731.4	1974	1725
Pla2g12a	232	122	-123.6	-2.10357		0.738651	1.04224	9.87872e-07	1	1		0.0156258	-1.35507	-6.12823e-06	1	0.244007		1.42334e-14	-2.69094	-1.46963e-05	3.47579e-10	4.11337e-13		0.00605704	-1.41231	-7.1161e-06	1	0.164802		1.0959e-15	-2.8046	-1.56842e-05	2.6762e-11	4.32342e-14		1.36724e-07	-1.98583	-8.5681e-06	0.00333881	2.49724e-06		166	337	250	191	199	228.6	184	111
Prim2	552	205	-331.6	-2.10977		0.18142	-1.15317	-8.55317e-06	1	0.976476		0.0133835	-1.3033	-1.49856e-05	1	0.222632		0	-2.76172	-4.10771e-05	0	0		0.254666	-1.13019	-6.43241e-06	1	0.970374		1.11022e-15	-2.39489	-3.25239e-05	2.71116e-11	4.35879e-14		6.00031e-12	-2.11901	-2.60915e-05	1.46528e-07	2.59341e-10		492	806	581	705	568	630.4	474	300
Hspa5	6329	3232	-3347.2	-1.62522		0.927511	-1.00861	-7.64416e-06	1	1		0.143549	-1.14788	-0.000115335	1	0.666436		4.44089e-16	-2.16824	-0.000482371	1.08447e-11	1.57626e-14		0.170181	-1.13808	-0.000107691	1	0.84392		1.11022e-15	-2.14973	-0.000474727	2.71116e-11	4.35879e-14		2.22775e-11	-1.88892	-0.000367035	5.44017e-07	8.63519e-10		9129	9990	10271	7671	6443	8700.8	7395	5879
Txn1	296	144	-158.6	-1.40961		0.714556	1.02928	1.59675e-06	1	1		0.433961	-1.06355	-3.25843e-06	1	0.991795		2.19824e-14	-1.82737	-2.46894e-05	5.36811e-10	6.24198e-13		0.249731	-1.09469	-4.85517e-06	1	0.963419		1.11022e-15	-1.88088	-2.62862e-05	2.71116e-11	4.35879e-14		9.70379e-12	-1.71818	-2.1431e-05	2.36967e-07	4.03691e-10		451	558	564	557	526	531.2	579	335
Calcrl	901	403	606	3.45543		0.00109611	1.32565	8.2447e-06	1	0.101008		0.0114866	1.24743	6.26436e-06	1	0.204448		2.38104e-29	2.5808	4.00226e-05	5.81451e-25	2.24498e-27		0.47731	-1.0627	-1.98033e-06	1	1		1.12276e-15	1.94682	3.17779e-05	2.74178e-11	4.40094e-14		3.97046e-18	2.0689	3.37582e-05	9.69586e-14	3.77271e-16		207	264	228	283	252	246.8	336	229
Snora7a	4546	2654	3431.6	3.54986		0.0392377	1.21955	3.05521e-05	1	0.637515		2.39168e-08	1.71316	9.924e-05	0.000584049	5.10112e-05		1.65401e-23	2.64271	0.000228592	4.0391e-19	1.13458e-21		0.000398681	1.40474	6.86879e-05	1	0.0325612		1.13009e-15	2.16695	0.00019804	2.75968e-11	4.42257e-14		5.94971e-06	1.54259	0.000129352	0.145292	7.40713e-05		1557	1505	1449	1099	1119	1345.8	2032	2094
Cks1b	198	127	-130.6	-2.50808		0.93258	-1.01323	-2.89223e-07	1	1		0.356148	-1.13763	-2.68058e-06	1	0.924233		5.66354e-16	-3.25795	-1.53565e-05	1.38304e-11	1.99861e-14		0.40563	-1.12278	-2.39135e-06	1	1		1.14121e-15	-3.21543	-1.50673e-05	2.78684e-11	4.45894e-14		6.48373e-13	-2.86381	-1.2676e-05	1.58333e-08	3.36163e-11		177	261	234	254	160	217.2	241	94
Fcrl5	614	217	359.8	9.3287		0.526955	1.1579	7.05073e-07	1	1		0.00227957	1.96767	4.32101e-06	1	0.082715		9.91363e-18	6.8913	2.6307e-05	2.42091e-13	4.37777e-16		0.0158118	1.69934	3.61593e-06	1	0.28708		1.15234e-15	5.95157	2.56019e-05	2.81401e-11	4.49523e-14		5.53337e-09	3.50227	2.1986e-05	0.000135125	1.36628e-07		62	40	33	55	26	43.2	67	74
Srpk3	606	145	360.2	4.84829		0.161192	-1.24951	-2.40049e-06	1	0.953788		0.00304483	1.59494	7.15191e-06	1	0.0966414		2.22994e-11	2.855	2.22994e-05	5.44552e-07	3.99232e-10		1.48255e-05	1.9929	9.5524e-06	0.362038	0.00365695		1.17854e-15	3.56737	2.46998e-05	2.878e-11	4.59011e-14		0.000144326	1.79004	1.51474e-05	1	0.00123534		129	97	138	100	116	116	134	145
Phf21a	1294	641	885.8	2.76525		0.713235	1.0333	1.71828e-06	1	1		0.00222398	1.30651	1.58139e-05	1	0.0812065		5.87176e-17	2.06268	5.48275e-05	1.43388e-12	2.41395e-15		0.00716298	1.2644	1.40957e-05	1	0.182843		1.20837e-15	1.9962	5.31092e-05	2.95085e-11	4.69881e-14		1.05943e-07	1.57877	3.90136e-05	0.00258712	1.98793e-06		521	489	467	585	447	501.8	657	609
Nme1	362	150	-202.4	-1.65629		0.291486	-1.09664	-4.65035e-06	1	1		0.0275127	-1.21452	-9.32112e-06	1	0.329905		0	-2.23376	-2.91474e-05	0	0		0.250057	-1.10749	-4.67077e-06	1	0.963519		1.33227e-15	-2.03692	-2.44971e-05	3.2534e-11	5.15594e-14		1.07681e-11	-1.83922	-1.98263e-05	2.62956e-07	4.44934e-10		555	530	512	466	491	510.8	402	312
Pnkp	416	209	-212.2	-1.77108		0.479287	1.07806	3.63513e-06	1	1		0.133665	1.17248	8.03215e-06	1	0.649373		3.11751e-13	-2.19674	-2.53692e-05	7.61295e-09	7.32014e-12		0.429075	1.08758	4.39702e-06	1	1		1.33227e-15	-2.36822	-2.90044e-05	3.2534e-11	5.15594e-14		0	-2.57565	-3.34014e-05	0	0		431	535	489	465	351	454.2	587	507
Aurkb	539	195	-339.2	-2.30161		0.824067	1.03043	1.82169e-06	1	1		0.334995	-1.13808	-7.26251e-06	1	0.904637		7.32747e-15	-2.90817	-3.92758e-05	1.78937e-10	2.2091e-13		0.234714	-1.17272	-9.08419e-06	1	0.941589		1.33227e-15	-2.99667	-4.10975e-05	3.2534e-11	5.15594e-14		7.99405e-12	-2.55533	-3.20133e-05	1.95215e-07	3.41284e-10		482	583	565	661	625	583.2	585	343
Notch3	607	313	407.8	4.89866		0.688138	1.0667	7.25388e-07	1	1		0.0112365	1.48169	5.2387e-06	1	0.202059		6.92861e-17	3.6086	2.83702e-05	1.69197e-12	2.81525e-15		0.0325753	1.38904	4.51331e-06	1	0.419562		1.46677e-15	3.38296	2.76448e-05	3.58185e-11	5.66749e-14		3.18841e-09	2.43546	2.31315e-05	7.7861e-05	8.27428e-08		114	79	65	113	152	104.6	110	162
Fam102a	669	455	538.8	3.12461		0.463461	-1.08307	-2.16716e-06	1	1		0.00264961	1.38253	1.08091e-05	1	0.0887563		4.17239e-13	2.16206	3.28363e-05	1.0189e-08	9.6023e-12		0.000184045	1.49737	1.29763e-05	1	0.0194562		1.52907e-15	2.34165	3.50035e-05	3.734e-11	5.89889e-14		2.16322e-05	1.56384	2.20272e-05	0.528259	0.0002352		310	221	265	348	229	274.6	345	358
Fosl2	322	101	-168.8	-2.03305		0.140361	1.19395	5.54921e-06	1	0.915148		0.524876	1.08057	2.30533e-06	1	1		6.82606e-11	-2.23888	-1.58322e-05	1.66692e-06	1.14095e-09		0.407231	-1.10492	-3.24388e-06	1	1		1.72917e-15	-2.67311	-2.13814e-05	4.22263e-11	6.6603e-14		9.71972e-13	-2.41928	-1.81375e-05	2.37356e-08	4.88386e-11		301	252	275	276	280	276.8	352	302
Cxcr5	1637	828	1179.4	6.87351		0.677633	-1.08701	-1.79235e-06	1	1		0.00170581	1.86941	1.94672e-05	1	0.0690812		3.33816e-14	4.72837	8.34826e-05	8.15177e-10	9.14902e-13		0.000388623	2.03207	2.12595e-05	1	0.0319534		1.77195e-15	5.13979	8.52749e-05	4.32711e-11	6.81435e-14		3.13739e-06	2.52933	6.40154e-05	0.0766151	4.20104e-05		233	206	235	247	168	217.8	241	333
Ikzf3	5647	2153	3728	3.88813		0.104689	-1.23757	-3.1348e-05	1	0.851861		0.00732164	1.42243	6.89831e-05	1	0.159353		1.4354e-10	2.34055	0.000218912	3.50525e-06	2.30004e-09		1.818e-05	1.76036	0.000100331	0.443956	0.00422816		1.78214e-15	2.89659	0.000250259	4.35199e-11	6.84276e-14		0.000149767	1.64545	0.000149928	1	0.00127744		1795	1359	1698	1886	1200	1587.6	1662	1925
Muc6	746	356	-462.2	-4.27337		0.00787511	-1.52349	-2.12906e-05	1	0.311182		0.519669	1.10667	6.60949e-06	1	1		5.22849e-25	-5.68979	-5.1071e-05	1.2768e-20	3.95293e-23		0.000992431	1.68601	2.79001e-05	1	0.0569115		1.84673e-15	-3.7347	-2.97804e-05	4.50971e-11	7.0796e-14		1.58085e-27	-6.29673	-5.76805e-05	3.86045e-23	2.41278e-25		546	476	580	781	634	603.4	538	864
Ccl5	224	139	168.2	9.32673		0.706866	1.10262	2.12139e-07	1	1		0.0599902	1.57665	1.19201e-06	1	0.466752		1.13546e-16	7.09956	1.26087e-05	2.77279e-12	4.50128e-15		0.14106	1.4299	9.79872e-07	1	0.791187		1.97726e-15	6.43879	1.23965e-05	4.82848e-11	7.56815e-14		3.86915e-11	4.50295	1.14166e-05	9.44847e-07	1.43376e-09		18	36	23	19	5	20.2	36	22
Nudcd2	379	159	-220.6	-1.80924		0.100732	-1.15859	-6.89392e-06	1	0.845899		0.00148869	-1.33258	-1.25699e-05	1	0.0638909		0	-2.39382	-2.93252e-05	0	0		0.123495	-1.15018	-5.67595e-06	1	0.754552		1.9984e-15	-2.06615	-2.24313e-05	4.8801e-11	7.63708e-14		2.08952e-10	-1.79638	-1.67553e-05	5.10262e-06	6.79443e-09		373	562	446	613	472	493.2	403	234
Kif21b	4630	2175	3078.8	3.06964		0.545292	1.05978	9.16622e-06	1	1		2.2597e-05	1.50176	7.69353e-05	0.55182	0.00452243		1.52473e-17	2.27676	0.000195769	3.7234e-13	6.57844e-16		0.000276233	1.41704	6.77691e-05	1	0.0264533		2.03241e-15	2.14834	0.000186603	4.96314e-11	7.7549e-14		1.31178e-05	1.51607	0.000118834	0.320337	0.000150818		1573	1267	1652	1598	1348	1487.6	2193	2345
Fam167a	246	125	176	6.2381		0.528262	1.13524	4.69487e-07	1	1		0.006239	1.67065	2.32822e-06	1	0.145656		1.22618e-17	4.63756	1.26281e-05	2.99434e-13	5.34704e-16		0.0379431	1.47163	1.85873e-06	1	0.453333		2.15848e-15	4.0851	1.21587e-05	5.27101e-11	8.2231e-14		3.61961e-09	2.7759	1.02999e-05	8.8391e-05	9.27502e-08		42	24	29	45	28	33.6	40	46
Fam132a	269	173	-200	-3.39234		0.495153	-1.11905	-3.09108e-06	1	1		0.0921759	-1.32129	-7.06518e-06	1	0.559311		1.1992e-17	-4.42513	-2.24895e-05	2.92846e-13	5.23874e-16		0.317071	-1.18072	-3.97411e-06	1	1		2.18589e-15	-3.95436	-1.93984e-05	5.33793e-11	8.31454e-14		3.1911e-12	-3.34911	-1.54243e-05	7.79266e-08	1.4593e-10		222	320	272	314	290	283.6	191	137
Papolg	648	331	441.2	2.65989		0.724942	1.03121	8.48455e-07	1	1		0.0227668	1.21553	5.85862e-06	1	0.300216		1.17816e-16	1.99354	2.70071e-05	2.87707e-12	4.65546e-15		0.0549256	1.17874	5.01017e-06	1	0.535656		2.27493e-15	1.9332	2.61586e-05	5.55539e-11	8.63979e-14		2.68465e-09	1.64006	2.11485e-05	6.55592e-05	7.06382e-08		213	320	287	289	220	265.8	299	311
Plekhg2	824	346	575.4	3.09084		0.92672	-1.01024	-2.89746e-07	1	1		0.00339132	1.3644	1.04207e-05	1	0.102748		5.2351e-15	2.26871	3.62817e-05	1.27841e-10	1.62029e-13		0.00246167	1.37836	1.07105e-05	1	0.0975877		2.40725e-15	2.29194	3.65714e-05	5.8785e-11	9.12811e-14		9.71399e-07	1.6628	2.5861e-05	0.0237216	1.45175e-05		275	239	341	287	247	277.8	310	380
Kcnh1	99	60	82.4	5.7907		0.000366202	-2.01068	-1.79993e-06	1	0.0526038		0.720915	1.07587	2.7169e-07	1	1		6.13213e-06	2.17328	4.2013e-06	0.149747	4.59768e-05		9.05197e-05	2.16324	2.07162e-06	1	0.0126314		2.43224e-15	4.36977	6.00123e-06	5.93953e-11	9.20858e-14		4.87128e-05	2.02001	3.92961e-06	1	0.000481801		37	36	32	43	26	34.8	25	36
Timd4	1817	865	1263.2	5.49858		0.474929	1.12297	3.55036e-06	1	1		0.0194754	1.45835	1.32335e-05	1	0.275079		1.03477e-17	4.0987	8.94658e-05	2.5269e-13	4.5612e-16		0.104626	1.29865	9.68311e-06	1	0.706964		2.4843e-15	3.64988	8.59155e-05	6.06666e-11	9.39112e-14		1.69653e-10	2.81051	7.62324e-05	4.14293e-06	5.65974e-09		292	313	322	269	208	280.8	318	278
Bin1	1216	682	976.6	5.3289		0.485954	1.11746	2.74375e-06	1	1		0.00145296	1.65473	1.52939e-05	1	0.0630992		1.12933e-17	3.95024	6.89148e-05	2.75783e-13	4.95122e-16		0.0127616	1.4808	1.25501e-05	1	0.254184		2.49007e-15	3.53502	6.6171e-05	6.08076e-11	9.39839e-14		3.02852e-08	2.38724	5.36209e-05	0.000739565	6.41764e-07		297	173	213	257	188	225.6	214	398
Arid4b	3162	1737	2431.4	2.37569		0.930005	1.00583	1.1224e-06	1	1		0.25912	1.07621	1.46802e-05	1	0.836224		1.27914e-15	1.67761	0.000130527	3.12365e-11	4.27782e-14		0.298704	1.06998	1.35578e-05	1	1		2.61328e-15	1.66789	0.000129404	6.38162e-11	9.84818e-14		6.66111e-12	1.55881	0.000115846	1.62664e-07	2.86886e-10		1708	2064	1814	1924	1860	1874	1977	1570
Cct6a	1048	520	-526.4	-1.36832		0.856124	1.01277	2.53773e-06	1	1		0.0159279	-1.1836	-3.08356e-05	1	0.245555		1.15463e-14	-1.7183	-8.30984e-05	2.81961e-10	3.38896e-13		0.00952519	-1.19871	-3.33733e-05	1	0.215099		2.66454e-15	-1.74024	-8.56361e-05	6.5068e-11	1.00259e-13		1.10614e-07	-1.45176	-5.22628e-05	0.00270119	2.06197e-06		1763	2270	1921	2021	1716	1938.2	1722	1222
Ska3	236	86	-133.8	-2.59666		0.545996	-1.08658	-1.77127e-06	1	1		0.0687616	-1.28329	-4.90722e-06	1	0.492133		2.38257e-17	-3.36306	-1.56196e-05	5.81824e-13	9.99698e-16		0.227202	-1.18104	-3.13595e-06	1	0.932864		2.8062e-15	-3.09509	-1.38483e-05	6.85273e-11	1.05427e-13		2.28391e-11	-2.62065	-1.07124e-05	5.57731e-07	8.82485e-10		179	222	201	290	196	217.6	192	141
Setbp1	2637	1100	1840	3.94494		0.627763	1.06422	4.11518e-06	1	1		0.000544963	1.55452	3.55345e-05	1	0.0341231		6.3991e-17	2.94014	0.000124328	1.56266e-12	2.60878e-15		0.00292438	1.46071	3.14193e-05	1	0.109195		2.83087e-15	2.76272	0.000120213	6.91298e-11	1.0619e-13		5.32122e-07	1.89135	8.87934e-05	0.0129944	8.46542e-06		627	622	673	720	482	624.8	821	827
Pdia3	3406	1413	-1675.8	-1.38542		0.0313639	1.16262	8.64683e-05	1	0.579831		0.558174	-1.04191	-2.13869e-05	1	1		8.0203e-09	-1.49955	-0.000177133	0.000195856	9.72954e-08		0.00621464	-1.21134	-0.000107855	1	0.166716		2.88658e-15	-1.74341	-0.000263602	7.04903e-11	1.08114e-13		2.18906e-07	-1.43924	-0.000155746	0.00534569	3.84305e-06		4753	5839	5833	5058	4420	5180.6	5036	3885
Aicda	368	115	-198	-6.96386		0.00225261	-1.77769	-9.98175e-06	1	0.155566		0.354958	1.1879	4.28721e-06	1	0.923203		5.68322e-26	-9.02992	-2.02901e-05	1.38784e-21	4.56527e-24		7.49834e-05	2.11171	1.4269e-05	1	0.0114999		2.904e-15	-5.07959	-1.03084e-05	7.09156e-11	1.086e-13		1.80094e-29	-10.7266	-2.45773e-05	4.39789e-25	2.85577e-27		168	192	287	275	195	223.4	198	203
Atp1b1	372	217	285	3.51767		0.653282	-1.06033	-7.0191e-07	1	1		0.0113351	1.37097	4.57657e-06	1	0.202703		9.26815e-14	2.47866	1.82419e-05	2.26328e-09	2.36993e-12		0.00286475	1.45368	5.27848e-06	1	0.108317		2.97945e-15	2.6282	1.89438e-05	7.27581e-11	1.11251e-13		8.21691e-07	1.80796	1.36653e-05	0.0200657	1.25098e-05		87	107	131	166	113	120.8	168	163
Sh2d2a	504	274	356	7.52015		0.285703	1.23239	1.30037e-06	1	1		0.00169006	1.84499	4.72817e-06	1	0.0686711		1.12824e-18	5.626	2.5885e-05	2.75516e-14	5.36023e-17		0.0367003	1.49708	3.4278e-06	1	0.446326		3.08447e-15	4.5651	2.45847e-05	7.53227e-11	1.14996e-13		3.11349e-09	3.04934	2.11569e-05	7.60314e-05	8.12301e-08		44	59	65	60	45	54.6	79	111
C1qbp	375	173	-207.6	-1.42628		0.850102	-1.01378	-9.68402e-07	1	1		0.001838	-1.24894	-1.41995e-05	1	0.0725104		6.66134e-16	-1.77962	-3.12083e-05	1.6267e-11	2.32386e-14		0.00346499	-1.23197	-1.32311e-05	1	0.121309		3.10862e-15	-1.75543	-3.02399e-05	7.59126e-11	1.15544e-13		9.59374e-07	-1.4249	-1.70088e-05	0.0234279	1.43729e-05		621	769	739	731	613	694.6	602	399
Ostc	332	166	-181.2	-1.47785		0.468403	1.06431	3.48121e-06	1	1		0.315899	-1.09062	-4.49779e-06	1	0.881897		8.03135e-13	-1.85861	-2.50066e-05	1.96126e-08	1.76849e-11		0.0838175	-1.16076	-7.979e-06	1	0.644447		3.10862e-15	-1.97814	-2.84878e-05	7.59126e-11	1.15544e-13		9.19125e-10	-1.70418	-2.05088e-05	2.2445e-05	2.66885e-08		555	550	600	543	386	526.8	527	389
Recql4	316	170	-215.2	-3.08527		0.420553	-1.13235	-3.80904e-06	1	1		0.0368053	-1.38201	-9.00818e-06	1	0.374766		6.38606e-18	-4.04029	-2.4523e-05	1.55947e-13	2.86142e-16		0.19969	-1.22048	-5.19914e-06	1	0.894811		3.18169e-15	-3.56806	-2.0714e-05	7.76968e-11	1.1808e-13		2.98866e-11	-2.92348	-1.55148e-05	7.29831e-07	1.13152e-09		257	377	251	382	325	318.4	232	123
Rtn4rl1	213	137	163	3.56289		0.166984	1.17452	1.14229e-06	1	0.953788		0.0271454	1.29416	1.9253e-06	1	0.327396		1.90264e-20	2.6646	1.08951e-05	4.64624e-16	1.04645e-18		0.408154	1.10186	7.8301e-07	1	1		3.23498e-15	2.26866	9.75279e-06	7.89981e-11	1.19876e-13		3.83414e-12	2.05895	8.96978e-06	9.36297e-08	1.72748e-10		61	73	71	59	54	63.6	80	67
Unc93b1	2634	1237	1908	2.80819		0.869107	1.01556	1.69057e-06	1	1		0.0047984	1.29521	3.20686e-05	1	0.126404		8.98216e-16	2.09249	0.000118678	2.19344e-11	3.06775e-14		0.00794267	1.27536	3.0378e-05	1	0.193766		3.31935e-15	2.06043	0.000116987	8.10586e-11	1.22816e-13		1.46002e-07	1.61556	8.6609e-05	0.00356537	2.65281e-06		1059	959	1274	1064	920	1055.2	1243	1176
Fam129c	493	198	326.4	5.88623		0.664173	1.08273	5.70133e-07	1	1		6.21357e-06	2.22624	8.45017e-06	0.151735	0.00190799		1.23428e-16	4.35448	2.31161e-05	3.01411e-12	4.85364e-15		4.30038e-05	2.05613	7.88003e-06	1	0.00760981		3.38033e-15	4.02174	2.2546e-05	8.25477e-11	1.24883e-13		7.70498e-05	1.95598	1.46659e-05	1	0.000720075		87	60	60	82	45	66.8	92	176
Ms4a2	298	94	-195.8	-14.411		0.746238	1.07819	6.26225e-07	1	1		9.76922e-07	3.0892	1.67329e-05	0.0238564	0.000625235		2.9395e-14	-7.14727	-6.88866e-06	7.17826e-10	8.12021e-13		4.57073e-06	2.86517	1.61067e-05	0.111617	0.001529		3.41196e-15	-7.70609	-7.51489e-06	8.33201e-11	1.25861e-13		1.25218e-30	-22.0793	-2.36216e-05	3.05783e-26	2.02505e-28		77	78	121	70	44	78	224	300
Fyn	1848	953	1204.6	2.92736		0.452122	-1.07784	-4.99179e-06	1	1		0.112677	1.17107	1.18245e-05	1	0.605102		9.42715e-13	2.02917	7.11387e-05	2.30211e-08	2.06098e-11		0.0193706	1.26222	1.68163e-05	1	0.32157		3.42169e-15	2.18711	7.61305e-05	8.35577e-11	1.2603e-13		2.61776e-08	1.73275	5.93142e-05	0.000639257	5.62726e-07		607	679	760	743	582	674.2	721	753
Pax5	1904	964	1458	7.91651		0.928699	-1.02004	-4.30422e-07	1	1		1.97858e-05	2.54564	3.38561e-05	0.483169	0.00406025		6.6174e-15	5.82643	0.000105719	1.61597e-10	2.00742e-13		1.31592e-05	2.59667	3.42865e-05	0.321348	0.00334737		3.45676e-15	5.94322	0.00010615	8.44141e-11	1.2713e-13		0.000131158	2.28879	7.18633e-05	1	0.00113982		262	198	211	224	165	212	326	475
Herc3	761	366	495.2	3.21269		0.125222	-1.1878	-4.3463e-06	1	0.894359		0.0014346	1.42453	1.167e-05	1	0.0624475		1.98845e-10	2.00881	2.77311e-05	4.85581e-06	3.11869e-09		2.4408e-06	1.69207	1.60163e-05	0.0596044	0.000999615		3.46264e-15	2.38607	3.20774e-05	8.45577e-11	1.27154e-13		0.00152136	1.41015	1.60612e-05	1	0.00951384		296	206	242	314	273	266.2	394	290
Gmnn	470	209	-319.6	-2.58847		0.347453	-1.13363	-6.29094e-06	1	1		0.10146	-1.24527	-1.05112e-05	1	0.582563		2.2295e-18	-3.3582	-3.74751e-05	5.44444e-14	1.03704e-16		0.485183	-1.09848	-4.22029e-06	1	1		3.69301e-15	-2.96233	-3.11842e-05	9.01832e-11	1.3541e-13		6.97965e-13	-2.69676	-2.69639e-05	1.70443e-08	3.58073e-11		416	552	478	609	549	520.8	421	279
Dock11	3946	1873	2847.2	3.16353		0.0473606	1.18943	2.55577e-05	1	0.679522		1.86745e-06	1.51789	6.98745e-05	0.0456031	0.000876983		1.29633e-22	2.36557	0.000184245	3.16563e-18	8.30875e-21		0.00517672	1.27615	4.43168e-05	1	0.149427		3.78155e-15	1.98883	0.000158687	9.23455e-11	1.38449e-13		3.37388e-07	1.55846	0.00011437	0.00823901	5.67425e-06		1227	1263	1550	1466	1074	1316	1905	1915
Snora44	907	445	669.8	3.81902		0.008108	1.31055	7.56643e-06	1	0.316796		3.67404e-09	1.82037	1.99877e-05	8.97201e-05	1.36898e-05		1.5238e-25	2.86241	4.53764e-05	3.72112e-21	1.18886e-23		0.00107038	1.38901	1.24213e-05	1	0.0592742		3.78926e-15	2.18412	3.781e-05	9.25337e-11	1.38524e-13		4.39354e-06	1.57244	2.53887e-05	0.10729	5.65207e-05		211	285	255	238	199	237.6	369	317
Rad54l	387	184	-282.2	-3.10597		0.235603	-1.19286	-6.90952e-06	1	1		0.0810992	-1.29743	-9.79689e-06	1	0.534222		3.10026e-19	-4.04542	-3.21717e-05	7.57085e-15	1.52638e-17		0.576574	-1.08766	-2.88737e-06	1	1		3.80838e-15	-3.39135	-2.52622e-05	9.30007e-11	1.39014e-13		2.45591e-13	-3.11803	-2.23748e-05	5.99733e-09	1.36614e-11		348	455	370	458	450	416.2	313	231
Il18r1	520	233	405.2	6.73938		0.000252956	1.69885	5.11893e-06	1	0.0406394		2.12057e-07	2.11189	8.14436e-06	0.00517844	0.00017588		2.51172e-29	4.98775	2.92093e-05	6.13363e-25	2.35909e-27		0.119978	1.24313	3.02542e-06	1	0.745616		3.83215e-15	2.93595	2.40904e-05	9.3581e-11	1.39673e-13		2.38862e-10	2.36174	2.1065e-05	5.83301e-06	7.66493e-09		89	48	97	59	60	70.6	142	139
Vav2	1240	494	876.6	2.94541		0.568012	-1.05899	-2.73642e-06	1	1		0.0705036	1.19943	9.79726e-06	1	0.499559		2.95515e-13	2.06704	5.24204e-05	7.21647e-09	6.99948e-12		0.0172382	1.27018	1.25337e-05	1	0.301978		3.85776e-15	2.18897	5.51569e-05	9.42064e-11	1.40397e-13		3.87148e-08	1.72336	4.26232e-05	0.000945416	8.00521e-07		546	473	489	448	421	475.4	549	487
Vamp1	393	155	249.6	3.42802		0.792217	1.03522	3.73746e-07	1	1		9.10336e-05	1.58403	6.19691e-06	1	0.0113266		4.64106e-16	2.53534	1.6291e-05	1.13335e-11	1.64253e-14		0.00029217	1.53013	5.82317e-06	1	0.0269238		4.03943e-15	2.44908	1.59172e-05	9.86428e-11	1.4679e-13		2.53413e-05	1.60057	1.00941e-05	0.618834	0.000270884		133	100	113	102	66	102.8	142	131
Add3	3987	1837	2916.8	3.24923		0.0113338	1.23911	3.20024e-05	1	0.371006		6.99143e-07	1.52274	6.99644e-05	0.0170731	0.000487802		6.39494e-25	2.40619	0.000188208	1.56164e-20	4.80506e-23		0.0145866	1.2289	3.7962e-05	1	0.272567		4.12435e-15	1.94188	0.000156205	1.00717e-10	1.49653e-13		5.40946e-08	1.58017	0.000118243	0.00132099	1.08189e-06		1394	1243	1380	1269	1198	1296.8	1802	1916
Susd3	179	54	118.6	4.20541		0.131717	-1.26324	-1.00177e-06	1	0.904087		0.0092244	1.47277	2.27275e-06	1	0.180246		1.77011e-10	2.47116	7.07231e-06	4.32262e-06	2.79239e-09		4.08239e-05	1.86046	3.27452e-06	0.99692	0.00738459		4.1394e-15	3.12167	8.07408e-06	1.01084e-10	1.49976e-13		0.00018454	1.6779	4.79956e-06	1	0.00152944		48	40	38	57	50	46.6	63	63
Cpa3	184	72	-117.2	-9.37143		0.17933	1.34777	1.99517e-06	1	0.973382		6.86223e-06	2.69007	9.69603e-06	0.167576	0.0020436		3.06692e-11	-5.21532	-4.63701e-06	7.48942e-07	5.34576e-10		0.00143782	1.99594	7.70085e-06	1	0.0704441		4.26375e-15	-7.02905	-6.63219e-06	1.04121e-10	1.54253e-13		7.20695e-26	-14.0296	-1.4333e-05	1.75994e-21	1.03526e-23		62	56	89	24	45	55.2	170	192
Mapk11	434	194	308.8	5.56805		0.795196	-1.0494	-3.43428e-07	1	1		0.025673	1.50127	3.65724e-06	1	0.319701		3.45473e-14	3.94876	2.1514e-05	8.43644e-10	9.44731e-13		0.0126742	1.57543	4.00067e-06	1	0.253276		4.43785e-15	4.14381	2.18574e-05	1.08372e-10	1.60187e-13		4.70929e-08	2.63028	1.78567e-05	0.00115001	9.54364e-07		106	57	58	67	62	70	70	101
Aldoa	1120	423	-571	-1.32476		0.512189	1.04878	1.11537e-05	1	1		0.663947	1.0321	7.34079e-06	1	1		6.21947e-13	-1.69072	-9.34138e-05	1.51879e-08	1.39084e-11		0.826657	-1.01616	-3.81289e-06	1	1		4.44089e-15	-1.77319	-0.000104568	1.08447e-10	1.60187e-13		2.59792e-14	-1.745	-0.000100755	6.34413e-10	1.66077e-12		2218	1980	2402	2403	2101	2220.8	2132	2053
Abhd6	148	81	111.8	5.9469		0.0057301	1.55828	1.30125e-06	1	0.26552		0.0032238	1.61164	1.42562e-06	1	0.100287		1.12417e-25	4.42369	7.98001e-06	2.74523e-21	8.9131e-24		0.826256	1.03424	1.24374e-07	1	1		4.77009e-15	2.83883	6.67877e-06	1.16486e-10	1.71555e-13		1.02035e-13	2.74484	6.55439e-06	2.49168e-09	6.06249e-12		23	18	23	30	19	22.6	25	24
Ifnar1	1929	728	1195.6	3.00335		0.559365	1.05054	3.42905e-06	1	1		0.696128	1.03379	2.29256e-06	1	1		4.13011e-17	2.01304	6.87279e-05	1.00857e-12	1.70944e-15		0.850839	-1.0162	-1.13648e-06	1	1		4.76488e-15	1.91619	6.52988e-05	1.16358e-10	1.71555e-13		1.25369e-15	1.94724	6.64353e-05	3.06152e-11	9.38307e-14		665	651	667	680	630	658.6	626	580
Socs5	508	339	410.6	2.90269		0.357445	1.08908	1.97927e-06	1	1		0.124029	1.15475	3.4382e-06	1	0.628678		2.04963e-18	2.17807	2.61744e-05	5.0052e-14	9.55192e-17		0.538678	1.06029	1.45892e-06	1	1		4.8567e-15	1.99991	2.41952e-05	1.18601e-10	1.74413e-13		7.92145e-13	1.88618	2.27363e-05	1.93442e-08	4.03845e-11		247	205	202	249	176	215.8	294	194
Ly9	1327	591	953.6	3.55657		0.34583	1.11143	4.28005e-06	1	1		0.000989967	1.44298	1.70143e-05	1	0.0496406		2.30329e-18	2.64245	6.30841e-05	5.62464e-14	1.06527e-16		0.0186192	1.2983	1.27342e-05	1	0.31575		4.87476e-15	2.37751	5.88041e-05	1.19042e-10	1.74804e-13		3.5691e-08	1.83124	4.60699e-05	0.000871574	7.43664e-07		403	401	386	372	303	373	459	514
Fam217b	75	37	-50.6	-2.53333		0.310076	1.1579	1.17747e-06	1	1		0.941711	1.0111	8.27925e-08	1	1		9.97489e-12	-2.92265	-4.90564e-06	2.43587e-07	1.87808e-10		0.355562	-1.14518	-1.09468e-06	1	1		4.88715e-15	-3.38413	-6.08311e-06	1.19344e-10	1.74992e-13		8.82786e-12	-2.9551	-4.98843e-06	2.15576e-07	3.72325e-10		68	84	84	81	47	72.8	68	83
Ltbp4	542	259	395.6	4.91683		9.18917e-07	1.68682	7.13919e-06	0.0224399	0.000641141		0.000901721	1.43378	4.50893e-06	1	0.0467397		4.12225e-36	3.65446	2.75921e-05	1.00665e-31	4.93457e-34		0.120243	-1.17649	-2.63027e-06	1	0.746037		5.11637e-15	2.16648	2.04529e-05	1.24942e-10	1.82931e-13		1.61532e-20	2.54884	2.30832e-05	3.9446e-16	1.80945e-18		81	89	103	111	121	101	165	106
E2f1	263	122	-180.2	-2.34478		0.189143	-1.16992	-4.715e-06	1	0.985297		0.21303	-1.16171	-4.51896e-06	1	0.77994		1.014e-19	-3.10038	-2.19929e-05	2.47619e-15	5.23507e-18		0.95484	1.00707	1.96047e-07	1	1		5.16988e-15	-2.65008	-1.72779e-05	1.26249e-10	1.84574e-13		4.11966e-15	-2.6688	-1.74739e-05	1.00602e-10	2.916e-13		313	311	245	329	373	314.2	234	189
Aldh18a1	290	148	-189.8	-1.55014		0.195905	-1.10613	-5.26516e-06	1	0.994998		0.017271	-1.20621	-9.38143e-06	1	0.257327		0	-2.056	-2.81853e-05	0	0		0.275618	-1.09048	-4.11627e-06	1	0.996411		5.55112e-15	-1.85873	-2.29202e-05	1.35558e-10	1.97607e-13		2.61433e-11	-1.70451	-1.88039e-05	6.3842e-07	9.97531e-10		503	526	597	593	455	534.8	436	316
Ticrr	768	356	-472.2	-2.71709		0.685024	-1.06192	-4.44259e-06	1	1		0.345613	-1.14973	-9.92172e-06	1	0.914593		2.22045e-16	-3.48571	-5.43294e-05	5.42233e-12	8.25316e-15		0.591763	-1.08269	-5.47914e-06	1	1		5.55112e-15	-3.28245	-4.98868e-05	1.35558e-10	1.97607e-13		2.87548e-13	-3.03176	-4.44077e-05	7.02192e-09	1.58508e-11		571	936	744	858	627	747.2	665	378
Zfand4	142	77	-85	-2.18384		0.791685	-1.03338	-5.1983e-07	1	1		0.591708	-1.06905	-1.03956e-06	1	1		7.48914e-16	-2.88436	-1.05148e-05	1.82885e-11	2.58677e-14		0.793358	-1.03452	-5.19734e-07	1	1		5.69085e-15	-2.7912	-9.99493e-06	1.38971e-10	2.02286e-13		6.41588e-14	-2.69806	-9.4752e-06	1.56676e-09	3.90713e-12		129	164	155	174	162	156.8	203	145
Spp1	2166	463	-697	-140.4		0.976139	1.01525	1.10589e-06	1	1		2.20736e-05	-10.1198	-6.53728e-05	0.539038	0.00445486		6.53383e-15	-190.731	-7.21607e-05	1.59556e-10	1.98453e-13		1.98431e-05	-10.2741	-6.64787e-05	0.484568	0.00444409		5.76367e-15	-193.639	-7.32666e-05	1.40749e-10	2.04577e-13		6.87715e-07	-18.8473	-6.78789e-06	0.016794	1.06561e-05		51	228	1021	458	1727	697	49	116
Lrba	2902	1741	2221.6	2.45279		0.204943	-1.10026	-1.6084e-05	1	1		0.782316	1.02101	3.7082e-06	1	1		5.58496e-11	1.63507	0.000112093	1.36385e-06	9.43839e-10		0.122784	1.12338	1.97922e-05	1	0.752228		5.91511e-15	1.799	0.000128177	1.44447e-10	2.09647e-13		3.61273e-10	1.60142	0.000108385	8.82229e-06	1.11675e-08		1483	2094	1476	1864	1691	1721.6	1556	1364
Nxpe3	822	391	561.2	3.43576		0.900377	1.01636	3.86689e-07	1	1		0.00746245	1.37729	8.91786e-06	1	0.160101		2.22226e-15	2.56214	3.69241e-05	5.42677e-11	7.22605e-14		0.0109353	1.35512	8.53117e-06	1	0.232853		6.11978e-15	2.5209	3.65374e-05	1.49445e-10	2.16587e-13		1.31678e-07	1.86028	2.80062e-05	0.00321558	2.41229e-06		212	239	251	253	197	230.4	186	272
Rad51	410	147	-234.2	-2.69465		0.713368	-1.05671	-2.04954e-06	1	1		0.339947	-1.1539	-5.09339e-06	1	0.90967		3.7614e-16	-3.5421	-2.74074e-05	9.18535e-12	1.36079e-14		0.559052	-1.09197	-3.04384e-06	1	1		6.18092e-15	-3.352	-2.53579e-05	1.50938e-10	2.18434e-13		4.65759e-13	-3.06968	-2.2314e-05	1.13738e-08	2.49426e-11		329	509	300	376	348	372.4	277	196
Nup85	401	202	-273.8	-1.69598		0.163561	-1.12852	-7.78374e-06	1	0.953788		0.0173344	-1.23043	-1.28003e-05	1	0.257799		0	-2.2435	-3.78837e-05	0	0		0.32299	-1.09031	-5.0166e-06	1	1		6.21725e-15	-1.988	-3.01e-05	1.51825e-10	2.19401e-13		1.17852e-11	-1.82334	-2.50834e-05	2.87796e-07	4.80021e-10		563	742	664	743	624	667.2	611	365
Myo1e	2004	1033	1451.2	3.75894		0.932497	-1.01147	-6.19332e-07	1	1		0.000852649	1.54906	2.99818e-05	1	0.0459432		1.22767e-14	2.77619	9.69905e-05	2.99797e-10	3.599e-13		0.000622468	1.56683	3.06012e-05	1	0.0425965		6.3851e-15	2.80804	9.76098e-05	1.55924e-10	2.24999e-13		7.83528e-06	1.79218	6.70086e-05	0.191338	9.4441e-05		512	479	591	650	432	532.8	506	721
Zbtb37	606	279	386.4	2.7741		0.84117	-1.01951	-4.34742e-07	1	1		0.0278692	1.23796	5.40695e-06	1	0.331039		3.64498e-14	2.04118	2.36574e-05	8.90105e-10	9.9342e-13		0.0160333	1.26211	5.84169e-06	1	0.289381		7.01299e-15	2.081	2.40921e-05	1.71257e-10	2.46768e-13		9.75858e-08	1.64882	1.82504e-05	0.00238305	1.84732e-06		200	182	245	254	224	221	242	226
Emilin1	642	312	-396	-1.63727		0.0410856	1.18835	1.6575e-05	1	0.645224		0.0196459	-1.2195	-1.58396e-05	1	0.276514		8.54635e-09	-1.63313	-3.41163e-05	0.000208702	1.03216e-07		1.26361e-05	-1.44919	-3.24145e-05	0.308572	0.00331798		7.10543e-15	-1.94073	-5.06912e-05	1.73515e-10	2.48945e-13		0.000657949	-1.33918	-1.82767e-05	1	0.00461301		690	837	1010	929	827	858.6	935	509
Pole	1223	507	-754	-2.38196		0.443496	-1.1043	-1.2565e-05	1	1		0.319914	-1.13754	-1.60857e-05	1	0.886653		0	-3.09447	-9.00446e-05	0	0		0.819787	-1.0301	-3.52067e-06	1	1		7.10543e-15	-2.8022	-7.74795e-05	1.73515e-10	2.48945e-13		4.01901e-14	-2.72031	-7.39589e-05	9.81442e-10	2.51008e-12		1045	1368	1129	1600	1356	1299.6	1144	707
Stk16	260	114	-132.2	-1.44037		0.684168	1.03452	1.48266e-06	1	1		0.485282	-1.06038	-2.44532e-06	1	1		1.6942e-13	-1.85377	-1.97797e-05	4.13724e-09	4.20024e-12		0.267931	-1.09698	-3.92798e-06	1	0.986433		7.10543e-15	-1.91777	-2.12624e-05	1.73515e-10	2.48945e-13		3.56501e-11	-1.74822	-1.73344e-05	8.70577e-07	1.3271e-09		379	530	403	430	353	419	426	308
Aars	1908	787	-1180.8	-2.25271		0.117272	-1.19568	-3.54736e-05	1	0.880082		0.000291657	-1.51446	-7.36306e-05	1	0.023118		0	-2.9497	-0.00014327	0	0		0.0389034	-1.2666	-3.8157e-05	1	0.458283		7.32747e-15	-2.46695	-0.000107797	1.78937e-10	2.5599e-13		8.04789e-09	-1.94769	-6.96395e-05	0.000196529	1.91923e-07		1708	2516	1842	2617	1934	2123.4	1262	927
Zgrf1	641	229	-387	-2.03587		0.292406	-1.12159	-8.42382e-06	1	1		0.048345	-1.2411	-1.50952e-05	1	0.426512		0	-2.66083	-4.85012e-05	0	0		0.356431	-1.10656	-6.67135e-06	1	1		7.32747e-15	-2.37238	-4.00774e-05	1.78937e-10	2.5599e-13		6.92202e-12	-2.14393	-3.3406e-05	1.69036e-07	2.96554e-10		615	944	691	876	677	760.6	639	462
Sv2b	54	17	36.8	62.3333		0.0148221	-4.62035	-2.6671e-07	1	0.423291		0.180843	1.86346	2.93904e-07	1	0.727148		1.27542e-08	8.67364	2.61195e-06	0.000311458	1.50245e-07		8.7334e-05	8.60982	5.60614e-07	1	0.0123994		7.43883e-15	40.0752	2.87866e-06	1.81656e-10	2.59509e-13		1.69081e-05	4.65459	2.31805e-06	0.412896	0.000188193		5	1	3	6	1	3.2	2	8
Mars	944	411	-536.4	-1.96336		0.368402	-1.10214	-1.03526e-05	1	1		0.000485243	-1.46031	-3.5212e-05	1	0.031599		0	-2.58624	-6.85151e-05	0	0		0.00949867	-1.32497	-2.48595e-05	1	0.214975		7.54952e-15	-2.34656	-5.81626e-05	1.84359e-10	2.62995e-13		1.82554e-07	-1.77102	-3.33031e-05	0.00445797	3.25399e-06		913	922	1212	1448	971	1093.2	651	580
Asb13	221	119	166.6	3.5474		0.268721	-1.16004	-1.07932e-06	1	1		0.861198	1.02505	1.96003e-07	1	1		2.68322e-11	2.27767	9.99563e-06	6.55242e-07	4.73783e-10		0.200179	1.18911	1.27533e-06	1	0.895373		8.18234e-15	2.6422	1.1075e-05	1.99813e-10	2.84633e-13		1.63376e-10	2.222	9.79963e-06	3.98965e-06	5.45779e-09		86	74	85	82	53	76	60	68
Cbx5	4315	1806	-2716.6	-1.91247		0.227137	-1.13012	-6.71087e-05	1	1		0.0383936	-1.2336	-0.000110372	1	0.381592		0	-2.50586	-0.000350255	0	0		0.387477	-1.09157	-4.32633e-05	1	1		8.43769e-15	-2.21734	-0.000283146	2.06049e-10	2.93099e-13		4.5306e-12	-2.03134	-0.000239883	1.10637e-07	2.0043e-10		4911	6837	5081	6406	5234	5693.8	4426	3136
Ptpn14	484	233	350.2	2.98526		0.80266	1.02777	5.0541e-07	1	1		0.0352063	1.24399	4.44049e-06	1	0.368354		1.10413e-15	2.22087	2.22193e-05	2.69628e-11	3.72929e-14		0.0646067	1.21038	3.93508e-06	1	0.576785		8.60036e-15	2.16087	2.17139e-05	2.10021e-10	2.98325e-13		4.49638e-09	1.78528	1.77789e-05	0.000109802	1.1302e-07		163	191	196	145	187	176.4	250	218
Hmgb2	3328	1291	-2070.6	-2.61413		0.6913	-1.05901	-1.90655e-05	1	1		0.372815	-1.13729	-4.13056e-05	1	0.938766		4.44089e-16	-3.34208	-0.000239787	1.08447e-11	1.57626e-14		0.621305	-1.07392	-2.22402e-05	1	1		8.65974e-15	-3.15586	-0.000220721	2.11471e-10	2.99959e-13		2.9754e-13	-2.93863	-0.000198481	7.26592e-09	1.62913e-11		2618	3729	3386	4067	2967	3353.4	3243	2000
Atp2a2	1173	595	-809.8	-1.40313		0.163162	-1.09971	-2.6293e-05	1	0.953788		0.0431969	-1.14805	-3.73973e-05	1	0.404009		0	-1.87205	-0.000135088	0	0		0.529717	-1.04396	-1.11043e-05	1	1		9.10383e-15	-1.70232	-0.000108795	2.22315e-10	3.14846e-13		1.10512e-12	-1.63063	-9.76904e-05	2.69869e-08	5.5188e-11		2738	2932	2773	2948	2702	2818.6	2501	1894
Abcd2	390	124	-200.8	-2.79606		0.00433419	1.60006	1.20435e-05	1	0.224245		0.100549	1.31279	6.2779e-06	1	0.580263		4.55699e-07	-2.35126	-1.15345e-05	0.0111282	4.16785e-06		0.22701	-1.21882	-5.76556e-06	1	0.932635		9.11533e-15	-3.76214	-2.35779e-05	2.22596e-10	3.14846e-13		3.92587e-11	-3.08671	-1.78124e-05	9.58698e-07	1.45257e-09		158	177	273	225	149	196.4	423	200
Slc46a3	459	245	335	3.31994		0.673807	1.05021	7.42807e-07	1	1		0.023407	1.29823	4.41216e-06	1	0.304726		3.35886e-16	2.50325	2.224e-05	8.20234e-12	1.22059e-14		0.0650296	1.23616	3.66936e-06	1	0.578515		9.85504e-15	2.38358	2.14971e-05	2.4066e-10	3.39915e-13		3.48103e-09	1.92821	1.78278e-05	8.50069e-05	8.94809e-08		109	137	172	164	140	144.4	168	134
Fndc3b	641	284	-323	-1.62187		0.225949	1.12789	9.81642e-06	1	1		0.538713	-1.06273	-4.53095e-06	1	1		5.87344e-11	-1.92874	-3.69614e-05	1.43429e-06	9.8985e-10		0.0679258	-1.19864	-1.43474e-05	1	0.589044		9.99201e-15	-2.1754	-4.67779e-05	2.44005e-10	3.44153e-13		3.12051e-09	-1.81489	-3.24305e-05	7.62028e-05	8.13263e-08		767	636	856	765	698	744.4	928	536
Wdfy4	6664	2758	4645.2	2.77176		0.939073	1.00718	1.93981e-06	1	1		0.000229924	1.40375	0.000109057	1	0.0195636		5.54798e-15	2.0612	0.000286645	1.35482e-10	1.70944e-13		0.000309683	1.39374	0.000107118	1	0.0277406		1.00176e-14	2.04651	0.000284705	2.44629e-10	3.44549e-13		2.876e-05	1.46836	0.000177588	0.702319	0.000302985		2780	2487	2769	2757	2316	2621.8	3326	3136
Kif15	2160	928	-1333	-2.64284		0.741384	-1.05004	-1.0439e-05	1	1		0.268804	-1.17763	-3.30416e-05	1	0.847541		8.88178e-16	-3.40074	-0.000154644	2.16893e-11	3.03772e-14		0.437968	-1.12151	-2.26027e-05	1	1		1.02141e-14	-3.23869	-0.000144205	2.49427e-10	3.50319e-13		2.39941e-12	-2.8878	-0.000121603	5.85937e-08	1.13334e-10		1692	2654	1918	2464	1994	2144.4	2118	1089
Reln	843	345	-488.6	-2.53938		0.0307304	1.38599	2.3182e-05	1	0.577174		0.982912	-1.00379	-2.26995e-07	1	1		1.33861e-08	-2.39854	-3.50186e-05	0.000326888	1.57233e-07		0.0291572	-1.39125	-2.3409e-05	1	0.396668		1.02141e-14	-3.32436	-5.82006e-05	2.49427e-10	3.50319e-13		1.59325e-08	-2.38947	-3.47916e-05	0.000389072	3.59564e-07		492	735	686	473	537	584.6	390	367
Prmt7	241	76	-112.8	-1.46922		0.22837	1.1115	3.64084e-06	1	1		0.784657	1.02525	8.24527e-07	1	1		7.46725e-11	-1.77627	-1.42701e-05	1.8235e-06	1.24217e-09		0.358909	-1.08413	-2.81631e-06	1	1		1.04361e-14	-1.97433	-1.79109e-05	2.54849e-10	3.57433e-13		1.43192e-11	-1.82112	-1.50946e-05	3.49675e-07	5.723e-10		304	307	351	302	320	316.8	347	233
Cmah	4403	1999	3053.4	3.45569		0.125529	1.16658	2.14698e-05	1	0.894445		0.00226271	1.3595	4.63335e-05	1	0.0822775		3.39634e-20	2.54459	0.000199071	8.29387e-16	1.82246e-18		0.127108	1.16537	2.48636e-05	1	0.763584		1.05846e-14	2.18123	0.000177602	2.58475e-10	3.6201e-13		4.39868e-10	1.87171	0.000152738	1.07416e-05	1.34606e-08		1518	1147	1305	1123	1124	1243.4	1608	1627
Cybb	3921	1039	-1952	-1.55455		0.010128	1.27257	0.000120297	1	0.350321		0.00358117	1.31415	0.000138647	1	0.105746		1.88281e-07	-1.63333	-0.000171131	0.00459781	1.83986e-06		0.731435	1.03267	1.83494e-05	1	1		1.06581e-14	-2.07853	-0.000291428	2.60272e-10	3.64017e-13		6.66134e-16	-2.14644	-0.000309777	1.6267e-11	5.18057e-14		4388	4187	4883	4540	3470	4293.6	6772	5350
Snord57	1223	665	864.8	5.0831		0.0275405	1.34608	7.60351e-06	1	0.55172		2.80226e-09	2.22249	2.68582e-05	6.84312e-05	1.36862e-05		1.11543e-22	3.76323	6.07083e-05	2.72388e-18	7.20604e-21		0.000157601	1.65108	1.92547e-05	1	0.0175807		1.13182e-14	2.79569	5.31048e-05	2.76389e-10	3.86019e-13		5.83963e-05	1.69325	3.38501e-05	1	0.000563206		286	194	255	174	150	211.8	333	477
Fdps	247	130	-137.2	-2.4		0.906874	-1.01743	-4.11181e-07	1	1		0.917729	-1.01656	-3.91086e-07	1	1		4.73702e-15	-3.15345	-1.63927e-05	1.15678e-10	1.47737e-13		0.994267	1.00085	2.00945e-08	1	1		1.14902e-14	-3.09944	-1.59815e-05	2.80591e-10	3.9134e-13		1.31274e-14	-3.10207	-1.60016e-05	3.20571e-10	8.7349e-13		196	215	327	280	158	235.2	187	230
Fam134b	762	401	540.6	3.66043		0.67848	-1.05608	-1.1681e-06	1	1		0.00128431	1.52468	1.15423e-05	1	0.0588422		2.71964e-13	2.59018	3.49822e-05	6.64136e-09	6.47937e-12		0.000274735	1.61017	1.27104e-05	1	0.0264135		1.19353e-14	2.73543	3.61503e-05	2.91461e-10	4.05934e-13		3.66264e-05	1.69884	2.34399e-05	0.894417	0.000375149		245	159	262	197	199	212.4	255	319
Cd300lf	439	224	-219.4	-1.78582		0.301676	1.12085	5.51585e-06	1	1		0.918492	-1.01103	-4.98098e-07	1	1		2.11082e-11	-2.11907	-2.41026e-05	5.15463e-07	3.80415e-10		0.255668	-1.13322	-6.01395e-06	1	0.971407		1.19904e-14	-2.37517	-2.96185e-05	2.92806e-10	4.0724e-13		4.77731e-11	-2.09595	-2.36045e-05	1.16662e-06	1.74383e-09		379	375	501	533	437	445	660	329
Nsl1	236	88	-158.8	-3.18733		0.00984505	-1.40778	-6.85293e-06	1	0.345426		0.0388414	-1.31677	-5.69141e-06	1	0.383855		3.00715e-24	-4.17264	-1.79885e-05	7.34346e-20	2.16013e-22		0.617275	1.06912	1.16152e-06	1	1		1.21168e-14	-2.96398	-1.11355e-05	2.95891e-10	4.1096e-13		3.48126e-16	-3.16884	-1.22971e-05	8.50123e-12	2.83374e-14		183	271	199	282	222	231.4	176	135
Phf1	475	233	333	3.06576		0.397868	-1.09748	-1.61788e-06	1	1		0.0772696	1.21378	3.89376e-06	1	0.520962		5.44991e-12	2.07943	1.9661e-05	1.33087e-07	1.06384e-10		0.0088131	1.3321	5.51164e-06	1	0.205403		1.34054e-14	2.28214	2.12789e-05	3.27361e-10	4.54037e-13		3.61031e-07	1.71319	1.57672e-05	0.00881639	6.02245e-06		195	118	234	198	139	176.8	222	174
Rftn2	209	114	148.8	5.48193		0.903697	1.02927	1.00873e-07	1	1		0.313075	1.22309	7.68798e-07	1	0.878061		4.58677e-15	4.06276	1.05547e-05	1.12009e-10	1.43417e-13		0.360515	1.18831	6.67925e-07	1	1		1.35406e-14	3.94722	1.04539e-05	3.30661e-10	4.57979e-13		1.20013e-11	3.32172	9.78594e-06	2.93071e-07	4.86021e-10		31	22	27	36	50	33.2	29	52
Stxbp5	903	256	-427.8	-1.45462		0.268618	1.09856	1.25784e-05	1	1		0.107004	1.14676	1.87299e-05	1	0.595253		4.03722e-11	-1.75988	-5.51034e-05	9.85888e-07	6.93311e-10		0.612912	1.04388	6.15142e-06	1	1		1.42109e-14	-1.93333	-6.76819e-05	3.47029e-10	4.79985e-13		2.22045e-16	-2.01816	-7.38333e-05	5.42233e-12	1.85062e-14		1147	1226	1320	1471	1064	1245.6	1603	1310
Sh2b3	1349	620	987	2.36779		0.570829	1.04091	3.03506e-06	1	1		0.000684256	1.26787	1.98735e-05	1	0.0392243		1.47435e-16	1.76847	5.70127e-05	3.60035e-12	5.71485e-15		0.00467591	1.21804	1.68384e-05	1	0.142186		1.43314e-14	1.69897	5.39776e-05	3.49974e-10	4.83389e-13		1.26723e-06	1.39483	3.71392e-05	0.0309457	1.8475e-05		673	709	779	757	690	721.6	913	804
Peg13	728	448	543.6	2.94978		0.340288	1.09454	2.70514e-06	1	1		0.0475216	1.20583	5.88935e-06	1	0.422953		5.62622e-18	2.21823	3.48566e-05	1.37392e-13	2.52559e-16		0.304595	1.10167	3.18421e-06	1	1		1.44057e-14	2.02663	3.21515e-05	3.51787e-10	4.84137e-13		3.28744e-11	1.83959	2.89673e-05	8.02792e-07	1.23128e-09		250	256	355	296	237	278.8	347	315
Mcm10	1298	470	-741.8	-3.03344		0.3187	-1.16413	-1.59157e-05	1	1		0.105446	-1.28042	-2.47225e-05	1	0.591136		0	-3.8996	-8.39371e-05	0	0		0.533525	-1.09989	-8.80672e-06	1	1		1.44329e-14	-3.34979	-6.80213e-05	3.52451e-10	4.84137e-13		1.21858e-12	-3.04556	-5.92146e-05	2.97577e-08	6.02383e-11		863	1507	888	1282	993	1106.6	869	523
Casp3	746	298	-487	-1.91645		0.0551973	-1.2	-1.73556e-05	1	0.715084		0.131367	-1.15472	-1.39527e-05	1	0.644174		0	-2.52213	-6.28459e-05	0	0		0.686916	1.03921	3.40296e-06	1	1		1.44329e-14	-2.10178	-4.54903e-05	3.52451e-10	4.84137e-13		6.66134e-16	-2.1842	-4.88933e-05	1.6267e-11	5.18057e-14		835	1216	1082	1092	867	1018.4	829	776
Creb3l2	542	278	-284.8	-1.77391		0.947347	-1.00739	-4.97571e-07	1	1		0.308311	-1.11928	-7.23026e-06	1	0.871992		8.65974e-15	-2.3963	-3.95343e-05	2.11471e-10	2.58376e-13		0.341934	-1.11107	-6.73269e-06	1	1		1.44329e-14	-2.37873	-3.90367e-05	3.52451e-10	4.84137e-13		1.49516e-11	-2.14094	-3.23041e-05	3.65118e-07	5.94146e-10		840	583	691	546	604	652.8	679	363
Msrb1	233	93	-125.2	-1.94277		0.160782	1.18592	4.16951e-06	1	0.953788		0.277945	1.14208	3.1863e-06	1	0.851933		2.71682e-10	-2.19875	-1.22267e-05	6.63448e-06	4.14396e-09		0.759947	-1.03839	-9.83211e-07	1	1		1.47731e-14	-2.60755	-1.63962e-05	3.6076e-10	4.94869e-13		2.02157e-13	-2.51115	-1.5413e-05	4.93668e-09	1.15074e-11		204	219	241	196	227	217.4	302	258
Dstn	956	446	-540	-1.51694		0.186484	1.12732	1.83885e-05	1	0.983686		0.803305	1.02304	3.32722e-06	1	1		1.7086e-10	-1.79355	-6.39027e-05	4.17241e-06	2.70409e-09		0.285061	-1.10193	-1.50613e-05	1	1		1.53211e-14	-2.0219	-8.22912e-05	3.74141e-10	5.12522e-13		3.48992e-11	-1.83487	-6.72299e-05	8.52238e-07	1.30312e-09		1141	1369	1581	1538	1413	1408.4	1686	1352
Slc12a6	3455	1867	2636.4	2.53529		0.432553	1.06113	1.08095e-05	1	1		5.71569e-05	1.35437	6.26656e-05	1	0.00835791		2.83767e-17	1.89138	0.000157626	6.92959e-13	1.18051e-15		0.00118588	1.27635	5.1856e-05	1	0.0630475		1.56973e-14	1.78242	0.000146817	3.83328e-10	5.24388e-13		8.21846e-06	1.39649	9.49606e-05	0.200695	9.87185e-05		1684	1629	1811	1793	1669	1717.2	2380	2198
Prkcsh	530	184	-229.6	-1.34299		0.404894	1.06558	5.69121e-06	1	1		0.328561	-1.07755	-6.24511e-06	1	0.896978		7.43006e-12	-1.68967	-3.54204e-05	1.81442e-07	1.43206e-10		0.0702981	-1.14821	-1.19363e-05	1	0.599193		1.57652e-14	-1.80048	-4.11116e-05	3.84985e-10	5.25936e-13		4.96793e-09	-1.56807	-2.91753e-05	0.000121317	1.23039e-07		755	917	887	818	842	843.8	823	569
Cd74	18579	12532	15076.4	3.49742		0.361312	-1.11901	-7.41073e-05	1	1		0.00864384	1.3825	0.000266518	1	0.17371		9.73795e-12	2.3394	0.000933269	2.37801e-07	1.8363e-10		0.000414018	1.54703	0.000340625	1	0.0329936		1.58275e-14	2.61782	0.00100738	3.86508e-10	5.27296e-13		2.11331e-05	1.69215	0.000666751	0.51607	0.000230183		6534	7105	7490	7391	5452	6794.4	6764	7529
Cers4	562	258	411.8	3.71636		0.847563	1.02769	4.34303e-07	1	1		0.0118175	1.38734	6.07636e-06	1	0.207316		3.50947e-15	2.75054	2.74612e-05	8.57012e-11	1.11012e-13		0.0205101	1.34997	5.64205e-06	1	0.330212		1.58683e-14	2.67644	2.70269e-05	3.87503e-10	5.27933e-13		6.18204e-08	1.9826	2.13849e-05	0.00150965	1.21845e-06		159	108	145	167	179	151.6	157	196
Nr4a3	157	86	107	6.2451		0.301534	-1.2462	-5.17923e-07	1	1		0.0516803	1.49948	1.30944e-06	1	0.43871		2.06815e-11	3.74623	7.19945e-06	5.05043e-07	3.73e-10		0.00333421	1.86866	1.82736e-06	1	0.119337		1.59453e-14	4.66855	7.71737e-06	3.89383e-10	5.29773e-13		1.6636e-06	2.49834	5.89001e-06	0.040625	2.36743e-05		44	19	21	18	23	25	27	45
Prr33	197	112	147.4	4.63054		0.326927	1.16938	7.12499e-07	1	1		0.00185451	1.60135	2.52954e-06	1	0.0725754		4.77718e-18	3.43172	1.02288e-05	1.16659e-13	2.17242e-16		0.037106	1.3694	1.81704e-06	1	0.449469		1.60501e-14	2.93464	9.51635e-06	3.91943e-10	5.32531e-13		2.70168e-08	2.14301	7.6993e-06	0.00065975	5.79236e-07		38	33	51	31	50	40.6	77	69
Fcer1a	110	27	-51.2	-129		0.214895	-1.45659	-9.05836e-07	1	1		0.00730215	2.14459	3.30761e-06	1	0.159071		2.25505e-19	-66.7375	-2.84647e-06	5.50682e-15	1.12845e-17		0.000103974	3.12378	4.21344e-06	1	0.0135777		1.67827e-14	-45.8178	-1.94064e-06	4.09833e-10	5.56082e-13		2.2234e-27	-143.125	-6.15408e-06	5.42954e-23	3.37238e-25		20	42	38	22	19	28.2	42	110
Arhgap15	1270	643	945.2	2.75427		0.590294	1.04931	2.73853e-06	1	1		0.000353298	1.36999	2.0547e-05	1	0.0257538		2.406e-16	2.04833	5.82177e-05	5.87546e-12	8.90221e-15		0.00241044	1.30561	1.78085e-05	1	0.0963385		1.73644e-14	1.95207	5.54792e-05	4.2404e-10	5.7458e-13		3.49006e-06	1.49514	3.76707e-05	0.0852273	4.60439e-05		577	485	585	567	480	538.8	770	748
Cd8b1	369	185	268.8	14.7143		0.11383	1.52829	1.07385e-06	1	0.872757		0.000107019	2.76435	3.58638e-06	1	0.012368		2.52167e-19	11.0812	2.0492e-05	6.15792e-15	1.25672e-17		0.021162	1.80879	2.51253e-06	1	0.334917		1.75215e-14	7.25071	1.94181e-05	4.27876e-10	5.78993e-13		2.0034e-08	4.0086	1.69056e-05	0.000489231	4.40749e-07		12	14	32	14	26	19.6	40	60
D130040H23Rik	307	203	245.2	4.23483		0.933953	1.01572	1.2233e-07	1	1		0.00104674	1.64555	5.02469e-06	1	0.0514645		8.58772e-15	3.17712	1.69459e-05	2.09712e-10	2.56686e-13		0.00142253	1.62008	4.90236e-06	1	0.0700365		1.77547e-14	3.12796	1.68236e-05	4.33571e-10	5.85906e-13		5.42392e-06	1.93074	1.19212e-05	0.132452	6.84153e-05		70	65	99	85	60	75.8	123	107
Adck3	296	156	227	5.0681		0.31446	-1.19524	-1.12644e-06	1	1		0.00818292	1.5819	4.01274e-06	1	0.167781		2.01403e-11	3.14172	1.47691e-05	4.91826e-07	3.64316e-10		0.000274437	1.89075	5.13918e-06	1	0.0264135		1.79647e-14	3.75512	1.58956e-05	4.38699e-10	5.92036e-13		3.77023e-05	1.98604	1.07564e-05	0.920691	0.000384583		90	37	59	71	74	66.2	74	131
Mms22l	652	277	-391.8	-2.0746		0.396392	-1.1029	-7.21141e-06	1	1		0.0560608	-1.24734	-1.53266e-05	1	0.45497		0	-2.71427	-4.88168e-05	0	0		0.287962	-1.13096	-8.11518e-06	1	1		1.82077e-14	-2.46103	-4.16054e-05	4.44631e-10	5.98427e-13		3.79838e-11	-2.17606	-3.34902e-05	9.27565e-07	1.40967e-09		610	959	695	845	673	756.4	666	424
Tyms	572	201	-330.8	-2.44707		0.647773	-1.06528	-3.49734e-06	1	1		0.221166	-1.18442	-8.8856e-06	1	0.786229		4.44089e-16	-3.15481	-3.89788e-05	1.08447e-11	1.57626e-14		0.444262	-1.11183	-5.38826e-06	1	1		1.82077e-14	-2.96147	-3.54815e-05	4.44631e-10	5.98427e-13		4.64651e-12	-2.6636	-3.00932e-05	1.13468e-07	2.04815e-10		439	664	493	699	502	559.4	497	338
Gars	970	443	-571.4	-1.66815		0.0663057	-1.16464	-2.06872e-05	1	0.752435		2.96252e-05	-1.41694	-4.30607e-05	0.723447	0.00540365		0	-2.21517	-8.02763e-05	0	0		0.0188802	-1.21664	-2.23736e-05	1	0.318188		1.86517e-14	-1.90202	-5.95891e-05	4.55476e-10	6.12198e-13		1.07087e-07	-1.56335	-3.72155e-05	0.00261507	2.00696e-06		1369	1655	1301	1573	1235	1426.6	1024	685
Sgol2a	722	318	-430.2	-2.36139		0.981017	1.00349	2.65199e-07	1	1		0.380364	-1.13257	-8.88349e-06	1	0.947419		2.26485e-14	-3.02828	-5.08327e-05	5.53078e-10	6.40136e-13		0.366664	-1.13652	-9.14869e-06	1	1		1.88738e-14	-3.03886	-5.10979e-05	4.60898e-10	6.18655e-13		1.12423e-11	-2.67382	-4.19492e-05	2.74538e-07	4.60634e-10		488	923	742	908	670	746.2	669	424
Fbln2	358	143	-196.6	-3.29138		0.240708	-1.20661	-5.01013e-06	1	1		1.22101e-05	-2.04127	-1.49253e-05	0.298172	0.00297855		2.28181e-18	-4.39177	-2.25968e-05	5.57219e-14	1.05734e-16		0.0012395	-1.69173	-9.91514e-06	1	0.0648149		1.89585e-14	-3.63975	-1.75866e-05	4.62967e-10	6.20599e-13		5.73698e-06	-2.15149	-7.6715e-06	0.140097	7.16242e-05		228	210	306	259	409	282.4	188	140
Ctso	633	245	428	2.92101		0.947875	1.00823	1.88929e-07	1	1		0.00772543	1.31387	7.20204e-06	1	0.162634		1.11686e-14	2.16983	2.68426e-05	2.72737e-10	3.28995e-13		0.00956041	1.30314	7.01311e-06	1	0.215175		1.94212e-14	2.15211	2.66537e-05	4.74265e-10	6.34894e-13		4.73776e-07	1.65148	1.96405e-05	0.0115696	7.64176e-06		220	190	223	254	227	222.8	221	241
Appl2	629	340	450	2.96507		0.203062	1.12469	2.92515e-06	1	1		0.122994	1.15433	3.62049e-06	1	0.625473		4.44235e-19	2.22023	2.86267e-05	1.08482e-14	2.14816e-17		0.787626	1.02635	6.9534e-07	1	1		1.9632e-14	1.97409	2.57015e-05	4.79414e-10	6.40928e-13		2.28308e-13	1.9234	2.50062e-05	5.57528e-09	1.28167e-11		191	244	248	257	205	229	321	218
Nfatc1	1918	1040	1537.2	3.18539		0.110263	1.16258	1.17522e-05	1	0.866634		0.000315651	1.40438	2.92303e-05	1	0.0243429		3.40312e-20	2.38326	9.99881e-05	8.31042e-16	1.82246e-18		0.0443927	1.20798	1.74781e-05	1	0.485259		1.96748e-14	2.04997	8.82358e-05	4.80458e-10	6.41466e-13		1.48001e-08	1.69702	7.07578e-05	0.000361419	3.37144e-07		707	576	841	805	588	703.4	917	809
Tppp	160	98	117.2	3.6758		0.785983	-1.04341	-1.96182e-07	1	1		0.00938445	1.43859	2.06821e-06	1	0.181861		1.76737e-13	2.63919	7.72965e-06	4.31593e-09	4.35952e-12		0.0041481	1.50104	2.26439e-06	1	0.135243		1.97221e-14	2.75375	7.92584e-06	4.81613e-10	6.4215e-13		2.44709e-06	1.83456	5.66145e-06	0.0597579	3.34841e-05		38	60	43	53	36	46	59	44
Cyb561a3	1035	515	745.6	3.88768		0.523607	1.08649	2.30388e-06	1	1		0.0319962	1.31761	8.46065e-06	1	0.351041		1.43518e-16	2.88608	5.02428e-05	3.50471e-12	5.58964e-15		0.132323	1.21272	6.15677e-06	1	0.774183		2.03689e-14	2.65634	4.7939e-05	4.97409e-10	6.62329e-13		6.90033e-10	2.1904	4.17822e-05	1.68506e-05	2.0425e-08		314	267	286	247	177	258.2	217	372
Prdm1	308	181	-165.4	-1.78019		0.764233	1.03443	1.29204e-06	1	1		0.0298788	-1.27866	-8.1777e-06	1	0.339683		1.89763e-13	-2.32081	-2.13557e-05	4.63402e-09	4.66669e-12		0.0133571	-1.32269	-9.46974e-06	1	0.260944		2.04506e-14	-2.40072	-2.26478e-05	4.99405e-10	6.64102e-13		2.24419e-07	-1.81503	-1.3178e-05	0.00548032	3.91987e-06		361	440	379	413	241	366.8	251	233
Rltpr	479	158	325.8	3.3643		0.349281	-1.12244	-1.73353e-06	1	1		0.00769619	1.38078	6.05111e-06	1	0.162215		1.79411e-11	2.22278	1.94318e-05	4.38122e-07	3.26226e-10		0.000300689	1.54984	7.78464e-06	1	0.0272587		2.07914e-14	2.49495	2.11653e-05	5.07726e-10	6.74271e-13		4.8546e-05	1.60981	1.33807e-05	1	0.00048054		146	134	221	151	121	154.6	161	186
Cd180	1723	627	1201	4.53235		0.635917	-1.07715	-2.68795e-06	1	1		0.000171587	1.79974	3.00112e-05	1	0.0169642		6.01002e-13	3.12189	7.96266e-05	1.46765e-08	1.34894e-11		2.39384e-05	1.9386	3.26991e-05	0.584576	0.00495404		2.08381e-14	3.36276	8.23145e-05	5.08866e-10	6.74888e-13		0.00037858	1.73463	4.96154e-05	1	0.00284722		350	351	408	410	309	365.6	433	577
Il18rap	652	311	-350.8	-2.12364		0.105133	1.24162	1.3298e-05	1	0.852093		0.16563	1.20391	1.12228e-05	1	0.706126		1.20155e-09	-2.28464	-3.09471e-05	2.93418e-05	1.67381e-08		0.817823	-1.03132	-2.07515e-06	1	1		2.10942e-14	-2.83664	-4.42451e-05	5.15121e-10	6.8228e-13		1.23679e-13	-2.7505	-4.21699e-05	3.02024e-09	7.27768e-12		516	493	687	515	463	534.8	839	603
Traf3ip3	2419	1003	1668.4	4.10458		0.389856	1.11811	6.55772e-06	1	1		6.62505e-05	1.67685	3.75805e-05	1	0.00914032		2.93652e-17	3.0237	0.000112361	7.17098e-13	1.21955e-15		0.0017026	1.49972	3.10228e-05	1	0.0780065		2.26042e-14	2.7043	0.000105803	5.51994e-10	7.29249e-13		4.5764e-06	1.8032	7.47802e-05	0.111756	5.86952e-05		651	444	562	585	445	537.4	643	957
Lrch1	1114	424	758.6	2.51599		0.507028	-1.05685	-2.93157e-06	1	1		0.0129611	1.22815	1.24337e-05	1	0.219221		3.08044e-12	1.76723	4.18132e-05	7.52244e-08	6.2169e-11		0.00163818	1.29796	1.53653e-05	1	0.0759095		2.26061e-14	1.8677	4.47448e-05	5.52042e-10	7.29249e-13		7.69217e-06	1.43894	2.93795e-05	0.187843	9.30271e-05		511	462	604	600	475	530.4	594	535
Lyar	389	222	-219	-1.51216		0.240795	1.10867	6.51287e-06	1	1		0.042093	-1.19786	-9.89955e-06	1	0.398879		1.01532e-10	-1.77797	-2.62241e-05	2.47942e-06	1.65295e-09		0.00136256	-1.32803	-1.64124e-05	1	0.0688149		2.30926e-14	-1.97118	-3.27369e-05	5.63922e-10	7.43961e-13		1.06844e-05	-1.48429	-1.63245e-05	0.260913	0.000125078		544	693	586	664	442	585.8	545	344
Ms4a4c	511	190	341.8	4.83184		0.572913	1.09618	8.847e-07	1	1		0.0129122	1.48248	4.43811e-06	1	0.218959		3.30714e-16	3.57411	2.3678e-05	8.07604e-12	1.20538e-14		0.0528134	1.35241	3.55341e-06	1	0.52684		2.35161e-14	3.26052	2.27933e-05	5.74263e-10	7.56605e-13		8.33804e-09	2.4109	1.92399e-05	0.000203615	1.97877e-07		82	102	122	62	78	89.2	101	90
Itpr3	3588	1367	2435	3.25421		0.582115	-1.06504	-7.22353e-06	1	1		0.00103911	1.45582	5.39167e-05	1	0.051263		1.28675e-12	2.26497	0.000149626	3.14225e-08	2.74672e-11		0.000130122	1.55051	6.11403e-05	1	0.0151314		2.40812e-14	2.41228	0.000156849	5.88062e-10	7.73766e-13		0.000106953	1.5558	9.57091e-05	1	0.000952863		1254	1065	1207	1168	1037	1146.2	1348	1603
1700017B05Rik	288	178	-185	-1.50027		0.139682	-1.11748	-5.99362e-06	1	0.914036		0.0125368	-1.20784	-9.81026e-06	1	0.215597		0	-2.00073	-2.85164e-05	0	0		0.306335	-1.08086	-3.81663e-06	1	1		2.44249e-14	-1.79039	-2.25227e-05	5.96456e-10	7.8378e-13		5.82343e-11	-1.65646	-1.87061e-05	1.42208e-06	2.10056e-09		547	579	618	567	463	554.8	490	353
Rnpep	202	55	-90.2	-1.55		0.0014326	1.35355	6.81823e-06	1	0.118245		0.380792	1.08897	1.71578e-06	1	0.947553		1.05562e-05	-1.53434	-6.71616e-06	0.257781	7.56401e-05		0.0228067	-1.24296	-5.10245e-06	1	0.350497		2.55993e-14	-2.07681	-1.35344e-05	6.25135e-10	8.20387e-13		1.41422e-07	-1.67085	-8.43194e-06	0.00345352	2.57726e-06		187	187	222	191	151	187.6	201	184
Msr1	419	146	-170.6	-3.40282		0.764155	1.05934	1.4006e-06	1	1		0.000123905	-2.11401	-1.24374e-05	1	0.0135079		2.13031e-13	-4.39083	-1.82267e-05	5.20222e-09	5.18666e-12		3.63946e-05	-2.23946	-1.3838e-05	0.888757	0.0067844		2.69082e-14	-4.65139	-1.96273e-05	6.57099e-10	8.61204e-13		0.000266644	-2.07701	-5.78927e-06	1	0.00211205		138	240	215	293	270	231.2	192	74
Rfx5	872	295	552.6	2.99495		0.326851	-1.10999	-3.13496e-06	1	1		0.00538021	1.34026	1.07645e-05	1	0.133445		3.12166e-11	1.99534	3.14889e-05	7.62309e-07	5.42955e-10		0.000168461	1.48768	1.38994e-05	1	0.0184476		2.75256e-14	2.21482	3.46238e-05	6.72176e-10	8.79811e-13		0.000117228	1.48878	2.07244e-05	1	0.00103309		306	290	315	385	247	308.6	346	319
Pacsin1	332	110	204.6	4.15741		0.0905504	-1.29619	-1.97276e-06	1	0.816257		0.0159405	1.43382	3.74524e-06	1	0.245594		2.23793e-09	2.38283	1.19383e-05	5.46503e-05	2.98799e-08		4.06855e-05	1.8585	5.718e-06	0.99354	0.00738459		2.80594e-14	3.0886	1.3911e-05	6.8521e-10	8.95699e-13		0.000374268	1.66188	8.19301e-06	1	0.00282261		78	75	90	108	70	84.2	108	92
Cep128	1895	760	-1188.2	-1.86415		0.488273	-1.07598	-1.85212e-05	1	1		0.11789	-1.17985	-3.99812e-05	1	0.614224		2.22045e-16	-2.43096	-0.000154388	5.42233e-12	8.25316e-15		0.383809	-1.09654	-2.146e-05	1	1		2.81997e-14	-2.2593	-0.000135867	6.88636e-10	8.99002e-13		1.41069e-11	-2.06039	-0.000114407	3.44491e-07	5.65667e-10		2235	3051	2265	2961	2304	2563.2	2339	1669
Slc12a7	989	435	675.4	3.04295		0.340148	1.08492	3.20627e-06	1	1		0.812478	1.02171	8.19843e-07	1	1		1.1826e-17	2.03645	3.91335e-05	2.88792e-13	5.17548e-16		0.480387	-1.06186	-2.38643e-06	1	1		2.82803e-14	1.87705	3.59272e-05	6.90604e-10	9.00397e-13		1.29655e-16	1.99317	3.83137e-05	3.16617e-12	1.12276e-14		342	411	370	363	350	367.2	444	293
Cd5	406	260	308.6	5.92971		0.812943	1.05201	3.35591e-07	1	1		0.000520921	1.93074	6.00571e-06	1	0.0332138		4.35108e-15	4.42777	2.21181e-05	1.06253e-10	1.36222e-13		0.00126866	1.83529	5.67012e-06	1	0.0659164		2.85953e-14	4.20887	2.17825e-05	6.98296e-10	9.0924e-13		5.48954e-06	2.2933	1.61124e-05	0.134054	6.91002e-05		64	55	87	59	48	62.6	91	105
Traf1	461	219	309	3.74423		0.892013	-1.0197	-2.28596e-07	1	1		0.000106534	1.69747	8.25378e-06	1	0.012368		8.47623e-14	2.73303	2.05083e-05	2.0699e-09	2.19269e-12		5.80157e-05	1.73091	8.48238e-06	1	0.00938705		2.90129e-14	2.78686	2.07369e-05	7.08494e-10	9.21319e-13		0.000288669	1.61005	1.22545e-05	1	0.00225867		101	81	124	150	120	115.2	129	165
Rassf2	2165	1066	1636.2	3.2081		0.0419418	1.20256	1.54564e-05	1	0.650711		2.81674e-05	1.46163	3.52247e-05	0.687847	0.00521096		9.59311e-22	2.38476	0.000105664	2.34264e-17	5.82746e-20		0.0305842	1.21543	1.97683e-05	1	0.406347		2.92445e-14	1.98307	9.02072e-05	7.14151e-10	9.27469e-13		4.81574e-08	1.63157	7.04389e-05	0.001176	9.74319e-07		773	699	836	761	636	741	940	1048
1700047M11Rik	61	15	-30.4	-7.08		0.278128	1.30843	8.56004e-07	1	1		0.160356	1.40969	1.13703e-06	1	0.698269		3.9488e-11	-6.95399	-2.37625e-06	9.64298e-07	6.79083e-10		0.766423	1.07739	2.81024e-07	1	1		2.94973e-14	-9.09881	-3.23226e-06	7.20325e-10	9.34273e-13		4.67976e-15	-9.80295	-3.51328e-06	1.1428e-10	3.29336e-13		38	22	33	19	21	26.6	55	30
Icos	229	77	141	3.71154		0.261953	-1.17317	-9.32641e-07	1	1		0.292695	1.16103	1.01742e-06	1	0.854495		7.26726e-11	2.33608	8.44161e-06	1.77467e-06	1.20972e-09		0.0301053	1.36209	1.95006e-06	1	0.403276		2.97214e-14	2.74063	9.37425e-06	7.25796e-10	9.40151e-13		8.10275e-08	2.01208	7.42419e-06	0.00197869	1.56558e-06		51	73	72	63	49	61.6	77	72
Aff2	70	41	-44.6	-4.84483		0.00122559	2.03845	2.87935e-06	1	0.108438		6.68579e-05	2.40592	3.89825e-06	1	0.00917231		6.38683e-06	-3.08602	-1.87426e-06	0.155966	4.76815e-05		0.429874	1.18027	1.0189e-06	1	1		3.05157e-14	-6.2907	-4.75361e-06	7.45194e-10	9.64029e-13		1.65289e-16	-7.42472	-5.77251e-06	4.03636e-12	1.41131e-14		32	36	29	30	8	27	67	61
Ell2	1142	513	-661	-1.79181		0.318449	-1.10349	-1.44018e-05	1	1		0.0290146	-1.24107	-2.98291e-05	1	0.334986		0	-2.35814	-8.84425e-05	0	0		0.235311	-1.12468	-1.54272e-05	1	0.942942		3.26406e-14	-2.13698	-7.40406e-05	7.97082e-10	1.02982e-12		1.40456e-10	-1.90008	-5.86134e-05	3.42994e-06	4.7572e-09		1446	1871	1340	1524	1298	1495.8	1231	769
Fes	622	244	-329	-1.64133		0.297412	1.11286	8.77904e-06	1	1		0.110816	1.17775	1.38272e-05	1	0.603199		5.37748e-11	-1.97353	-3.83725e-05	1.31318e-06	9.12564e-10		0.580587	1.05831	5.04816e-06	1	1		3.35287e-14	-2.19626	-4.71515e-05	8.18772e-10	1.05648e-12		4.44089e-16	-2.32434	-5.21997e-05	1.08447e-11	3.5791e-14		788	729	863	706	684	754	1007	915
1700029J07Rik	127	60	80.6	5.42857		0.764032	-1.07377	-1.38425e-07	1	1		0.0467817	1.49375	9.94848e-07	1	0.420521		3.83019e-13	3.74906	5.53907e-06	9.35331e-09	8.89098e-12		0.0215058	1.60394	1.13327e-06	1	0.338267		3.36203e-14	4.02563	5.6775e-06	8.21008e-10	1.058e-12		1.8516e-07	2.50984	4.54423e-06	0.00452162	3.29324e-06		21	24	17	27	9	19.6	30	22
Als2cl	562	254	369.4	5.52696		0.718733	1.06951	5.87782e-07	1	1		0.0281194	1.47607	4.0258e-06	1	0.331407		2.3743e-15	4.05369	2.58231e-05	5.79805e-11	7.71017e-14		0.0698175	1.38014	3.43802e-06	1	0.597387		3.3889e-14	3.79024	2.52353e-05	8.27569e-10	1.06508e-12		4.93949e-09	2.74627	2.17973e-05	0.000120622	1.22584e-07		94	52	102	81	79	81.6	65	94
B3gnt5	1709	817	1289.6	8.56808		0.698643	1.09076	1.60549e-06	1	1		0.00124043	2.05897	1.87332e-05	1	0.0577773		3.03734e-15	6.28394	9.34734e-05	7.41718e-11	9.70836e-14		0.00430773	1.88765	1.71277e-05	1	0.137157		3.44336e-14	5.76109	9.18679e-05	8.40868e-10	1.08081e-12		6.18499e-07	3.05199	7.47402e-05	0.0151037	9.70678e-06		245	135	170	178	124	170.4	151	324
Adam15	144	64	-84.2	-1.6736		0.0135112	1.29763	4.96106e-06	1	0.402861		0.436045	-1.08942	-1.36814e-06	1	0.993582		3.21778e-07	-1.7438	-7.10988e-06	0.00785783	3.01992e-06		0.00122707	-1.41366	-6.3292e-06	1	0.0643029		3.58173e-14	-2.2628	-1.20709e-05	8.74658e-10	1.1228e-12		2.02299e-05	-1.60067	-5.74174e-06	0.494013	0.000221745		162	152	179	173	144	162	161	139
Cnr2	1039	471	766.6	4.22915		0.0615836	1.25784	6.33327e-06	1	0.739079		1.00101e-05	1.71508	1.75641e-05	0.244447	0.00271608		7.38133e-21	3.13734	5.24983e-05	1.80252e-16	4.18218e-19		0.0104425	1.36351	1.12308e-05	1	0.225665		3.59821e-14	2.49422	4.6165e-05	8.78684e-10	1.12508e-12		4.4089e-07	1.82927	3.49342e-05	0.0107665	7.19208e-06		280	201	213	257	236	237.4	288	318
Etfb	360	198	-217.4	-1.44205		0.226775	-1.09288	-6.19769e-06	1	1		0.0205182	-1.18656	-1.14659e-05	1	0.284367		0	-1.92151	-3.49738e-05	0	0		0.267091	-1.08572	-5.26826e-06	1	0.986175		3.59712e-14	-1.75821	-2.87761e-05	8.78417e-10	1.12508e-12		1.31768e-10	-1.6194	-2.35079e-05	3.21777e-06	4.48783e-09		658	658	788	755	687	709.2	693	464
Nfatc2	771	444	582	3.20455		0.606709	1.05937	1.60694e-06	1	1		0.000239109	1.49791	1.34778e-05	1	0.0202043		6.41396e-16	2.41368	3.82665e-05	1.56629e-11	2.25041e-14		0.00159336	1.41397	1.18709e-05	1	0.0746829		3.62876e-14	2.27842	3.66596e-05	8.86143e-10	1.13318e-12		9.45511e-06	1.61136	2.47887e-05	0.230894	0.000112084		262	247	294	316	201	264	312	333
Eif3b	1172	553	-582.4	-1.36373		0.551744	-1.04109	-8.83478e-06	1	1		0.0101278	-1.19033	-3.5794e-05	1	0.190834		4.44089e-16	-1.74137	-9.53032e-05	1.08447e-11	1.57626e-14		0.0480882	-1.14336	-2.69593e-05	1	0.504647		3.75255e-14	-1.67265	-8.64684e-05	9.16374e-10	1.17034e-12		2.28375e-08	-1.46293	-5.95092e-05	0.000557693	4.97496e-07		1907	2293	2209	2455	2054	2183.6	1886	1283
Anxa2	579	210	-289	-1.55449		0.00106753	1.37457	2.27717e-05	1	0.0991223		0.118197	1.16496	1.00285e-05	1	0.614709		1.67789e-05	-1.52463	-2.09193e-05	0.40974	0.000115681		0.0884933	-1.17993	-1.27432e-05	1	0.660657		4.26326e-14	-2.09571	-4.36909e-05	1.04109e-09	1.32792e-12		4.84901e-09	-1.77613	-3.09478e-05	0.000118413	1.20583e-07		482	588	685	608	598	592.2	852	595
Rbl1	1021	516	-669.6	-1.73956		0.288345	-1.10612	-1.54683e-05	1	1		0.152906	-1.1456	-2.04922e-05	1	0.68488		0	-2.28607	-9.07043e-05	0	0		0.713125	-1.0357	-5.02386e-06	1	1		4.28546e-14	-2.06675	-7.5236e-05	1.04651e-09	1.33313e-12		6.85008e-13	-1.99551	-7.02121e-05	1.67279e-08	3.52909e-11		1281	1833	1424	1786	1551	1575	1446	955
Tnfaip3	832	459	596.4	2.46105		0.753024	-1.02642	-1.11252e-06	1	1		0.120212	1.13697	5.92019e-06	1	0.619449		4.82036e-13	1.78773	3.40472e-05	1.17713e-08	1.09603e-11		0.0611148	1.16701	7.0327e-06	1	0.562118		4.39977e-14	1.83496	3.51597e-05	1.07442e-09	1.36695e-12		1.62611e-08	1.57236	2.8127e-05	0.000397097	3.65315e-07		421	372	489	419	396	419.4	502	372
Ncr1	178	93	118.8	6.88119		0.903295	-1.04237	-8.85873e-08	1	1		0.00756735	1.81182	1.76922e-06	1	0.160552		1.70966e-13	4.92942	8.56345e-06	4.175e-09	4.23277e-12		0.00501888	1.88859	1.85781e-06	1	0.147664		4.41504e-14	5.13828	8.65204e-06	1.07815e-09	1.36995e-12		1.33793e-06	2.7207	6.79424e-06	0.0326721	1.9367e-05		18	30	38	13	7	21.2	22	33
Celsr3	85	25	-47	-3.5		0.740134	1.0633	4.04235e-07	1	1		0.945169	-1.01537	-9.66713e-08	1	1		4.42058e-13	-4.37664	-4.92703e-06	1.07951e-08	1.01267e-11		0.676311	-1.07964	-5.00906e-07	1	1		4.52635e-14	-4.65367	-5.33127e-06	1.10533e-09	1.40271e-12		1.11579e-12	-4.31039	-4.83036e-06	2.72477e-08	5.56075e-11		52	39	94	64	61	62	94	51
Naaladl1	183	70	-99.6	-8.43284		0.0868794	-1.48573	-3.80505e-06	1	0.80915		0.49055	-1.17293	-1.71592e-06	1	1		2.98966e-19	-10.8701	-1.0568e-05	7.30075e-15	1.47789e-17		0.313083	1.26669	2.08912e-06	1	1		4.66231e-14	-7.31634	-6.76294e-06	1.13854e-09	1.44301e-12		5.26252e-17	-9.26751	-8.85207e-06	1.28511e-12	4.69018e-15		133	59	74	186	113	113	109	84
Kif2c	525	247	-352.6	-2.71832		0.77372	-1.04582	-2.51095e-06	1	1		0.442058	-1.12713	-6.46468e-06	1	0.999728		6.46961e-15	-3.50855	-4.09805e-05	1.57988e-10	1.96747e-13		0.63165	-1.07775	-3.95373e-06	1	1		5.21869e-14	-3.35485	-3.84696e-05	1.2744e-09	1.61317e-12		1.54448e-12	-3.11283	-3.45159e-05	3.77163e-08	7.54326e-11		505	650	520	567	547	557.8	482	300
Apol7e	147	70	114.8	18.3939		0.343551	-1.42732	-2.96361e-07	1	1		0.181957	1.57976	5.73907e-07	1	0.729337		1.16138e-11	9.41717	8.33215e-06	2.83609e-07	2.1633e-10		0.024509	2.25482	8.70268e-07	1	0.363284		5.31952e-14	13.4413	8.62851e-06	1.29903e-09	1.64226e-12		2.56581e-08	5.96113	7.75824e-06	0.00062657	5.53019e-07		2	15	23	2	6	9.6	15	7
Rfc5	271	143	-132.8	-1.53205		0.817143	1.02176	8.40918e-07	1	1		0.0451164	-1.20849	-6.66744e-06	1	0.412637		3.16192e-13	-1.99769	-1.93012e-05	7.7214e-09	7.41729e-12		0.0252149	-1.23478	-7.50835e-06	1	0.366759		5.44009e-14	-2.04116	-2.01421e-05	1.32847e-09	1.67525e-12		1.67839e-07	-1.65305	-1.26338e-05	0.00409864	3.02037e-06		311	478	327	436	338	378	297	207
Cacna1e	1731	332	994.8	3.75721		0.0421261	-1.31391	-1.16784e-05	1	0.650815		0.299643	1.14934	7.30024e-06	1	0.863575		2.71222e-08	2.10367	5.39498e-05	0.000662324	3.055e-07		0.00218453	1.51013	1.89786e-05	1	0.0915028		5.43629e-14	2.76403	6.56282e-05	1.32754e-09	1.67525e-12		5.76226e-06	1.83033	4.66495e-05	0.140714	7.19031e-05		497	480	552	417	422	473.6	510	487
Prdx6	409	176	-203.8	-1.40842		0.969494	1.00337	2.42743e-07	1	1		0.010852	-1.22582	-1.32552e-05	1	0.197592		7.63833e-14	-1.81841	-3.2384e-05	1.86528e-09	1.9907e-12		0.00962723	-1.22996	-1.3498e-05	1	0.215818		5.57332e-14	-1.82455	-3.26268e-05	1.361e-09	1.71411e-12		9.9649e-07	-1.48343	-1.91288e-05	0.0243343	1.4838e-05		623	780	619	796	689	701.4	596	448
Ell3	468	166	324	7.50602		0.778035	-1.06743	-3.43165e-07	1	1		0.00139142	2.06285	5.77356e-06	1	0.061403		4.17594e-13	5.27221	2.32073e-05	1.01976e-08	9.6023e-12		0.000491424	2.20195	6.11672e-06	1	0.036699		6.00575e-14	5.62773	2.35504e-05	1.46661e-09	1.84479e-12		1.97422e-05	2.55579	1.74337e-05	0.482104	0.000217164		62	45	46	39	68	52	72	84
Nucks1	2081	1107	-1252.6	-1.40521		0.481589	-1.0542	-2.28793e-05	1	1		0.110735	-1.12708	-5.01783e-05	1	0.603199		2.22045e-16	-1.85777	-0.000205476	5.42233e-12	8.25316e-15		0.372775	-1.06914	-2.72989e-05	1	1		6.01741e-14	-1.76226	-0.000182597	1.46945e-09	1.84604e-12		3.51343e-11	-1.6483	-0.000155298	8.57981e-07	1.30989e-09		3613	4741	4400	4788	4177	4343.8	4211	2707
Ms4a1	5406	2296	3932	4.86096		0.532696	-1.10989	-1.14363e-05	1	1		0.000175739	1.87804	0.000101417	1	0.0170978		4.15263e-12	3.27008	0.000262204	1.01407e-07	8.25793e-11		1.30124e-05	2.08442	0.000112853	0.317764	0.00334737		6.06604e-14	3.62944	0.00027364	1.48133e-09	1.85863e-12		0.000916617	1.74122	0.000160787	1	0.00611913		1227	996	1213	1280	897	1122.6	1358	1952
Foxp3	170	66	120.8	4.94771		0.158667	1.25887	8.17589e-07	1	0.94905		0.109352	1.30364	9.58988e-07	1	0.599411		7.46769e-19	3.68517	8.48059e-06	1.82361e-14	3.58978e-17		0.848342	1.03556	1.41399e-07	1	1		6.09001e-14	2.92737	7.663e-06	1.48718e-09	1.86363e-12		7.12546e-13	2.82683	7.5216e-06	1.74004e-08	3.64788e-11		31	20	41	34	27	30.6	35	29
Foxm1	675	260	-436.2	-2.29436		0.866004	-1.02384	-1.84385e-06	1	1		0.52761	-1.09133	-6.62772e-06	1	1		1.82077e-14	-2.95407	-5.23893e-05	4.44631e-10	5.23095e-13		0.644611	-1.06592	-4.78387e-06	1	1		6.32827e-14	-2.8853	-5.05455e-05	1.54536e-09	1.93412e-12		1.76303e-12	-2.70686	-4.57616e-05	4.30533e-08	8.49177e-11		643	875	713	877	758	773.2	701	498
Dsn1	167	92	-100.8	-1.78383		0.973092	1.00424	9.98849e-08	1	1		0.508154	-1.07858	-1.71453e-06	1	1		9.0046e-14	-2.35661	-1.35466e-05	2.19892e-09	2.31466e-12		0.482273	-1.08316	-1.81442e-06	1	1		6.43774e-14	-2.36662	-1.36465e-05	1.5721e-09	1.96512e-12		1.49631e-11	-2.18491	-1.18321e-05	3.654e-07	5.94146e-10		211	277	220	241	198	229.4	222	163
Gm2848	165	47	109.2	5.26562		0.369297	-1.19678	-5.21347e-07	1	1		0.00277569	1.74308	2.35607e-06	1	0.0911055		3.52401e-11	3.2224	7.04655e-06	8.60562e-07	6.09464e-10		8.18658e-05	2.08609	2.87742e-06	1	0.0120431		6.61928e-14	3.85652	7.5679e-06	1.61643e-09	2.01801e-12		0.000305585	1.84868	4.69048e-06	1	0.00237127		35	24	40	27	27	30.6	39	61
Fam65b	3993	1649	2667	3.96202		0.0275667	1.27611	2.56383e-05	1	0.551786		8.98011e-06	1.63593	5.90503e-05	0.219294	0.00249198		8.4193e-22	2.93224	0.000179421	2.05599e-17	5.16581e-20		0.0243094	1.28197	3.3412e-05	1	0.362424		6.75399e-14	2.2978	0.000153783	1.64933e-09	2.05652e-12		1.21073e-07	1.7924	0.000120371	0.0029566	2.23308e-06		1055	835	1053	902	657	900.4	1229	1532
Eef2k	886	316	-558.2	-2.03716		0.0387671	-1.23383	-2.13378e-05	1	0.633531		0.173982	-1.14819	-1.45311e-05	1	0.714856		0	-2.67508	-7.05016e-05	0	0		0.481863	1.07459	6.8067e-06	1	1		7.01661e-14	-2.1681	-4.91638e-05	1.71346e-09	2.13382e-12		2.22045e-16	-2.32983	-5.59705e-05	5.42233e-12	1.85062e-14		1022	1013	1033	1327	1087	1096.4	1076	801
Rgcc	283	96	-162.8	-2.55048		0.702001	-1.05789	-1.50082e-06	1	1		0.8419	-1.03033	-8.07309e-07	1	1		3.86797e-15	-3.29352	-1.90976e-05	9.44557e-11	1.21565e-13		0.859579	1.02675	6.93516e-07	1	1		7.49518e-14	-3.11328	-1.75967e-05	1.83032e-09	2.27652e-12		2.33212e-14	-3.19657	-1.82903e-05	5.69505e-10	1.51062e-12		264	277	236	346	216	267.8	272	176
H1f0	239	102	-126.4	-1.51091		0.654371	-1.04034	-1.48851e-06	1	1		0.297514	-1.09565	-3.35132e-06	1	0.860612		2.22045e-15	-2.01691	-1.9356e-05	5.42233e-11	7.22605e-14		0.555004	-1.05316	-1.86281e-06	1	1		7.54952e-14	-1.93871	-1.78674e-05	1.84359e-09	2.29018e-12		8.11018e-12	-1.84084	-1.60046e-05	1.98051e-07	3.45036e-10		305	332	450	398	384	373.8	336	284
Sqrdl	223	53	-113.6	-1.72727		0.00266422	1.38795	7.71465e-06	1	0.171279		0.0482122	1.24387	4.84953e-06	1	0.425933		7.21095e-06	-1.64886	-7.82535e-06	0.176091	5.33287e-05		0.313477	-1.11583	-2.86512e-06	1	1		7.5744e-14	-2.28854	-1.554e-05	1.84967e-09	2.29487e-12		1.21621e-10	-2.05097	-1.26749e-05	2.96999e-06	4.16548e-09		196	177	209	184	197	192.6	306	216
Mettl9	375	164	-176.8	-1.49775		0.160604	1.13744	6.60559e-06	1	0.953788		0.646564	-1.04303	-1.98278e-06	1	1		1.24224e-09	-1.75497	-2.0675e-05	3.03355e-05	1.72655e-08		0.0627798	-1.18639	-8.58837e-06	1	0.567809		7.61613e-14	-1.99617	-2.72806e-05	1.85986e-09	2.30466e-12		2.28238e-08	-1.68256	-1.86922e-05	0.000557358	4.97496e-07		405	441	506	446	533	466.2	537	346
Sbk1	1070	529	782.6	6.33106		0.804733	1.05166	7.91931e-07	1	1		0.000154865	2.09014	1.67113e-05	1	0.0154991		1.34992e-14	4.64275	5.58412e-05	3.29651e-10	3.92441e-13		0.000414561	1.98747	1.59193e-05	1	0.0329936		7.62953e-14	4.41468	5.50492e-05	1.86313e-09	2.30586e-12		3.24994e-05	2.22126	3.91299e-05	0.793635	0.000338005		216	87	124	155	152	146.8	165	303
E2f3	279	122	-132.2	-1.50228		0.862732	1.01596	6.41949e-07	1	1		0.664399	-1.04103	-1.58534e-06	1	1		2.97096e-13	-1.97412	-1.98467e-05	7.25508e-09	7.02723e-12		0.541066	-1.05765	-2.22729e-06	1	1		7.9492e-14	-2.00563	-2.04887e-05	1.94119e-09	2.3995e-12		8.95239e-12	-1.89631	-1.82614e-05	2.18617e-07	3.76927e-10		329	406	345	502	383	393	404	263
Abcc2	237	137	-166.8	-14.0312		0.000192407	-2.42349	-1.07915e-05	1	0.0340477		0.733084	-1.08324	-1.41179e-06	1	1		1.18874e-25	-18.2098	-1.73637e-05	2.90289e-21	9.39447e-24		0.000696675	2.23726	9.37974e-06	1	0.0456107		8.11067e-14	-7.5139	-6.57212e-06	1.98063e-09	2.44522e-12		1.93333e-24	-16.8106	-1.59519e-05	4.7212e-20	2.72902e-22		175	145	209	241	128	179.6	160	225
Sesn1	919	548	673.6	2.60917		0.0175329	-1.23878	-1.03444e-05	1	0.455012		0.791304	-1.02464	-1.29059e-06	1	1		3.27586e-07	1.57045	3.06141e-05	0.00799964	3.0697e-06		0.035921	1.20899	9.05383e-06	1	0.441021		8.34064e-14	1.94545	4.09585e-05	2.03678e-09	2.51145e-12		8.52453e-08	1.60915	3.19047e-05	0.00208169	1.63526e-06		470	547	441	619	537	522.8	415	439
Ptpre	765	238	-338	-1.47686		0.0392364	1.20565	1.83796e-05	1	0.637515		0.0173698	1.24142	2.15764e-05	1	0.258011		5.91882e-08	-1.64174	-3.49353e-05	0.00144538	6.29794e-07		0.749776	1.02967	3.19679e-06	1	1		8.52651e-14	-1.97935	-5.33149e-05	2.08217e-09	2.56425e-12		8.21565e-15	-2.03808	-5.65116e-05	2.00626e-10	5.52689e-13		830	853	994	994	689	872	1355	984
Adam22	375	168	251.2	2.89442		0.166752	-1.14758	-2.11871e-06	1	0.953788		0.579353	-1.05749	-8.95663e-07	1	1		1.29198e-09	1.78245	1.28909e-05	3.15501e-05	1.78957e-08		0.422057	1.08519	1.22305e-06	1	1		8.69228e-14	2.0455	1.50096e-05	2.12266e-09	2.61089e-12		4.69754e-11	1.88492	1.37866e-05	1.14714e-06	1.71727e-09		130	173	189	134	174	160	146	110
Zc3h12c	481	253	335.4	3.7224		0.283107	1.14392	1.82266e-06	1	1		0.0887043	1.23562	2.98397e-06	1	0.552733		2.07851e-17	2.78411	2.25943e-05	5.07571e-13	8.78151e-16		0.529323	1.08016	1.16131e-06	1	1		9.1886e-14	2.43383	2.07717e-05	2.24386e-09	2.75658e-12		1.18128e-11	2.2532	1.96104e-05	2.88468e-07	4.80021e-10		128	103	146	143	96	123.2	111	137
Sell	2241	1152	1630	3.91905		0.000388115	1.41383	2.38532e-05	1	0.0542802		2.50669e-08	1.72362	4.17094e-05	0.000612135	5.10112e-05		1.52189e-27	2.90624	0.000109876	3.71647e-23	1.33207e-25		0.0406516	1.21911	1.78562e-05	1	0.4665		9.23324e-14	2.05558	8.60226e-05	2.25476e-09	2.76657e-12		5.7461e-08	1.68613	6.81664e-05	0.0014032	1.1436e-06		629	514	608	558	483	558.4	865	906
Cmpk1	450	191	-317.8	-1.54214		0.0131538	-1.19611	-1.52528e-05	1	0.399523		0.333715	-1.07258	-6.29541e-06	1	0.903073		0	-2.06353	-4.7947e-05	0	0		0.133101	1.11517	8.95737e-06	1	0.774708		9.37028e-14	-1.7252	-3.26942e-05	2.28822e-09	2.80419e-12		0	-1.92389	-4.16515e-05	0	0		874	944	909	922	871	904	782	688
Nomo1	647	365	-309.4	-1.26627		0.857749	1.01268	1.89329e-06	1	1		0.338861	-1.06858	-9.58257e-06	1	0.90874		3.63265e-13	-1.65954	-5.93423e-05	8.87093e-09	8.44047e-12		0.255468	-1.08213	-1.14759e-05	1	0.971407		9.4369e-14	-1.68058	-6.12356e-05	2.30449e-09	2.82067e-12		2.9966e-10	-1.55303	-4.97598e-05	7.31769e-06	9.47888e-09		1361	1495	1600	1501	1310	1453.4	1532	1083
Nfat5	3879	1552	2657.8	2.90196		0.122265	1.1412	2.03047e-05	1	0.891719		0.00653216	1.26166	3.76275e-05	1	0.148802		3.47298e-19	2.15388	0.000165931	8.48102e-15	1.69282e-17		0.239225	1.10556	1.73228e-05	1	0.948822		9.70423e-14	1.88739	0.000145626	2.36977e-09	2.89703e-12		3.41032e-10	1.70718	0.000128303	8.328e-06	1.05954e-08		1358	1360	1534	1434	1301	1397.4	1746	1588
Ankrd22	73	36	-44.6	-6.06818		0.000460897	2.41005	3.21168e-06	1	0.0588279		0.00266488	2.14325	2.60399e-06	1	0.0887809		3.34519e-05	-3.27952	-1.58318e-06	0.816895	0.000216626		0.642464	-1.12448	-6.0769e-07	1	1		9.72407e-14	-7.90379	-4.79486e-06	2.37462e-09	2.89941e-12		4.7771e-12	-7.02882	-4.18717e-06	1.16657e-07	2.09814e-10		19	28	27	24	13	22.2	61	53
Sec61b	337	159	-199.8	-1.75567		0.0924986	-1.16703	-6.83819e-06	1	0.823784		0.0164802	-1.24793	-9.49219e-06	1	0.250745		0	-2.34715	-2.74221e-05	0	0		0.472221	-1.06932	-2.65401e-06	1	1		9.85878e-14	-2.01121	-2.05839e-05	2.40751e-09	2.9333e-12		2.31115e-11	-1.88083	-1.79299e-05	5.64383e-07	8.91601e-10		465	455	537	460	404	464.2	459	300
2310015A10Rik	539	248	344.8	3.42475		0.463975	-1.0997	-1.46033e-06	1	1		0.0209038	1.33958	5.4696e-06	1	0.286315		1.7212e-11	2.31255	2.11414e-05	4.20316e-07	3.14137e-10		0.00229137	1.47314	6.92993e-06	1	0.0935554		9.86174e-14	2.54312	2.26017e-05	2.40824e-09	2.9333e-12		9.55763e-06	1.72633	1.56718e-05	0.233397	0.000113135		170	153	186	180	96	157	145	167
Abcc4	347	123	-183.8	-1.36789		0.159808	1.1192	7.50255e-06	1	0.951932		0.658108	1.03606	2.26943e-06	1	1		1.58687e-09	-1.62939	-2.43121e-05	3.87513e-05	2.16246e-08		0.340081	-1.08025	-5.23312e-06	1	1		9.9476e-14	-1.82362	-3.18146e-05	2.4292e-09	2.95524e-12		1.06855e-10	-1.68814	-2.65815e-05	2.6094e-06	3.7118e-09		552	663	644	636	570	613	616	582
Xdh	1392	422	-584.4	-2.12993		0.0052982	1.47008	3.62729e-05	1	0.254293		0.79068	1.03771	2.90986e-06	1	1		2.08569e-06	-1.93936	-3.73753e-05	0.0509326	1.69211e-05		0.0117158	-1.41666	-3.3363e-05	1	0.243283		9.9698e-14	-2.851	-7.36482e-05	2.43463e-09	2.95823e-12		5.67454e-07	-2.01249	-4.02852e-05	0.0138572	8.96908e-06		595	795	995	720	661	753.2	1083	645
BC094916	572	254	398.4	30.2941		0.158791	-1.72968	-1.02706e-06	1	0.949246		0.0244645	2.33189	3.24264e-06	1	0.310834		1.5459e-10	13.0575	2.93553e-05	3.77509e-06	2.45774e-09		0.000323864	4.03343	4.26969e-06	1	0.0283348		1.02631e-13	22.5853	3.03824e-05	2.50624e-09	3.04155e-12		5.60872e-06	5.59954	2.61127e-05	0.136965	7.03105e-05		30	29	31	13	14	23.4	6	83
Rgs3	656	297	454.2	3.72957		0.24506	1.15214	2.61821e-06	1	1		0.00466022	1.40786	7.01898e-06	1	0.124239		1.52968e-17	2.75892	3.02701e-05	3.73547e-13	6.58813e-16		0.0965439	1.22195	4.40077e-06	1	0.682233		1.07687e-13	2.39461	2.76519e-05	2.62972e-09	3.18753e-12		8.14148e-09	1.95966	2.32511e-05	0.000198815	1.93777e-07		220	145	145	187	135	166.4	269	161
Cars	690	335	-472.2	-2.09661		0.0122044	-1.28879	-2.07104e-05	1	0.384555		4.62532e-05	-1.51415	-3.13841e-05	1	0.0072404		0	-2.76935	-5.90504e-05	0	0		0.114431	-1.17486	-1.06737e-05	1	0.731415		1.09468e-13	-2.1488	-3.834e-05	2.67321e-09	3.2357e-12		4.87898e-09	-1.82898	-2.76662e-05	0.000119145	1.21205e-07		769	1086	834	1000	825	902.8	597	396
Rhof	435	287	334.8	4.39554		0.175913	1.21026	2.14596e-06	1	0.966434		0.000193807	1.67533	6.89262e-06	1	0.018064		2.92979e-18	3.28998	2.33722e-05	7.15455e-14	1.34991e-16		0.0177601	1.38428	4.74666e-06	1	0.307589		1.09579e-13	2.71841	2.12262e-05	2.67592e-09	3.2357e-12		3.61051e-07	1.96378	1.64796e-05	0.00881686	6.02245e-06		110	97	105	84	97	98.6	109	121
Mrpl18	523	208	-254.4	-1.45267		0.865884	1.01517	1.25637e-06	1	1		0.174743	-1.12745	-9.36335e-06	1	0.715496		3.94351e-13	-1.90641	-3.93806e-05	9.63006e-09	9.14535e-12		0.126483	-1.14456	-1.06197e-05	1	0.762457		1.11244e-13	-1.93533	-4.0637e-05	2.71659e-09	3.2809e-12		3.8932e-09	-1.6909	-3.00173e-05	9.5072e-05	9.93437e-08		710	888	743	873	819	806.6	762	420
Plk4	769	275	-463.6	-2.05845		0.732133	-1.04364	-3.85787e-06	1	1		0.316391	-1.13268	-1.08065e-05	1	0.882468		9.10383e-15	-2.66946	-5.7697e-05	2.22315e-10	2.71116e-13		0.510328	-1.08531	-6.94867e-06	1	1		1.15019e-13	-2.55783	-5.38392e-05	2.80877e-09	3.38814e-12		1.22253e-11	-2.35677	-4.68905e-05	2.98543e-07	4.94276e-10		750	993	850	1064	851	901.6	857	533
Zmpste24	578	230	-305.8	-1.48694		0.125959	1.1518	1.26631e-05	1	0.895466		0.312712	1.09806	8.18046e-06	1	0.877348		3.48991e-09	-1.7318	-3.52506e-05	8.52236e-05	4.49018e-08		0.606101	-1.04894	-4.48263e-06	1	1		1.15907e-13	-1.99469	-4.79137e-05	2.83046e-09	3.41019e-12		5.32774e-12	-1.90163	-4.34311e-05	1.30103e-07	2.32743e-10		786	815	911	670	854	807.2	963	732
B3gnt8	180	65	116.6	6.02586		0.392793	-1.20791	-5.05034e-07	1	1		0.056954	1.48753	1.43049e-06	1	0.458254		4.38315e-11	3.62598	7.70508e-06	1.07036e-06	7.50607e-10		0.00548773	1.79679	1.93552e-06	1	0.155645		1.28752e-13	4.37984	8.21011e-06	3.14413e-09	3.78355e-12		2.69994e-06	2.43759	6.27459e-06	0.0659326	3.667e-05		30	19	33	34	26	28.4	48	33
Dnmt1	3429	1309	-2111.6	-1.62		0.492732	-1.06538	-3.46499e-05	1	1		0.21684	-1.12082	-6.0869e-05	1	0.780752		6.66134e-16	-2.1251	-0.000298946	1.6267e-11	2.32386e-14		0.582952	-1.05204	-2.62191e-05	1	1		1.29008e-13	-1.99469	-0.000264296	3.15037e-09	3.78651e-12		6.48903e-12	-1.89601	-0.000238077	1.58462e-07	2.79968e-10		4629	6401	4865	6412	5280	5517.4	4889	3482
Ptma	1685	1144	-936	-1.28309		0.540356	1.04468	1.86704e-05	1	1		0.308058	-1.07562	-2.93811e-05	1	0.871992		1.03253e-11	-1.62926	-0.000161404	2.52144e-07	1.93659e-10		0.102796	-1.12368	-4.80515e-05	1	0.70257		1.29452e-13	-1.70205	-0.000180074	3.16122e-09	3.79498e-12		7.19566e-09	-1.51471	-0.000132023	0.000175718	1.72951e-07		3620	4567	4095	4503	3611	4079.2	4029	2943
Etl4	415	149	-192.4	-1.83074		0.779995	1.03463	1.46144e-06	1	1		0.720355	1.045	1.89915e-06	1	1		9.97886e-13	-2.38971	-2.45421e-05	2.43684e-08	2.16801e-11		0.939853	1.01002	4.37709e-07	1	1		1.33571e-13	-2.47246	-2.60035e-05	3.26181e-09	3.91104e-12		8.3625e-14	-2.49725	-2.64412e-05	2.04212e-09	5.02986e-12		400	334	444	392	470	408	575	263
Fam120b	874	443	602.4	2.75627		0.517237	1.06204	2.18966e-06	1	1		0.010723	1.26295	9.28076e-06	1	0.196441		9.30885e-16	2.05675	3.72979e-05	2.27322e-11	3.17046e-14		0.0571202	1.18917	7.0911e-06	1	0.545478		1.43596e-13	1.9366	3.51083e-05	3.50661e-09	4.19953e-12		4.48201e-08	1.62853	2.80172e-05	0.00109451	9.13611e-07		353	298	361	392	311	343	445	380
Clec4e	188	57	-88.6	-2.79352		2.62704e-05	2.07458	7.32454e-06	0.641523	0.00819217		0.199892	1.2555	1.74153e-06	1	0.758846		0.00109486	-1.80341	-3.03655e-06	1	0.00504175		0.0034674	-1.6524	-5.583e-06	1	0.121309		1.45729e-13	-3.74132	-1.03611e-05	3.5587e-09	4.25173e-12		5.78444e-06	-2.26418	-4.77809e-06	0.141256	7.2143e-05		50	70	101	47	63	66.2	102	53
Hmgn2	133	39	-68.6	-2.27509		0.358317	1.13719	1.52057e-06	1	1		0.511988	-1.1002	-1.00946e-06	1	1		7.89976e-11	-2.62401	-6.85991e-06	1.92912e-06	1.30877e-09		0.115892	-1.25113	-2.53003e-06	1	0.734512		1.45573e-13	-2.98399	-8.38048e-06	3.5549e-09	4.25173e-12		7.13719e-09	-2.38503	-5.85045e-06	0.00017429	1.71714e-07		111	93	121	126	88	107.8	86	87
Ldha	935	456	-447.8	-1.33786		0.405069	-1.06016	-1.03202e-05	1	1		0.362885	-1.0662	-1.12916e-05	1	0.929149		2.22045e-16	-1.787	-8.00913e-05	5.42233e-12	8.25316e-15		0.938453	-1.00569	-9.71356e-07	1	1		1.46994e-13	-1.68559	-6.97711e-05	3.58958e-09	4.28351e-12		2.93099e-13	-1.67604	-6.87997e-05	7.15747e-09	1.61204e-11		1618	1804	2011	1911	1522	1773.2	1501	1332
5430427O19Rik	426	209	317.2	3.52548		0.19007	1.16311	2.1191e-06	1	0.988187		0.0031063	1.40466	5.25747e-06	1	0.0976266		5.30077e-18	2.6114	2.09357e-05	1.29445e-13	2.40157e-16		0.0945023	1.20768	3.13837e-06	1	0.676303		1.51677e-13	2.2452	1.88166e-05	3.70396e-09	4.41165e-12		1.11281e-08	1.8591	1.56782e-05	0.000271749	2.58316e-07		156	135	137	102	98	125.6	179	146
Cd209d	46	24	35	176		0.693326	1.32396	6.34245e-08	1	1		0.0279938	-5.47618	-1.60027e-07	1	0.331205		1.34537e-15	13.9196	2.52937e-06	3.28538e-11	4.46991e-14		0.019574	-7.25026	-2.23451e-07	1	0.323189		1.51752e-13	10.5136	2.46595e-06	3.70579e-09	4.41165e-12		5.48592e-20	76.2264	2.6894e-06	1.33966e-15	5.92771e-18		0	6	0	2	1	1.8	0	1
Cd40	788	338	516	4.8914		1	1.00049	6.75921e-09	1	1		0.000626214	1.80043	1.09844e-05	1	0.0371458		1.53452e-13	3.59405	3.55984e-05	3.7473e-09	3.83552e-12		0.000626214	1.79954	1.09776e-05	1	0.0425965		1.53452e-13	3.59228	3.55917e-05	3.7473e-09	4.45577e-12		4.05103e-05	1.99622	2.46141e-05	0.989262	0.000410142		168	111	111	153	120	132.6	139	188
Oaf	153	57	-101	-3.08678		0.0385829	-1.33478	-3.82629e-06	1	0.63277		0.0321062	-1.35107	-3.96415e-06	1	0.351221		8.43574e-21	-4.04337	-1.14827e-05	2.06001e-16	4.75752e-19		0.940267	-1.01221	-1.3786e-07	1	1		1.58797e-13	-3.02925	-7.6564e-06	3.87781e-09	4.60548e-12		4.20579e-13	-2.99271	-7.51854e-06	1.02705e-08	2.27224e-11		110	174	141	184	138	149.4	126	87
Prps1	224	89	-113.6	-1.55199		0.380518	-1.07568	-2.30497e-06	1	1		0.000292291	-1.3553	-8.5883e-06	1	0.023118		1.41311e-16	-2.00048	-1.63842e-05	3.45082e-12	5.52132e-15		0.00606029	-1.25994	-6.28333e-06	1	0.164802		1.6353e-13	-1.85973	-1.40793e-05	3.99339e-09	4.73712e-12		5.42831e-06	-1.47605	-7.79593e-06	0.132559	6.84353e-05		292	316	318	379	292	319.4	247	164
Mxd4	579	332	423.6	2.52484		0.902109	-1.01178	-3.38203e-07	1	1		0.0207414	1.22617	6.56948e-06	1	0.285515		4.33507e-13	1.86071	2.50006e-05	1.05862e-08	9.95764e-12		0.0146004	1.24062	6.90769e-06	1	0.272567		1.66149e-13	1.88263	2.53389e-05	4.05736e-09	4.8073e-12		1.01504e-06	1.5175	1.84312e-05	0.0247872	1.50957e-05		256	266	335	283	272	282.4	349	289
Grap	800	425	599.6	4.20299		0.551815	1.09075	1.74734e-06	1	1		0.000121595	1.73578	1.41666e-05	1	0.0133155		2.10532e-15	3.12597	4.09333e-05	5.1412e-11	6.89169e-14		0.00115595	1.59136	1.24192e-05	1	0.062177		1.7867e-13	2.86589	3.91859e-05	4.36311e-09	5.16344e-12		2.92704e-05	1.80091	2.67667e-05	0.714782	0.000307566		190	191	173	212	170	187.2	223	324
Crebl2	404	225	280.4	3.5963		0.343562	1.1254	1.39072e-06	1	1		0.0158813	1.34703	3.84859e-06	1	0.245555		1.17052e-16	2.69823	1.88333e-05	2.85841e-12	4.63275e-15		0.145954	1.19693	2.45788e-06	1	0.799862		1.78923e-13	2.39756	1.74425e-05	4.3693e-09	5.16466e-12		4.06564e-09	2.00309	1.49847e-05	9.92829e-05	1.03098e-07		104	95	97	142	102	108	129	162
Dusp2	222	93	162.6	4.43038		0.0234601	-1.45809	-2.24936e-06	1	0.517923		0.00722897	1.54118	3.87461e-06	1	0.158182		2.1415e-07	2.25252	8.96754e-06	0.00522954	2.06865e-06		8.98316e-07	2.24718	6.12398e-06	0.0219369	0.000540843		1.79501e-13	3.28438	1.12169e-05	4.38341e-09	5.17522e-12		0.0130438	1.46156	5.09293e-06	1	0.0568703		72	71	78	74	53	69.6	89	71
Crispld2	349	129	-201.2	-5.55204		0.000272573	2.50206	1.50457e-05	1	0.0432222		0.369012	1.25283	2.53252e-06	1	0.934393		5.16918e-05	-2.87971	-6.53833e-06	1	0.00032071		0.00569813	-1.99713	-1.25132e-05	1	0.159209		1.80817e-13	-7.20521	-2.1584e-05	4.41555e-09	5.20702e-12		1.05853e-06	-3.60779	-9.07085e-06	0.0258493	1.57043e-05		65	79	186	105	57	98.4	206	119
Cd79b	2468	1411	1962.6	4.97771		0.701701	1.06598	3.36624e-06	1	1		0.000187387	1.8609	4.39209e-05	1	0.0178054		1.25706e-14	3.69631	0.000137559	3.06975e-10	3.68075e-13		0.00078501	1.74571	4.05547e-05	1	0.0499217		1.88093e-13	3.46751	0.000134193	4.59324e-09	5.40381e-12		3.3861e-05	1.9863	9.36381e-05	0.826885	0.00034993		610	414	542	510	391	493.4	617	781
Prf1	100	78	84.6	6.79452		0.957261	-1.02008	-3.05637e-08	1	1		0.206959	1.37146	5.76704e-07	1	0.771124		2.67629e-13	4.97213	6.1669e-06	6.53551e-09	6.39483e-12		0.171253	1.399	6.07268e-07	1	0.845963		1.87879e-13	5.07198	6.19746e-06	4.58801e-09	5.40381e-12		1.86994e-09	3.62543	5.59019e-06	4.56639e-05	5.14233e-08		20	14	9	22	10	15	12	7
Lrr1	96	54	-59.6	-3.66071		0.740123	1.06821	5.38341e-07	1	1		0.925918	-1.02048	-1.58353e-07	1	1		1.8578e-12	-4.43658	-6.11302e-06	4.53674e-08	3.87424e-11		0.671255	-1.09009	-6.96693e-07	1	1		1.88847e-13	-4.73922	-6.65136e-06	4.61164e-09	5.41908e-12		4.80257e-12	-4.34756	-5.95467e-06	1.17279e-07	2.10177e-10		64	90	67	99	66	77.2	83	28
Prkce	820	495	595.4	3.58196		0.877075	-1.0213	-5.06413e-07	1	1		0.111844	1.23965	5.81811e-06	1	0.603989		6.06815e-13	2.61937	3.93137e-05	1.48184e-08	1.36074e-11		0.0800287	1.26606	6.32452e-06	1	0.63087		1.90114e-13	2.67518	3.98201e-05	4.64258e-09	5.44904e-12		1.74234e-08	2.11299	3.34956e-05	0.00042548	3.88921e-07		321	214	248	203	183	233.8	248	244
Ackr3	319	171	236.2	3.74651		0.725873	-1.05371	-4.77145e-07	1	1		0.241166	1.18514	1.73307e-06	1	0.816253		2.5113e-12	2.64532	1.54016e-05	6.13261e-08	5.13619e-11		0.128165	1.24879	2.21021e-06	1	0.765591		1.91145e-13	2.78741	1.58788e-05	4.66775e-09	5.47216e-12		6.15276e-09	2.23208	1.36686e-05	0.00015025	1.50401e-07		65	53	102	143	95	91.6	128	82
Akap1	124	68	-72	-1.576		0.654658	1.04608	8.9139e-07	1	1		0.0240155	-1.25556	-3.93709e-06	1	0.307369		5.26476e-12	-2.00399	-9.69064e-06	1.28566e-07	1.03183e-10		0.00674858	-1.31342	-4.82848e-06	1	0.175133		1.92666e-13	-2.09634	-1.0582e-05	4.70492e-09	5.50927e-12		5.98614e-06	-1.59609	-5.75355e-06	0.146182	7.4445e-05		185	169	217	209	161	188.2	148	137
Asb2	581	346	400.4	3.07246		0.858494	-1.02129	-4.20864e-07	1	1		0.263943	1.14148	2.85655e-06	1	0.842329		8.08154e-13	2.27363	2.57149e-05	1.97351e-08	1.77794e-11		0.192474	1.16578	3.27742e-06	1	0.882694		2.05612e-13	2.32204	2.61358e-05	5.02104e-09	5.87256e-12		1.71011e-09	1.99183	2.28583e-05	4.1761e-05	4.75638e-08		181	198	191	217	195	196.4	260	172
Ppap2b	563	303	423.8	4.16269		0.55277	1.07561	1.26453e-06	1	1		0.538074	-1.07812	-1.21185e-06	1	1		3.10627e-15	2.5739	2.63236e-05	7.58551e-11	9.91026e-14		0.226932	-1.15963	-2.47638e-06	1	0.932635		2.09763e-13	2.39297	2.5059e-05	5.1224e-09	5.98411e-12		3.15996e-17	2.77497	2.75354e-05	7.71661e-13	2.858e-15		121	195	139	191	171	163.4	188	95
Gatm	599	337	-294.4	-1.68085		0.498412	1.07658	5.33627e-06	1	1		0.00769888	-1.3395	-1.76609e-05	1	0.162215		2.45732e-11	-2.09107	-3.63579e-05	6.00078e-07	4.37694e-10		0.000839612	-1.44208	-2.29972e-05	1	0.052042		2.14717e-13	-2.2512	-4.16941e-05	5.24339e-09	6.11831e-12		5.85863e-05	-1.56108	-1.8697e-05	1	0.000564815		537	754	827	666	617	680.2	696	396
Cd40lg	149	116	130.4	6.30081		0.778705	1.06686	1.70179e-07	1	1		0.0140768	1.68868	1.75286e-06	1	0.229171		2.59169e-14	4.72499	9.48107e-06	6.3289e-10	7.2413e-13		0.0320717	1.58285	1.58268e-06	1	0.416393		2.22998e-13	4.42887	9.31089e-06	5.44561e-09	6.33948e-12		1.51787e-07	2.79804	7.72821e-06	0.00370664	2.7477e-06		32	27	20	27	17	24.6	29	26
Dtl	947	379	-567	-2.85902		0.504298	-1.11209	-8.97648e-06	1	1		0.0728739	-1.33084	-2.21394e-05	1	0.507685		1.77636e-15	-3.69694	-6.49693e-05	4.33786e-11	5.85407e-14		0.259832	-1.1967	-1.31629e-05	1	0.978576		2.22933e-13	-3.32432	-5.59928e-05	5.44402e-09	6.33948e-12		3.7259e-10	-2.77791	-4.28298e-05	9.09864e-06	1.15027e-08		645	1129	757	977	852	872	652	356
Cdyl2	440	185	289.8	3.52439		0.0439469	1.24204	2.86148e-06	1	0.661326		5.86953e-05	1.53772	6.35706e-06	1	0.0084307		1.37643e-20	2.6198	1.91498e-05	3.36124e-16	7.69163e-19		0.0433156	1.23806	3.49558e-06	1	0.479931		2.29647e-13	2.10927	1.62884e-05	5.60798e-09	6.52091e-12		1.2324e-07	1.7037	1.27928e-05	0.00300951	2.27133e-06		128	114	126	118	88	114.8	186	167
Cdk13	2810	1423	2095.8	2.25482		0.957436	1.00381	6.63853e-07	1	1		0.077767	1.12958	2.25758e-05	1	0.522153		1.53919e-13	1.66282	0.000115483	3.75871e-09	3.84326e-12		0.087473	1.12529	2.19119e-05	1	0.655846		2.31508e-13	1.65651	0.000114819	5.65342e-09	6.56611e-12		1.89893e-08	1.47208	9.2907e-05	0.000463719	4.19656e-07		1592	1826	1649	1938	1491	1699.2	1763	1588
Idh3a	527	238	-265	-1.57359		0.495989	1.06511	4.59475e-06	1	1		0.00419061	-1.30844	-1.66357e-05	1	0.116289		2.832e-11	-1.87093	-3.28516e-05	6.91575e-07	4.97894e-10		0.000397533	-1.39362	-2.12305e-05	1	0.0325612		2.32925e-13	-1.99274	-3.74463e-05	5.68802e-09	6.59864e-12		0.00016029	-1.4299	-1.62158e-05	1	0.00135209		498	794	659	873	638	692.4	633	346
Ncf4	511	178	-251.2	-1.44148		9.6682e-05	1.41189	2.45244e-05	1	0.0208936		0.00350498	1.29568	1.7605e-05	1	0.104336		0.000599939	-1.35724	-1.56717e-05	1	0.00295076		0.33235	-1.08969	-6.91941e-06	1	1		2.34701e-13	-1.91627	-4.0196e-05	5.7314e-09	6.64125e-12		2.2386e-10	-1.75854	-3.32766e-05	5.46667e-06	7.24062e-09		603	583	639	581	486	578.4	760	753
Banf1	151	84	-83.8	-1.63008		0.681204	1.04352	9.30865e-07	1	1		0.0227932	-1.26941	-4.53899e-06	1	0.300383		5.18713e-12	-2.07342	-1.10722e-05	1.2667e-07	1.01825e-10		0.00701101	-1.32466	-5.46986e-06	1	0.18022		2.3505e-13	-2.16367	-1.20031e-05	5.73992e-09	6.64342e-12		5.41543e-06	-1.63338	-6.53324e-06	0.132245	6.83435e-05		196	203	235	242	167	208.6	185	127
Tuba4a	1439	563	-781.8	-1.71293		0.911467	1.01224	2.33988e-06	1	1		0.308523	-1.1174	-2.00906e-05	1	0.871992		5.278e-13	-2.21641	-0.000104942	1.28889e-08	1.19341e-11		0.258362	-1.13108	-2.24304e-05	1	0.975149		2.367e-13	-2.24353	-0.000107282	5.7802e-09	6.68232e-12		4.94311e-10	-1.98353	-8.48512e-05	1.20711e-05	1.50512e-08		1766	1905	1815	2189	1648	1864.6	1577	1402
Atp2a1	112	38	71.4	5.76		0.0389485	-1.5728	-8.88177e-07	1	0.634651		0.0502194	1.48283	1.17751e-06	1	0.432949		1.23219e-07	2.68998	4.12149e-06	0.003009	1.24545e-06		5.20949e-05	2.33219	2.06569e-06	1	0.00895886		2.45199e-13	4.23079	5.00967e-06	5.98777e-09	6.91428e-12		0.00103473	1.81409	2.94397e-06	1	0.00678706		20	20	32	22	24	23.6	21	29
6530402F18Rik	214	111	-132.6	-1.62254		0.0490789	1.22508	6.51925e-06	1	0.684399		0.0644255	1.21126	6.11889e-06	1	0.480434		8.30126e-08	-1.75848	-1.24928e-05	0.00202717	8.62152e-07		0.916378	-1.01141	-4.00364e-07	1	1		2.46928e-13	-2.15428	-1.90121e-05	6.02999e-09	6.955e-12		6.91211e-13	-2.12997	-1.86117e-05	1.68794e-08	3.55355e-11		241	280	336	301	254	282.4	392	352
Cacna1i	1116	563	773.8	9.01035		0.628608	-1.12988	-1.29625e-06	1	1		0.000487519	2.38404	1.56078e-05	1	0.0316628		5.29194e-12	5.89167	5.51634e-05	1.29229e-07	1.03632e-10		7.43752e-05	2.69366	1.6904e-05	1	0.0114999		2.52029e-13	6.65685	5.64597e-05	6.15455e-09	7.09049e-12		0.000229039	2.4713	3.95556e-05	1	0.00184775		153	85	112	96	95	108.2	109	254
Ncl	8889	3581	-4488.8	-1.37174		0.344549	-1.06528	-0.000104034	1	1		0.00646431	-1.20002	-0.000282971	1	0.148006		2.22045e-16	-1.74216	-0.000723215	5.42233e-12	8.25316e-15		0.0751898	-1.12648	-0.000178937	1	0.615246		2.55129e-13	-1.6354	-0.000619181	6.23026e-09	7.16945e-12		2.80008e-08	-1.45177	-0.000440245	0.000683779	5.98756e-07		14167	17908	16565	18346	15834	16564	15050	9457
Card10	106	40	-62.8	-2.30833		0.000497007	1.67911	4.60313e-06	1	0.061923		0.0363846	1.37471	2.53988e-06	1	0.373796		0.000119143	-1.82871	-3.07165e-06	1	0.000684262		0.174766	-1.22142	-2.06325e-06	1	0.853044		2.61268e-13	-3.0706	-7.67477e-06	6.38017e-09	7.33353e-12		3.32079e-09	-2.51395	-5.61153e-06	8.10937e-05	8.59043e-08		65	62	89	51	61	65.6	118	95
Helz2	4765	1746	3234.2	3.46284		0.591183	-1.07078	-9.5599e-06	1	1		0.0428483	1.2939	4.25047e-05	1	0.40209		1.06914e-11	2.39547	0.000201818	2.61084e-07	2.00218e-10		0.0104516	1.38548	5.20646e-05	1	0.225665		2.65266e-13	2.56502	0.000211378	6.47781e-09	7.4372e-12		1.37647e-06	1.85136	0.000159314	0.0336133	1.98309e-05		1521	1493	1657	1359	1000	1406	1282	1496
Mt1	216	108	-117	-2.48855		0.853949	-1.02926	-5.71794e-07	1	1		3.1578e-05	-1.91469	-9.60819e-06	0.771134	0.00558793		7.21931e-14	-3.30005	-1.40179e-05	1.76295e-09	1.88753e-12		7.07784e-05	-1.86026	-9.0364e-06	1	0.011151		2.65719e-13	-3.20623	-1.34461e-05	6.48885e-09	7.44135e-12		0.00076354	-1.72354	-4.4097e-06	1	0.00524638		151	153	273	194	207	195.6	130	57
Abca1	3291	1900	2265.2	3.46646		0.768533	1.03636	3.52974e-06	1	1		0.430499	1.10017	9.72498e-06	1	0.9876		3.12271e-14	2.52246	0.00014781	7.62565e-10	8.57778e-13		0.622181	1.06157	6.19524e-06	1	1		2.67062e-13	2.43397	0.00014428	6.52167e-09	7.47041e-12		8.51342e-12	2.2928	0.000138085	2.07898e-07	3.60308e-10		696	873	1014	989	1150	944.4	1217	836
Whsc1	2519	862	-1561	-1.80564		0.213546	-1.13174	-4.16401e-05	1	1		0.147759	-1.15503	-4.80116e-05	1	0.674327		0	-2.36128	-0.000206222	0	0		0.838489	-1.02057	-6.37153e-06	1	1		2.73115e-13	-2.08641	-0.000164582	6.66946e-09	7.63097e-12		1.20703e-12	-2.04436	-0.00015821	2.94758e-08	5.97886e-11		2954	4039	3230	4122	3148	3498.6	3152	2171
Cacna2d4	95	38	68.2	9.74359		0.876213	-1.06525	-5.37169e-08	1	1		0.00027938	2.76341	1.54638e-06	1	0.0226524		7.30855e-13	6.62021	4.92851e-06	1.78475e-08	1.61809e-11		0.000115512	2.94373	1.6001e-06	1	0.0143188		2.76456e-13	7.05219	4.98223e-06	6.75106e-09	7.7155e-12		0.000255638	2.39567	3.38213e-06	1	0.00203743		6	2	10	11	13	8.4	20	26
Eaf2	297	95	-147.6	-3.25688		0.88948	1.0286	6.03201e-07	1	1		0.857677	-1.03584	-7.29759e-07	1	1		7.20167e-13	-4.33365	-1.62233e-05	1.75865e-08	1.60023e-11		0.746737	-1.06547	-1.33296e-06	1	1		2.77966e-13	-4.4576	-1.68265e-05	6.78793e-09	7.74878e-12		2.61582e-12	-4.18369	-1.54935e-05	6.38783e-08	1.21905e-10		216	224	182	211	190	204.6	166	111
Prom1	321	97	-206.4	-3.78167		2.51383e-05	2.4047	1.67445e-05	0.613878	0.00807734		0.0590869	1.48139	5.73833e-06	1	0.463563		0.00100049	-2.01474	-6.0038e-06	1	0.00466082		0.0185105	-1.62327	-1.10062e-05	1	0.315001		2.84664e-13	-4.84484	-2.27483e-05	6.95149e-09	7.92645e-12		3.27068e-07	-2.98462	-1.17421e-05	0.007987	5.51588e-06		108	134	184	66	86	115.6	145	190
Tenm4	550	294	421.6	3.75196		0.00155785	1.38132	5.98855e-06	1	0.124798		0.00903707	1.30976	4.86473e-06	1	0.17783		4.4005e-25	2.80888	2.8408e-05	1.0746e-20	3.34767e-23		0.597711	-1.05464	-1.12383e-06	1	1		2.96253e-13	2.03347	2.24195e-05	7.23449e-09	8.23663e-12		7.02033e-15	2.14457	2.35433e-05	1.71436e-10	4.81563e-13		124	194	140	161	147	153.2	247	144
Ccdc112	190	95	141.8	4.71204		0.848408	-1.04175	-1.64203e-07	1	1		0.0232541	1.51348	2.10397e-06	1	0.303671		1.5633e-12	3.39045	9.79474e-06	3.81759e-08	3.30241e-11		0.0120084	1.57667	2.26817e-06	1	0.246749		2.96478e-13	3.532	9.95894e-06	7.24e-09	8.23663e-12		1.50456e-06	2.24017	7.69077e-06	0.0367413	2.15998e-05		48	17	34	47	51	39.4	60	59
Slc9a9	878	407	580.4	2.70205		0.866555	-1.01655	-5.83504e-07	1	1		0.264247	1.11464	4.10847e-06	1	0.842682		1.09448e-12	1.96928	3.47366e-05	2.67272e-08	2.36524e-11		0.197197	1.13309	4.69198e-06	1	0.89045		3.08894e-13	2.00187	3.53201e-05	7.5432e-09	8.57181e-12		2.21464e-09	1.76674	3.06281e-05	5.40816e-05	6.006e-08		279	358	412	367	332	349.6	380	314
Csf3r	712	286	398.4	2.1794		1.32183e-08	2.14692	4.01685e-05	0.000322791	2.483e-05		0.00064142	1.58198	2.03826e-05	1	0.0374724		0.10194	-1.24574	-6.90881e-06	1	0.249462		0.0215122	-1.35711	-1.97859e-05	1	0.338267		3.10862e-13	-2.67451	-4.70773e-05	7.59126e-09	8.61664e-12		4.58503e-07	-1.97074	-2.72914e-05	0.0111966	7.41991e-06		439	347	421	247	235	337.8	743	485
Chaf1b	272	156	-182	-2.47488		0.297652	-1.15316	-4.17271e-06	1	1		0.0727367	-1.27993	-6.87108e-06	1	0.507595		1.19846e-16	-3.25277	-2.17581e-05	2.92663e-12	4.72038e-15		0.451866	-1.10993	-2.69837e-06	1	1		3.15281e-13	-2.82074	-1.75854e-05	7.69917e-09	8.72921e-12		6.18906e-11	-2.54136	-1.4887e-05	1.51137e-06	2.22587e-09		269	364	258	306	330	305.4	269	127
Scaper	1172	512	808	2.85321		0.120291	1.14415	6.45103e-06	1	0.887485		0.00115009	1.32566	1.45741e-05	1	0.0551773		1.15213e-18	2.1266	5.0418e-05	2.8135e-14	5.45251e-17		0.0891003	1.15864	8.12307e-06	1	0.661882		3.24461e-13	1.85867	4.3967e-05	7.92334e-09	8.97321e-12		2.52459e-08	1.60418	3.5844e-05	0.000616506	5.4558e-07		395	408	486	490	401	436	689	534
Tex15	176	65	-86.4	-4.24812		0.00700748	1.81985	5.21931e-06	1	0.293521		0.0327292	1.60969	3.88139e-06	1	0.355063		1.81431e-06	-3.10929	-4.31872e-06	0.0443055	1.49026e-05		0.586894	-1.13056	-1.33792e-06	1	1		3.29723e-13	-5.65844	-9.53803e-06	8.05184e-09	9.10842e-12		1.33168e-11	-5.00499	-8.20011e-06	3.25197e-07	5.34863e-10		34	80	103	41	53	62.2	105	83
Irf5	933	510	687	2.86482		0.993275	1.00172	6.5196e-08	1	1		0.00422884	1.35065	1.33161e-05	1	0.116952		3.0179e-13	2.13843	4.32326e-05	7.36972e-09	7.11363e-12		0.00440421	1.34833	1.32509e-05	1	0.138775		3.30226e-13	2.13477	4.31674e-05	8.06411e-09	9.11199e-12		8.70908e-06	1.58326	2.99165e-05	0.212676	0.000103947		360	350	475	324	333	368.4	461	436
Slc7a1	996	313	-566.2	-1.82177		0.0289869	-1.22102	-2.31962e-05	1	0.56224		0.00482843	-1.2949	-2.91838e-05	1	0.126771		0	-2.3953	-7.46475e-05	0	0		0.523398	-1.0605	-5.98756e-06	1	1		3.39506e-13	-1.96172	-5.14513e-05	8.29074e-09	9.3575e-12		3.2834e-11	-1.8498	-4.54637e-05	8.01805e-07	1.23128e-09		1019	1286	1225	1622	1124	1255.2	951	626
Kif26b	49	11	-23.2	-20.3333		0.338905	-1.31416	-6.09217e-07	1	1		0.0123122	-2.10356	-1.33695e-06	1	0.213086		9.23993e-16	-24.342	-2.44374e-06	2.25639e-11	3.15138e-14		0.127166	-1.60069	-7.27733e-07	1	0.763745		3.55313e-13	-18.5229	-1.83453e-06	8.67675e-09	9.77111e-12		2.05342e-08	-11.5718	-1.10679e-06	0.000501444	4.50534e-07		16	13	22	22	49	24.4	12	6
Spns2	345	124	229.6	4.06133		0.775815	1.04678	3.62162e-07	1	1		0.0206743	1.41599	3.22083e-06	1	0.285335		4.71745e-14	3.00375	1.55141e-05	1.152e-09	1.26733e-12		0.0439846	1.35272	2.85867e-06	1	0.483069		3.54979e-13	2.86953	1.5152e-05	8.66859e-09	9.77111e-12		1.42902e-07	2.12131	1.22933e-05	0.00348967	2.59841e-06		92	71	107	63	42	75	148	89
Tspyl4	261	137	195.6	2.93281		0.391346	-1.10249	-1.0658e-06	1	1		0.134039	1.18277	2.09537e-06	1	0.649891		1.44014e-10	1.99182	1.13707e-05	3.51683e-06	2.30461e-09		0.0193335	1.304	3.16117e-06	1	0.321391		3.65221e-13	2.19597	1.24365e-05	8.91871e-09	1.00323e-11		1.1738e-06	1.68403	9.27533e-06	0.0286642	1.72364e-05		111	95	120	147	86	111.8	114	101
Zbtb10	263	173	202.8	3.54135		0.539224	-1.09102	-7.4565e-07	1	1		0.145508	1.22959	2.05206e-06	1	0.670813		2.80866e-11	2.45702	1.30228e-05	6.85874e-07	4.94145e-10		0.0371873	1.3415	2.79771e-06	1	0.449868		3.76461e-13	2.68065	1.37685e-05	9.19319e-09	1.03294e-11		2.23541e-07	1.99824	1.09708e-05	0.00545887	3.90756e-06		77	55	110	110	83	87	126	97
Rab39	163	85	120.8	4.09744		0.812507	-1.04382	-1.75621e-07	1	1		0.000476732	1.74602	3.12122e-06	1	0.0312067		2.41006e-12	2.9339	8.09114e-06	5.88536e-08	4.94152e-11		0.00017276	1.82252	3.29684e-06	1	0.0186673		3.89588e-13	3.06245	8.26676e-06	9.51375e-09	1.06776e-11		0.000449007	1.68034	4.96991e-06	1	0.00331161		35	52	52	40	25	40.8	56	77
S100a11	354	160	190.4	1.56633		6.02749e-06	1.56111	1.9395e-05	0.147191	0.00267621		0.000691445	1.39862	1.37785e-05	1	0.0393592		0.00651027	-1.31141	-8.20795e-06	1	0.0241392		0.263161	-1.11618	-5.61646e-06	1	0.983229		3.90132e-13	-2.04725	-2.76029e-05	9.52703e-09	1.06805e-11		9.38543e-10	-1.83416	-2.19865e-05	2.29192e-05	2.71233e-08		337	297	384	374	289	336.2	536	398
Mef2c	3940	1838	2733.8	2.95299		0.474724	-1.08028	-1.15344e-05	1	1		0.000226813	1.48982	7.60215e-05	1	0.0193838		5.24838e-11	2.03896	0.00016125	1.28165e-06	8.93761e-10		1.10672e-05	1.60943	8.75559e-05	0.27026	0.00303663		3.92451e-13	2.20266	0.000172784	9.58366e-09	1.0732e-11		0.00353828	1.3686	8.52283e-05	1	0.0195001		1576	1411	1621	1633	1299	1508	1812	1823
Alyref	784	354	-478.4	-1.70748		0.295411	-1.10639	-1.14012e-05	1	1		0.0458502	-1.21336	-2.08477e-05	1	0.415014		2.22045e-16	-2.25019	-6.58719e-05	5.42233e-12	8.25316e-15		0.341511	-1.09668	-9.44654e-06	1	1		4.01457e-13	-2.03381	-5.44707e-05	9.80357e-09	1.0966e-11		2.86495e-10	-1.85452	-4.50241e-05	6.9962e-06	9.07419e-09		1046	1369	1074	1181	1103	1154.6	1027	627
Syngap1	133	72	-91.2	-2.70149		0.229708	-1.18915	-2.36842e-06	1	1		0.503543	-1.10247	-1.38396e-06	1	1		5.39009e-17	-3.58685	-1.07384e-05	1.31626e-12	2.21966e-15		0.60861	1.07862	9.84456e-07	1	1		4.43638e-13	-3.01631	-8.37001e-06	1.08337e-08	1.21034e-11		1.40964e-14	-3.25346	-9.35446e-06	3.44234e-10	9.32883e-13		134	133	171	153	133	144.8	128	139
Ttk	315	102	-184.4	-2.60348		0.991666	-1.00244	-7.439e-08	1	1		0.547924	-1.10138	-2.81748e-06	1	1		3.96883e-13	-3.3323	-2.14236e-05	9.69188e-09	9.19533e-12		0.557672	-1.0987	-2.74309e-06	1	1		4.44088e-13	-3.3242	-2.13492e-05	1.08446e-08	1.21034e-11		2.46706e-11	-3.02557	-1.86061e-05	6.02457e-07	9.45772e-10		226	305	310	363	293	299.4	276	203
Mcm7	2521	1014	-1510.8	-2.35328		0.306041	-1.14537	-3.4073e-05	1	1		0.0283287	-1.33817	-6.78436e-05	1	0.33259		2.22045e-16	-3.04962	-0.000180432	5.42233e-12	8.25316e-15		0.241325	-1.16833	-3.37706e-05	1	0.951739		4.4631e-13	-2.66257	-0.000146359	1.08989e-08	1.21504e-11		9.60916e-10	-2.27895	-0.000112589	2.34656e-05	2.77043e-08		2121	3310	2357	2957	2391	2627.2	1994	1224
Irf8	2337	1204	1752.6	2.88533		0.527313	-1.06942	-6.61992e-06	1	1		0.00645635	1.33471	3.4135e-05	1	0.148006		3.57555e-11	2.02066	0.000104092	8.73148e-07	6.17502e-10		0.000797814	1.42736	4.07549e-05	1	0.0504029		4.57865e-13	2.16093	0.000110712	1.11811e-08	1.24511e-11		8.51075e-05	1.51393	6.99566e-05	1	0.000780739		983	1014	1220	998	751	993.2	1096	1184
Fgd4	541	235	-295	-1.72021		0.0177866	1.30807	1.70263e-05	1	0.456249		0.0316918	1.2762	1.52646e-05	1	0.350187		9.59907e-07	-1.75264	-2.37335e-05	0.0234409	8.27133e-06		0.829101	-1.02498	-1.76167e-06	1	1		4.70513e-13	-2.29258	-4.07598e-05	1.14899e-08	1.27808e-11		2.4063e-12	-2.23671	-3.89982e-05	5.87618e-08	1.1344e-10		500	476	670	611	438	539	891	682
Bak1	251	105	-152.4	-1.42833		0.452139	-1.06134	-3.00509e-06	1	1		0.065888	-1.15799	-7.09433e-06	1	0.48478		1.33227e-15	-1.89021	-2.44883e-05	3.2534e-11	4.43242e-14		0.277232	-1.09107	-4.08925e-06	1	0.998179		4.74509e-13	-1.78097	-2.14832e-05	1.15875e-08	1.2875e-11		1.11357e-09	-1.63231	-1.73939e-05	2.71934e-05	3.19171e-08		420	560	541	576	444	508.2	447	341
Alms1	731	372	-392.6	-1.67065		0.935886	-1.00879	-8.7284e-07	1	1		0.52864	-1.06911	-6.47259e-06	1	1		2.66454e-13	-2.18909	-5.43903e-05	6.5068e-09	6.37296e-12		0.583798	-1.05979	-5.59975e-06	1	1		4.83835e-13	-2.17	-5.35174e-05	1.18153e-08	1.31135e-11		2.34925e-11	-2.04758	-4.79177e-05	5.73688e-07	9.03445e-10		791	1241	806	1074	978	978	1097	624
2900052N01Rik	487	225	314.6	7.44672		0.0443083	1.46885	2.40116e-06	1	0.664288		0.00747054	1.66435	3.40235e-06	1	0.160101		1.56893e-19	5.45097	2.2795e-05	3.83133e-15	7.94882e-18		0.503632	1.13309	1.0012e-06	1	1		4.90492e-13	3.71104	2.03939e-05	1.19778e-08	1.32792e-11		4.78703e-11	3.27514	1.93927e-05	1.16899e-06	1.74477e-09		84	40	31	39	50	48.8	90	58
Col5a1	591	397	-355.6	-2.14488		0.983444	-1.00345	-2.34475e-07	1	1		0.000173163	-1.71081	-2.83572e-05	1	0.0169858		4.17e-13	-2.8537	-4.43347e-05	1.01831e-08	9.6023e-12		0.000189766	-1.70493	-2.81227e-05	1	0.0198888		4.92939e-13	-2.8439	-4.41003e-05	1.20376e-08	1.33306e-11		0.000375141	-1.66804	-1.59775e-05	1	0.00282745		413	716	659	716	827	666.2	286	279
Atad5	1645	649	-984	-2.25703		0.503437	-1.09357	-1.54191e-05	1	1		0.0470041	-1.30452	-4.20659e-05	1	0.420521		3.77476e-15	-2.92781	-0.000118655	9.21796e-11	1.18941e-13		0.187358	-1.1929	-2.66468e-05	1	0.874287		5.00711e-13	-2.67729	-0.000103236	1.22274e-08	1.35258e-11		2.5916e-09	-2.24435	-7.65889e-05	6.3287e-05	6.87155e-08		1281	2106	1439	2230	1778	1766.8	1447	736
Mastl	320	102	-157.8	-2.34412		0.366137	-1.12783	-3.17269e-06	1	1		0.254576	-1.16408	-3.94565e-06	1	0.83054		6.45538e-16	-3.04532	-1.88004e-05	1.5764e-11	2.2617e-14		0.815924	-1.03214	-7.72966e-07	1	1		5.16784e-13	-2.70016	-1.56277e-05	1.26199e-08	1.39446e-11		3.34506e-12	-2.61606	-1.48548e-05	8.16864e-08	1.524e-10		191	270	259	404	252	275.2	290	168
Slc37a2	471	233	330.2	3.28039		0.991553	-1.00174	-2.59577e-08	1	1		0.240342	1.16002	2.39104e-06	1	0.814932		6.07672e-13	2.43216	2.13993e-05	1.48393e-08	1.36141e-11		0.236138	1.16204	2.417e-06	1	0.944081		5.23679e-13	2.43639	2.14252e-05	1.27882e-08	1.4115e-11		1.76685e-09	2.09665	1.90082e-05	4.31465e-05	4.89189e-08		117	126	150	178	157	145.6	129	193
L3mbtl3	598	281	432	3.70677		0.876552	1.02447	4.02403e-07	1	1		0.0276015	1.35695	5.87003e-06	1	0.329905		1.71079e-13	2.75483	2.88582e-05	4.17775e-09	4.23277e-12		0.0413707	1.32454	5.46763e-06	1	0.468347		5.40676e-13	2.68903	2.84558e-05	1.32033e-08	1.45571e-11		1.72402e-07	2.03016	2.29882e-05	0.00421005	3.09335e-06		179	136	223	153	107	159.6	167	224
Rasal3	1405	582	935.4	3.1464		0.696181	1.04521	2.02491e-06	1	1		0.000125902	1.53523	2.3974e-05	1	0.0136645		3.04291e-14	2.33665	5.9871e-05	7.43078e-10	8.37743e-13		0.000573241	1.46883	2.19491e-05	1	0.0410514		5.41519e-13	2.23558	5.78461e-05	1.32239e-08	1.45638e-11		0.000141522	1.52202	3.5897e-05	1	0.00121518		460	387	512	487	333	435.8	503	634
Faxc	65	28	-36.4	-4.71429		0.783833	-1.06007	-2.67912e-07	1	1		0.334408	-1.22337	-8.63296e-07	1	0.903926		8.80457e-14	-6.07785	-3.95026e-06	2.15008e-09	2.27041e-12		0.503067	-1.15405	-5.95384e-07	1	1		5.50281e-13	-5.73347	-3.68235e-06	1.34379e-08	1.47831e-11		7.12517e-11	-4.96813	-3.08696e-06	1.73997e-06	2.5401e-09		32	41	37	69	52	46.2	32	24
Wipi1	340	182	-213	-2.38853		0.798221	-1.03888	-1.40465e-06	1	1		0.135531	-1.24539	-7.39494e-06	1	0.652704		9.0895e-14	-3.1003	-2.54253e-05	2.21966e-09	2.33402e-12		0.217206	-1.19878	-5.99029e-06	1	0.917676		5.54946e-13	-2.98426	-2.40206e-05	1.35518e-08	1.48921e-11		1.71713e-09	-2.48943	-1.80303e-05	4.19324e-05	4.77047e-08		254	368	334	440	436	366.4	381	178
Trim14	670	281	451.6	3.16491		0.926243	1.01222	2.62936e-07	1	1		0.187751	1.16905	3.63881e-06	1	0.738784		2.70552e-13	2.34491	2.89495e-05	6.60688e-09	6.45834e-12		0.223346	1.15494	3.37588e-06	1	0.927596		5.55672e-13	2.31661	2.86866e-05	1.35695e-08	1.48952e-11		2.2948e-09	2.00582	2.53107e-05	5.6039e-05	6.19216e-08		197	203	236	188	219	208.6	136	224
Birc3	1634	739	1188.8	3.11455		0.545792	1.06767	3.91391e-06	1	1		0.00903715	1.32512	1.88047e-05	1	0.17783		6.24821e-15	2.31843	7.62562e-05	1.52581e-10	1.90251e-13		0.0448022	1.24114	1.48908e-05	1	0.487336		5.57126e-13	2.17149	7.23423e-05	1.3605e-08	1.49178e-11		1.68564e-07	1.7496	5.74515e-05	0.00411634	3.03118e-06		597	540	582	622	470	562.2	701	667
Gm16861	275	104	188.4	5.40187		0.147517	1.28213	1.24804e-06	1	0.926533		0.120041	1.30966	1.36979e-06	1	0.618833		1.042e-17	3.99003	1.32267e-05	2.54455e-13	4.58478e-16		0.9154	1.02147	1.21752e-07	1	1		5.81853e-13	3.11203	1.19787e-05	1.42089e-08	1.55628e-11		2.11556e-12	3.04663	1.18569e-05	5.16621e-08	1.00315e-10		45	26	39	55	49	42.8	58	51
Slc35b1	254	91	-146.4	-1.57143		0.0221481	-1.19337	-6.72323e-06	1	0.503444		0.0280996	-1.18581	-6.50142e-06	1	0.331407		0	-2.10818	-2.18105e-05	0	0		0.944923	1.00638	2.21808e-07	1	1		5.84643e-13	-1.76657	-1.50873e-05	1.4277e-08	1.56061e-11		4.83835e-13	-1.77784	-1.53091e-05	1.18153e-08	2.57975e-11		406	419	453	365	370	402.6	373	279
Pdcd4	2349	1238	1646.2	2.55185		0.532137	1.05333	5.82181e-06	1	1		0.0991135	1.1464	1.59812e-05	1	0.575316		5.31302e-15	1.90702	9.90116e-05	1.29744e-10	1.64233e-13		0.305861	1.08836	1.01594e-05	1	1		5.84751e-13	1.81047	9.31898e-05	1.42796e-08	1.56061e-11		6.42927e-10	1.66349	8.30304e-05	1.57003e-05	1.92627e-08		971	1188	1221	930	994	1060.8	1083	1080
Pask	260	122	-191.2	-2.9834		0.121434	-1.2598	-6.08135e-06	1	0.890248		0.108977	-1.27134	-6.29389e-06	1	0.598439		5.58882e-18	-3.87619	-2.18815e-05	1.36479e-13	2.51342e-16		0.957542	-1.00916	-2.1254e-07	1	1		5.97311e-13	-3.07683	-1.58002e-05	1.45863e-08	1.59239e-11		1.07595e-12	-3.0489	-1.55876e-05	2.62748e-08	5.38417e-11		223	321	263	319	312	287.6	193	135
Gsg2	288	96	-180.2	-2.07518		0.18574	-1.16307	-5.01115e-06	1	0.983101		0.152023	-1.1787	-5.41861e-06	1	0.683238		2.08953e-17	-2.71966	-2.25994e-05	5.10263e-13	8.81283e-16		0.913398	-1.01344	-4.07464e-07	1	1		6.02506e-13	-2.33835	-1.75883e-05	1.47132e-08	1.60449e-11		1.64043e-12	-2.30734	-1.71808e-05	4.00594e-08	7.97995e-11		318	342	394	362	323	347.8	303	227
Ncaph	855	352	-512.6	-2.37944		0.820097	-1.03423	-2.98688e-06	1	1		0.260234	-1.18021	-1.37791e-05	1	0.837866		1.21014e-13	-3.05862	-6.07373e-05	2.95517e-09	3.06871e-12		0.369567	-1.14115	-1.07922e-05	1	1		6.04183e-13	-2.95739	-5.77504e-05	1.47542e-08	1.60721e-11		2.31721e-10	-2.5916	-4.69581e-05	5.65862e-06	7.48494e-09		645	1082	846	1013	835	884.2	812	434
Clec2d	2748	1306	2016	2.71808		0.489257	1.06442	7.75403e-06	1	1		0.000656231	1.35919	4.32376e-05	1	0.0380645		3.43321e-15	2.03479	0.000124563	8.3839e-11	1.08741e-13		0.00657497	1.27694	3.54836e-05	1	0.172858		6.16191e-13	1.91165	0.000116809	1.50474e-08	1.63736e-11		6.65606e-06	1.49706	8.13254e-05	0.162541	8.18434e-05		1144	1207	1275	1296	945	1173.4	1381	1377
Sh3pxd2a	1501	798	1171.8	3.20595		0.254193	1.12766	6.99993e-06	1	1		0.00423523	1.35071	1.92308e-05	1	0.116996		1.00112e-16	2.39222	7.63407e-05	2.44473e-12	4.01434e-15		0.0850467	1.1978	1.22309e-05	1	0.648203		6.17508e-13	2.1214	6.93408e-05	1.50795e-08	1.63908e-11		3.94338e-08	1.77108	5.71099e-05	0.000962974	8.13323e-07		511	496	647	465	537	531.2	587	535
Polq	1184	446	-699.6	-2.37392		0.37411	-1.12785	-1.39524e-05	1	1		0.0678426	-1.28091	-2.69916e-05	1	0.490008		8.88178e-16	-3.05018	-8.27277e-05	2.16893e-11	3.03772e-14		0.348142	-1.1357	-1.30392e-05	1	1		6.23057e-13	-2.70441	-6.87754e-05	1.52151e-08	1.65201e-11		3.19058e-10	-2.38127	-5.57362e-05	7.7914e-06	9.98897e-09		853	1535	1121	1452	1083	1208.8	949	575
Cox5b	560	145	-265	-1.50553		0.214171	-1.10724	-7.85055e-06	1	1		0.0107205	-1.23387	-1.5364e-05	1	0.196441		0	-2.00929	-4.07167e-05	0	0		0.189732	-1.11437	-7.51345e-06	1	0.878943		6.2883e-13	-1.81469	-3.28661e-05	1.5356e-08	1.66551e-11		4.67694e-09	-1.62844	-2.53527e-05	0.000114211	1.17139e-07		705	944	678	823	796	789.2	646	425
Wdr5	388	194	-231.6	-1.56323		0.103364	-1.14582	-8.43897e-06	1	0.84988		0.0656379	-1.16662	-9.47073e-06	1	0.483653		0	-2.10712	-3.48402e-05	0	0		0.830579	-1.01815	-1.03176e-06	1	1		6.33715e-13	-1.83895	-2.64012e-05	1.54753e-08	1.67663e-11		3.67528e-12	-1.80616	-2.53695e-05	8.97504e-08	1.66513e-10		667	642	613	650	642	642.8	638	431
Mogs	448	213	-214.6	-1.40278		0.918909	-1.00848	-6.44268e-07	1	1		0.0109954	-1.2261	-1.41269e-05	1	0.199656		2.94431e-13	-1.79645	-3.39634e-05	7.19001e-09	6.98059e-12		0.0147674	-1.21579	-1.34826e-05	1	0.274027		6.40599e-13	-1.78135	-3.33192e-05	1.56434e-08	1.69238e-11		2.32483e-06	-1.46517	-1.98366e-05	0.0567724	3.19432e-05		691	891	760	782	613	747.4	629	443
Ampd2	233	72	-107.4	-1.51684		0.611331	1.05089	1.56798e-06	1	1		0.570163	-1.05685	-1.65731e-06	1	1		2.50537e-11	-1.92877	-1.48368e-05	6.1181e-07	4.45277e-10		0.28019	-1.11063	-3.22529e-06	1	1		6.41052e-13	-2.02692	-1.64048e-05	1.56545e-08	1.69238e-11		1.21908e-09	-1.82502	-1.31795e-05	2.97699e-05	3.47779e-08		284	259	311	363	283	300	326	255
Ltb	886	541	680.6	5.60487		0.572959	1.1095	1.68119e-06	1	1		0.000709679	1.84688	1.30019e-05	1	0.0400239		1.29946e-14	4.13903	4.81929e-05	3.17328e-10	3.78673e-13		0.00481127	1.6646	1.13207e-05	1	0.144516		6.43629e-13	3.73053	4.65117e-05	1.57174e-08	1.69735e-11		6.28686e-06	2.2411	3.5191e-05	0.153525	7.78524e-05		230	113	172	144	80	147.8	186	272
Tmod3	1820	625	1139	2.35402		0.735873	1.02595	2.24346e-06	1	1		0.0730372	1.14436	1.24806e-05	1	0.507705		5.19515e-14	1.75104	6.49322e-05	1.26866e-09	1.38651e-12		0.146087	1.11541	1.02372e-05	1	0.799877		6.46192e-13	1.70675	6.26887e-05	1.578e-08	1.70227e-11		1.03002e-08	1.53015	5.24516e-05	0.000251532	2.40931e-07		764	902	859	861	820	841.2	918	876
Uhrf1	2201	968	-1458.4	-2.72878		0.446603	-1.12477	-2.60928e-05	1	1		0.16313	-1.24068	-4.56324e-05	1	0.702084		2.88658e-15	-3.51643	-0.000168333	7.04903e-11	9.25069e-14		0.525984	-1.10306	-1.95397e-05	1	1		6.50369e-13	-3.12637	-0.000142241	1.5882e-08	1.71142e-11		4.339e-11	-2.83427	-0.000122701	1.05958e-06	1.59576e-09		1814	2703	2140	2682	2171	2302	1774	1118
Cenpi	288	114	-178	-2.51361		0.829216	-1.03415	-9.98924e-07	1	1		0.263599	-1.18788	-4.78515e-06	1	0.84189		1.40271e-13	-3.24028	-2.09171e-05	3.42541e-09	3.52046e-12		0.368908	-1.14866	-3.78623e-06	1	1		6.62063e-13	-3.1333	-1.99182e-05	1.61676e-08	1.74032e-11		2.64173e-10	-2.72778	-1.6132e-05	6.45111e-06	8.41084e-09		251	349	253	349	276	295.6	221	172
Uchl5	304	132	-145.2	-1.41368		0.683312	1.03609	1.77963e-06	1	1		0.205563	-1.11776	-5.19505e-06	1	0.76862		1.23037e-11	-1.81412	-2.21293e-05	3.00457e-07	2.28484e-10		0.0937272	-1.1581	-6.97467e-06	1	0.675367		6.63025e-13	-1.87959	-2.3909e-05	1.61911e-08	1.74098e-11		4.47647e-08	-1.623	-1.69343e-05	0.00109315	9.13534e-07		382	580	490	520	438	482	438	281
Tbc1d30	216	101	134.2	4.44103		0.911269	-1.0278	-1.12226e-07	1	1		0.0900656	1.33987	1.41036e-06	1	0.556638		1.44303e-12	3.20519	9.15073e-06	3.52387e-08	3.05097e-11		0.066732	1.37712	1.52258e-06	1	0.583457		6.7865e-13	3.29428	9.26296e-06	1.65726e-08	1.78009e-11		8.91977e-08	2.39215	7.74038e-06	0.00217821	1.69775e-06		31	32	45	73	23	40.8	44	58
Trim36	228	85	160.6	6.77698		0.191674	1.30322	8.69563e-07	1	0.990885		0.0679447	1.45495	1.30471e-06	1	0.490097		6.14786e-17	5.00623	1.14891e-05	1.50131e-12	2.52321e-15		0.603269	1.11643	4.3515e-07	1	1		6.85259e-13	3.84144	1.06195e-05	1.6734e-08	1.7955e-11		3.24822e-11	3.44082	1.01844e-05	7.93214e-07	1.22033e-09		28	31	33	26	21	27.8	49	30
Lsm6	200	80	-110.6	-1.40632		0.361007	-1.07222	-2.64568e-06	1	1		0.066278	-1.15237	-5.19332e-06	1	0.485471		4.44089e-16	-1.86846	-1.82563e-05	1.08447e-11	1.57626e-14		0.355942	-1.07474	-2.54764e-06	1	1		6.89893e-13	-1.7426	-1.56106e-05	1.68472e-08	1.8057e-11		6.43667e-10	-1.62141	-1.3063e-05	1.57183e-05	1.92627e-08		315	443	424	369	363	382.8	335	267
Tnxb	1849	1031	1288.4	6.86703		4.0971e-06	1.90775	2.0339e-05	0.100051	0.00192406		0.00138071	1.56708	1.2706e-05	1	0.0613037		2.312e-30	5.16586	9.33395e-05	5.64591e-26	2.36231e-28		0.158595	-1.21739	-7.63303e-06	1	0.824367		6.99491e-13	2.70782	7.30005e-05	1.70816e-08	1.82886e-11		1.93336e-17	3.29648	8.06335e-05	4.72128e-13	1.79516e-15		138	212	170	317	261	219.6	284	297
Tlr3	221	139	155.2	3.81159		0.582634	-1.08981	-5.08272e-07	1	1		0.652378	1.07727	4.76562e-07	1	1		3.3937e-11	2.63344	1.00744e-05	8.2874e-07	5.88521e-10		0.306735	1.17402	9.84834e-07	1	1		7.08164e-13	2.86995	1.05827e-05	1.72934e-08	1.84956e-11		9.29393e-10	2.44455	9.59785e-06	2.26958e-05	2.69226e-08		45	69	87	36	62	59.8	75	47
Rpia	335	153	-198.6	-1.51186		0.325969	-1.08669	-4.78787e-06	1	1		0.49431	-1.06024	-3.40995e-06	1	1		4.44089e-16	-2.00653	-3.01066e-05	1.08447e-11	1.57626e-14		0.771262	1.02495	1.37792e-06	1	1		7.18536e-13	-1.84646	-2.53188e-05	1.75467e-08	1.87464e-11		1.00142e-13	-1.89253	-2.66967e-05	2.44547e-09	5.96456e-12		487	671	629	642	504	586.6	557	393
Msra	168	65	-84.6	-1.76216		0.0791021	1.22906	3.74884e-06	1	0.790014		0.0336248	1.28401	4.64826e-06	1	0.359824		5.96941e-08	-1.92235	-7.8526e-06	0.00145773	6.34623e-07		0.710338	1.04471	8.99422e-07	1	1		7.21129e-13	-2.36267	-1.16014e-05	1.761e-08	1.8794e-11		6.02422e-14	-2.46832	-1.25009e-05	1.47111e-09	3.71494e-12		177	124	151	204	139	159	219	204
Bcl2	1543	536	1085.8	4.10406		0.00813823	1.35262	1.26538e-05	1	0.316963		0.000399971	1.4986	1.78922e-05	1	0.0273707		2.52559e-22	3.04255	7.32962e-05	6.1675e-18	1.58956e-20		0.367544	1.10792	5.23841e-06	1	1		7.25966e-13	2.24937	6.06425e-05	1.77281e-08	1.88999e-11		3.39635e-10	2.03026	5.5404e-05	8.29389e-06	1.05655e-08		322	295	434	402	296	349.8	558	479
Extl1	184	98	133.6	7.74747		0.5198	1.17861	3.63909e-07	1	1		0.0552168	1.58983	1.20175e-06	1	0.45158		6.2373e-15	5.91774	1.00196e-05	1.52315e-10	1.90156e-13		0.227351	1.3489	8.37845e-07	1	0.932864		7.3235e-13	5.02095	9.65573e-06	1.7884e-08	1.90458e-11		2.2712e-09	3.72224	8.81789e-06	5.54627e-05	6.14205e-08		11	16	25	24	23	19.8	32	12
B630005N14Rik	554	262	385.2	2.95533		0.878352	1.0182	3.695e-07	1	1		0.001183	1.42631	8.6574e-06	1	0.0557701		2.40424e-13	2.19822	2.4333e-05	5.87115e-09	5.78439e-12		0.00205183	1.40083	8.2879e-06	1	0.087729		7.77695e-13	2.15894	2.39635e-05	1.89913e-08	2.02035e-11		4.87954e-05	1.54119	1.56756e-05	1	0.000482423		203	210	186	196	190	197	221	324
Ppa1	324	93	-132.4	-1.78529		0.841213	-1.02351	-7.08371e-07	1	1		0.00230281	-1.42435	-9.18697e-06	1	0.0831875		1.81679e-13	-2.37163	-1.78343e-05	4.43659e-09	4.47688e-12		0.00445359	-1.39163	-8.47859e-06	1	0.139611		7.902e-13	-2.31715	-1.71259e-05	1.92967e-08	2.05066e-11		1.68924e-05	-1.66507	-8.64734e-06	0.412513	0.000188104		253	395	313	287	257	301	188	124
Fndc7	68	37	49.4	15.5294		1.53857e-05	-4.56049	-1.3026e-06	0.375719	0.0053452		0.659827	-1.16739	-2.39235e-07	1	1		0.00124627	2.44684	2.41399e-06	1	0.00565008		0.000131206	3.90658	1.06337e-06	1	0.015185		8.22529e-13	11.1588	3.71659e-06	2.00862e-08	2.13229e-11		0.000250417	2.85641	2.65322e-06	1	0.00199908		2	18	25	22	15	16.4	5	19
Ppp1r15b	1750	737	-1180	-1.58111		0.0439161	-1.17402	-4.8753e-05	1	0.661326		0.016275	-1.21113	-5.73368e-05	1	0.248708		0	-2.08501	-0.000171157	0	0		0.697025	-1.03161	-8.5838e-06	1	1		8.23563e-13	-1.77595	-0.000122404	2.01114e-08	2.13271e-11		1.32141e-11	-1.72154	-0.00011382	3.22688e-07	5.31612e-10		2839	3521	3167	3630	2896	3210.6	2685	2050
Cbx7	936	352	628.4	5.25745		0.109441	1.28607	4.34131e-06	1	0.86518		0.0525087	1.35704	5.41826e-06	1	0.441703		6.75321e-18	3.90092	4.40233e-05	1.64913e-13	3.02039e-16		0.736543	1.05518	1.07694e-06	1	1		8.3532e-13	3.03321	3.96819e-05	2.03985e-08	2.16086e-11		9.50661e-12	2.87459	3.8605e-05	2.32151e-07	3.9752e-10		99	148	231	107	153	147.6	269	137
Plcg1	1062	505	692.6	3.11934		0.686367	1.04699	1.59235e-06	1	1		0.0449038	1.25134	8.51703e-06	1	0.411773		4.35945e-14	2.30421	4.41954e-05	1.06458e-09	1.17374e-12		0.109834	1.19518	6.92468e-06	1	0.721468		8.48705e-13	2.2008	4.26031e-05	2.07254e-08	2.19316e-11		2.68498e-08	1.8414	3.56784e-05	0.000655671	5.76161e-07		382	286	298	316	352	326.8	364	430
Cd22	5851	2098	3988	5.54007		0.533191	-1.12596	-1.13872e-05	1	1		8.1553e-05	2.13012	0.000115035	1	0.0107071		4.55024e-11	3.62544	0.000267244	1.11117e-06	7.76498e-10		5.61085e-06	2.39843	0.000126422	0.137017	0.00179068		8.63875e-13	4.0821	0.000278632	2.10958e-08	2.23e-11		0.00523696	1.70199	0.000152209	1	0.0269974		1184	801	973	1092	873	984.6	1048	2102
Chd6	2156	914	1433.2	2.26832		0.612019	-1.03821	-4.43308e-06	1	1		0.10679	1.12719	1.53201e-05	1	0.594847		3.03164e-11	1.63134	7.60477e-05	7.40326e-07	5.29182e-10		0.0339276	1.17025	1.97532e-05	1	0.428393		8.67837e-13	1.69367	8.04808e-05	2.11926e-08	2.23787e-11		4.95442e-07	1.44727	6.07276e-05	0.0120987	7.9492e-06		1233	1144	1127	1280	1065	1169.8	1339	1055
Cd28	476	292	350.8	4.00342		0.145563	-1.25379	-3.03426e-06	1	0.922088		0.0638672	1.33125	4.96542e-06	1	0.478587		9.51404e-09	2.40261	2.10254e-05	0.000232333	1.14281e-07		0.000941505	1.6691	7.99968e-06	1	0.0551356		8.80815e-13	3.01237	2.40596e-05	2.15095e-08	2.26894e-11		8.71415e-05	1.80479	1.60599e-05	1	0.000797599		185	107	163	128	138	144.2	155	159
Eif4e	307	174	-140.8	-1.30931		0.755054	1.02464	1.46989e-06	1	1		0.234018	-1.09718	-5.28459e-06	1	0.803537		8.46612e-12	-1.69989	-2.45661e-05	2.06743e-07	1.61767e-10		0.132391	-1.12421	-6.75448e-06	1	0.774183		8.87512e-13	-1.74177	-2.6036e-05	2.16731e-08	2.28378e-11		2.17435e-08	-1.54933	-1.92815e-05	0.000530977	4.74935e-07		490	641	632	642	509	582.8	580	398
Map3k9	510	144	-211.8	-1.58315		0.365543	1.09933	5.3431e-06	1	1		0.0649825	1.2127	1.14411e-05	1	0.482001		4.13774e-10	-1.93322	-2.59664e-05	1.01044e-05	6.14994e-09		0.347153	1.10312	6.09801e-06	1	1		8.99281e-13	-2.12525	-3.13095e-05	2.19604e-08	2.31162e-11		8.88178e-16	-2.34441	-3.74075e-05	2.16893e-11	6.82054e-14		567	467	568	536	469	521.4	732	617
Gpc1	235	74	-121.4	-1.86344		0.00257539	1.45292	8.39489e-06	1	0.169062		0.609062	1.06614	1.22589e-06	1	1		3.17389e-05	-1.69726	-7.61449e-06	0.775064	0.00020707		0.0131382	-1.36279	-7.169e-06	1	0.258738		9.22927e-13	-2.46599	-1.60094e-05	2.25379e-08	2.36991e-11		3.25978e-06	-1.80952	-8.84038e-06	0.0796039	4.33809e-05		157	160	241	190	155	180.6	178	212
C1rl	120	63	-67.6	-5.63014		0.121248	1.47062	2.73855e-06	1	0.889417		0.148322	1.43676	2.5415e-06	1	0.675621		7.51419e-09	-5.00632	-4.6567e-06	0.000183497	9.16566e-08		0.931764	-1.02357	-1.97043e-07	1	1		9.86962e-13	-7.36239	-7.39524e-06	2.41016e-08	2.53168e-11		1.9906e-12	-7.19287	-7.1982e-06	4.86105e-08	9.51281e-11		25	47	55	114	48	57.8	88	96
Rras2	598	279	412.6	2.54185		0.349077	-1.09003	-2.47877e-06	1	1		0.0433076	1.20365	6.11189e-06	1	0.404461		6.00189e-10	1.73954	2.21949e-05	1.46566e-05	8.73457e-09		0.0030886	1.31201	8.59065e-06	1	0.113761		9.9755e-13	1.89615	2.46737e-05	2.43602e-08	2.55616e-11		3.57272e-05	1.44522	1.6083e-05	0.872459	0.000367506		313	334	258	303	250	291.6	344	310
1810055G02Rik	114	42	-62.4	-2.13455		0.104442	1.25776	2.46976e-06	1	0.851276		0.29128	1.16048	1.53766e-06	1	0.853091		3.60704e-08	-2.26586	-5.35288e-06	0.00088084	3.9803e-07		0.57844	-1.08383	-9.32093e-07	1	1		1.02869e-12	-2.84991	-7.82264e-06	2.51206e-08	2.63318e-11		6.39616e-11	-2.62948	-6.89054e-06	1.56194e-06	2.29697e-09		56	100	111	100	101	93.6	127	102
Sfxn1	401	193	-216	-1.50139		0.448425	-1.06756	-4.18129e-06	1	1		0.0750748	-1.16629	-9.42131e-06	1	0.514163		3.10862e-15	-1.9846	-3.27815e-05	7.59126e-11	9.91026e-14		0.307149	-1.09249	-5.24002e-06	1	1		1.03118e-12	-1.85902	-2.86003e-05	2.51813e-08	2.63679e-11		1.21237e-09	-1.70163	-2.33602e-05	2.96061e-05	3.4627e-08		537	682	767	745	503	646.8	594	366
Nuggc	396	195	-256.6	-7.97283		0.00495925	-1.90769	-1.43269e-05	1	0.246148		0.79147	1.06247	1.88103e-06	1	1		3.48185e-21	-11.1354	-2.74067e-05	8.50267e-17	2.02445e-19		0.00215354	2.02687	1.62079e-05	1	0.0906627		1.08411e-12	-5.83711	-1.30798e-05	2.64739e-08	2.76924e-11		5.00546e-22	-11.831	-2.92877e-05	1.22233e-17	6.17341e-20		309	297	339	322	200	293.4	251	255
Haao	329	87	198.4	5.74641		0.35718	-1.21244	-9.12904e-07	1	1		0.00189703	1.87253	4.5459e-06	1	0.0737668		4.40086e-10	3.48488	1.29463e-05	1.07469e-05	6.48967e-09		5.6025e-05	2.27034	5.4588e-06	1	0.00937076		1.12661e-12	4.22522	1.38592e-05	2.75118e-08	2.8748e-11		0.00133993	1.86106	8.4004e-06	1	0.00849458		67	45	46	50	43	50.2	63	96
Ttpal	1224	491	790.6	2.45921		0.802652	-1.02225	-1.24221e-06	1	1		0.0248281	1.2121	1.21036e-05	1	0.313658		6.70554e-12	1.78934	4.50428e-05	1.63749e-07	1.29754e-10		0.0125456	1.23908	1.33458e-05	1	0.252151		1.13036e-12	1.82916	4.62851e-05	2.76033e-08	2.88135e-11		4.02218e-06	1.47622	3.29393e-05	0.0982216	5.22733e-05		486	578	555	694	477	558	632	560
Rasgrp4	377	165	-198.2	-2.19542		0.452655	1.11168	3.6104e-06	1	1		0.0478059	1.31984	1.03401e-05	1	0.423592		1.82875e-10	-2.5081	-1.94394e-05	4.46581e-06	2.87931e-09		0.219603	1.18725	6.72971e-06	1	0.922061		1.18979e-12	-2.7882	-2.30498e-05	2.90547e-08	3.02968e-11		1.58657e-16	-3.31029	-2.97795e-05	3.8744e-12	1.35944e-14		366	232	372	343	253	313.2	518	468
Hspa13	323	153	-162.6	-1.5056		0.915318	-1.01036	-5.11652e-07	1	1		0.3121	-1.1021	-4.62109e-06	1	0.877141		5.4512e-13	-2.01618	-2.51402e-05	1.33118e-08	1.2303e-11		0.36769	-1.0908	-4.10943e-06	1	1		1.20459e-12	-1.9955	-2.46286e-05	2.94161e-08	3.06418e-11		6.42767e-10	-1.82939	-2.05192e-05	1.56964e-05	1.92627e-08		485	525	514	453	444	484.2	589	327
Gm2a	1796	959	1331.4	2.50169		0.235566	1.09509	8.66564e-06	1	1		0.000876163	1.29011	2.6437e-05	1	0.0464855		1.27109e-16	1.87649	7.98718e-05	3.10401e-12	4.99037e-15		0.0320735	1.17808	1.77714e-05	1	0.416393		1.21878e-12	1.71354	7.12062e-05	2.97627e-08	3.09705e-11		7.106e-07	1.45452	5.34348e-05	0.0173529	1.09689e-05		785	809	992	955	892	886.6	1238	946
Hsp90aa1	6489	3248	-3493.8	-1.66339		0.687552	-1.04247	-3.65965e-05	1	1		0.0234098	-1.26454	-0.000187905	1	0.304726		6.83897e-14	-2.19089	-0.000488239	1.67008e-09	1.79554e-12		0.0621162	-1.21302	-0.000151309	1	0.565594		1.23057e-12	-2.10162	-0.000451642	3.00505e-08	3.12164e-11		1.30242e-07	-1.73256	-0.000300333	0.0031805	2.39135e-06		8061	10522	8515	9128	7576	8760.4	6567	4791
Ndufb7	254	103	-121.2	-1.39868		0.991468	1.00157	6.87286e-08	1	1		0.549468	-1.05361	-2.22458e-06	1	1		1.38689e-12	-1.85746	-2.01833e-05	3.38679e-08	2.94573e-11		0.538893	-1.05526	-2.29331e-06	1	1		1.23102e-12	-1.86038	-2.0252e-05	3.00614e-08	3.12164e-11		1.16053e-10	-1.76295	-1.79587e-05	2.83401e-06	3.98595e-09		450	453	424	429	367	424.6	436	342
Minpp1	1000	484	-653.6	-2.61622		0.106038	-1.25187	-2.18188e-05	1	0.856169		0.00163354	-1.55261	-3.85991e-05	1	0.0680046		0	-3.43486	-7.68751e-05	0	0		0.123028	-1.24024	-1.67802e-05	1	0.752966		1.25522e-12	-2.74379	-5.50562e-05	3.06524e-08	3.17971e-11		2.08979e-08	-2.21231	-3.8276e-05	0.000510327	4.57692e-07		821	1308	904	1115	1142	1058	685	402
Prkcb	6930	2807	4784.4	2.95457		0.318339	1.10149	2.55281e-05	1	1		9.58327e-05	1.45981	0.000115662	1	0.0118194		7.2098e-16	2.19839	0.000301447	1.76063e-11	2.49735e-14		0.00362613	1.32531	9.01342e-05	1	0.12402		1.25948e-12	1.99584	0.000275919	3.07564e-08	3.18719e-11		2.31312e-05	1.50594	0.000185785	0.564864	0.000249609		2551	2309	2611	2775	1993	2447.8	3179	3560
Mcm8	126	40	-65	-1.73864		0.981873	1.00423	6.61298e-08	1	1		0.573642	-1.06847	-1.00237e-06	1	1		1.73392e-12	-2.28824	-8.8064e-06	4.23424e-08	3.63143e-11		0.543068	-1.07299	-1.0685e-06	1	1		1.26138e-12	-2.29791	-8.87253e-06	3.08029e-08	3.1887e-11		1.42012e-10	-2.14161	-7.80402e-06	3.46794e-06	4.79966e-09		132	184	119	198	132	153	145	104
Cd19	3370	1244	2338	6.40453		0.260208	-1.26791	-1.18989e-05	1	1		0.00124451	1.98115	5.52517e-05	1	0.0577773		1.16893e-09	3.72778	0.00015361	2.85453e-05	1.63209e-08		1.58449e-05	2.51191	6.71506e-05	0.386934	0.00379347		1.27492e-12	4.72648	0.000165509	3.11336e-08	3.2196e-11		0.00271072	1.88163	9.83585e-05	1	0.0155426		725	458	517	548	465	542.6	467	1125
Mrpl13	199	107	-120	-1.51769		0.252242	-1.10026	-3.29494e-06	1	1		0.0488303	-1.18067	-5.53303e-06	1	0.428471		1.64878e-16	-2.02235	-1.82792e-05	4.02633e-12	6.32076e-15		0.408699	-1.07308	-2.2381e-06	1	1		1.28961e-12	-1.83806	-1.49842e-05	3.14922e-08	3.25333e-11		5.16452e-10	-1.71289	-1.27461e-05	1.26117e-05	1.56473e-08		350	399	332	368	310	351.8	352	249
D930015E06Rik	3265	2152	2448.4	2.341		0.703606	-1.03077	-5.77227e-06	1	1		0.00538384	1.24728	4.78194e-05	1	0.133445		1.84683e-11	1.70473	0.00013628	4.50996e-07	3.35313e-10		0.00156003	1.28566	5.35917e-05	1	0.0741166		1.30701e-12	1.75718	0.000142053	3.19171e-08	3.29382e-11		7.86201e-05	1.36676	8.8461e-05	1	0.000730278		1628	1946	1683	2272	1904	1886.6	1880	2061
Bard1	569	230	-351.4	-2.65755		0.755261	-1.05165	-2.8311e-06	1	1		0.17463	-1.24472	-1.13338e-05	1	0.715469		1.5532e-13	-3.41971	-4.079e-05	3.79292e-09	3.87428e-12		0.296252	-1.18359	-8.50275e-06	1	1		1.3272e-12	-3.25177	-3.7959e-05	3.24103e-08	3.34127e-11		1.04801e-09	-2.74738	-2.94562e-05	2.55925e-05	3.01443e-08		448	660	504	648	557	563.4	424	325
Pik3r4	825	371	609.2	2.90613		0.154523	1.1411	4.61819e-06	1	0.939856		0.0368611	1.21391	7.00126e-06	1	0.374813		1.86486e-17	2.16881	3.82556e-05	4.55399e-13	7.94762e-16		0.506244	1.06381	2.38307e-06	1	1		1.33501e-12	1.90064	3.36374e-05	3.2601e-08	3.35747e-11		1.58979e-10	1.78664	3.12543e-05	3.88227e-06	5.32547e-09		258	345	345	354	296	319.6	344	295
Sec24a	551	236	-309.4	-1.56439		0.163648	-1.12892	-1.00873e-05	1	0.953788		0.291871	-1.0964	-7.76627e-06	1	0.853091		0	-2.10965	-4.64606e-05	0	0		0.739318	1.02966	2.32106e-06	1	1		1.33671e-12	-1.86872	-3.63733e-05	3.26424e-08	3.35827e-11		1.31672e-13	-1.92416	-3.86943e-05	3.21544e-09	7.69244e-12		950	796	935	916	691	857.6	866	659
Fcmr	2254	1284	1624.6	12.5712		0.219878	1.37438	5.39588e-06	1	1		0.000153659	2.69455	2.44236e-05	1	0.0154991		6.84393e-16	9.43038	0.000121507	1.67129e-11	2.38075e-14		0.00925845	1.96056	1.90277e-05	1	0.2113		1.34604e-12	6.86157	0.000116111	3.28704e-08	3.37825e-11		1.75674e-06	3.4998	9.70834e-05	0.0428995	2.48118e-05		155	96	177	182	92	140.4	227	287
H2-DMb1	318	173	231.4	3.17481		0.744781	-1.04438	-4.8698e-07	1	1		0.00354202	1.43871	5.02731e-06	1	0.105099		1.40497e-11	2.26868	1.45381e-05	3.43093e-07	2.58353e-10		0.00108694	1.50257	5.51429e-06	1	0.0595136		1.39894e-12	2.36937	1.50251e-05	3.41621e-08	3.5074e-11		0.00013883	1.57688	9.51081e-06	1	0.00119585		129	117	107	117	86	111.2	110	130
Clec4b2	81	29	-47.8	-8.96667		5.70776e-05	3.40105	3.85577e-06	1	0.0138003		0.0171374	2.07801	1.73114e-06	1	0.255648		0.000876817	-3.29232	-1.11811e-06	1	0.004152		0.0942759	-1.63669	-2.12463e-06	1	0.676174		1.41082e-12	-11.1973	-4.97388e-06	3.44523e-08	3.53357e-11		1.84876e-08	-6.84146	-2.84925e-06	0.000451468	4.09681e-07		8	17	35	8	10	15.6	30	19
Smarca2	3160	1689	2464.8	2.93865		0.104207	1.15803	2.06876e-05	1	0.850796		0.000907629	1.34933	4.57297e-05	1	0.0467728		4.46323e-18	2.19294	0.000156163	1.08992e-13	2.03344e-16		0.0896291	1.16519	2.50421e-05	1	0.663312		1.41524e-12	1.89367	0.000135475	3.45601e-08	3.54099e-11		6.52042e-08	1.6252	0.000110433	0.00159229	1.27962e-06		1327	1207	1466	1290	1067	1271.4	1847	1634
Aunip	53	29	-33.2	-3.10127		0.875141	1.03311	1.62453e-07	1	1		0.517646	-1.12566	-5.4773e-07	1	1		4.67593e-12	-3.98722	-3.67605e-06	1.14186e-07	9.25335e-11		0.408393	-1.16293	-7.10183e-07	1	1		1.41769e-12	-4.11923	-3.83851e-06	3.46201e-08	3.54351e-11		6.78274e-10	-3.54212	-3.12832e-06	1.65634e-05	2.01502e-08		39	55	29	63	53	47.8	60	28
Chd2	5480	2521	3903.8	2.42724		0.90892	-1.00803	-2.5011e-06	1	1		0.758612	1.02172	6.81771e-06	1	1		3.20922e-12	1.62279	0.000195469	7.83691e-08	6.46299e-11		0.67266	1.02993	9.31881e-06	1	1		1.41988e-12	1.63583	0.00019797	3.46735e-08	3.54535e-11		2.78769e-11	1.58829	0.000188651	6.80754e-07	1.05872e-09		2849	2920	3087	3164	3215	3047	3157	2625
Strap	592	219	-236.2	-1.29547		0.605259	-1.03694	-3.78844e-06	1	1		0.0650762	-1.13822	-1.29132e-05	1	0.482282		3.01981e-14	-1.70793	-4.40783e-05	7.37437e-10	8.32321e-13		0.184529	-1.09767	-9.12475e-06	1	0.87026		1.44817e-12	-1.64709	-4.02898e-05	3.53644e-08	3.6123e-11		1.0177e-08	-1.50054	-3.11651e-05	0.000248523	2.38277e-07		925	1243	1035	1006	969	1035.6	1028	651
Ddx1	655	210	-334	-1.40115		0.265869	-1.08815	-9.68027e-06	1	1		0.23425	-1.095	-1.03668e-05	1	0.803582		2.22045e-16	-1.8703	-5.56048e-05	5.42233e-12	8.25316e-15		0.938368	-1.00629	-6.86523e-07	1	1		1.49347e-12	-1.71879	-4.59245e-05	3.64706e-08	3.72149e-11		3.0036e-12	-1.70805	-4.5238e-05	7.33478e-08	1.38132e-10		983	1271	1109	1345	1125	1166.6	1079	738
Hnrnpll	358	175	-185.2	-1.5365		0.655847	1.04516	2.36663e-06	1	1		0.0110126	-1.28961	-1.17688e-05	1	0.199797		3.39568e-11	-1.94664	-2.54842e-05	8.29226e-07	5.88521e-10		0.00280504	-1.34785	-1.41354e-05	1	0.107359		1.53322e-12	-2.03455	-2.78509e-05	3.74412e-08	3.81275e-11		4.8457e-05	-1.50947	-1.37154e-05	1	0.000480049		488	525	502	631	413	511.8	489	273
Taldo1	985	479	-480.2	-1.32769		0.543336	1.0493	9.42209e-06	1	1		0.28253	-1.08926	-1.56607e-05	1	0.851933		9.77214e-11	-1.67567	-7.70608e-05	2.38636e-06	1.59622e-09		0.0924865	-1.14296	-2.50828e-05	1	0.671316		1.53166e-12	-1.75829	-8.64829e-05	3.74032e-08	3.81275e-11		6.88808e-08	-1.53836	-6.14001e-05	0.00168207	1.34351e-06		1551	1971	1766	2279	1774	1868.2	1844	1418
Plekhm3	1298	695	929.6	3.02175		0.430804	1.08605	4.07141e-06	1	1		0.0015999	1.38891	1.84013e-05	1	0.0670145		4.6365e-15	2.25464	5.93628e-05	1.13223e-10	1.44787e-13		0.0178253	1.27887	1.43299e-05	1	0.307846		1.60039e-12	2.076	5.52914e-05	3.90816e-08	3.97575e-11		2.43394e-06	1.62331	4.09615e-05	0.0594368	3.33353e-05		432	444	566	439	418	459.8	575	496
Tnrc6c	1706	634	1028	2.29438		0.989493	-1.00116	-9.73451e-08	1	1		0.171433	1.10389	8.75987e-06	1	0.711021		1.84724e-12	1.65194	5.49702e-05	4.51095e-08	3.85551e-11		0.166367	1.10517	8.85721e-06	1	0.841172		1.64421e-12	1.65385	5.50676e-05	4.01516e-08	4.08045e-11		1.50884e-08	1.49647	4.62104e-05	0.000368458	3.42822e-07		780	802	921	876	725	820.8	893	726
Zfp292	3069	1424	2204.4	2.26996		0.681074	1.0299	5.31104e-06	1	1		0.0123921	1.19592	3.48046e-05	1	0.214087		8.14766e-14	1.7043	0.000125117	1.98966e-09	2.11216e-12		0.0366771	1.1612	2.94936e-05	1	0.446326		1.66186e-12	1.65482	0.000119806	4.05827e-08	4.12007e-11		6.48228e-07	1.42509	9.03121e-05	0.0158297	1.01148e-05		1584	1803	1802	2065	1425	1735.8	1988	1735
Ankrd10	477	252	348	2.42975		0.774671	-1.02603	-6.50621e-07	1	1		0.00239029	1.30269	7.7633e-06	1	0.0842852		1.33803e-11	1.77355	1.98396e-05	3.26747e-07	2.46788e-10		0.000869161	1.3366	8.41392e-06	1	0.0524864		1.67065e-12	1.81972	2.04902e-05	4.07972e-08	4.13765e-11		0.000244384	1.36145	1.20763e-05	1	0.0019586		217	293	283	251	207	250.2	307	263
Zmym2	1720	598	1138.8	2.57076		0.54933	1.05275	3.92449e-06	1	1		0.0546919	1.17848	1.32795e-05	1	0.451047		2.00094e-14	1.91281	6.79164e-05	4.88629e-10	5.72166e-13		0.186306	1.11943	9.35504e-06	1	0.873743		1.68094e-12	1.81698	6.39919e-05	4.10486e-08	4.15892e-11		9.83417e-09	1.62312	5.46369e-05	0.000240151	2.30914e-07		670	803	752	761	639	725	889	668
AA467197	31	21	-22.8	-5.75		0.0173505	1.80787	1.27487e-06	1	0.453274		0.158835	1.44477	7.01875e-07	1	0.696205		1.61609e-06	-4.12685	-1.19567e-06	0.0394649	1.34466e-05		0.365632	-1.25132	-5.72998e-07	1	1		1.70404e-12	-7.46082	-2.47054e-06	4.16126e-08	4.2118e-11		9.55231e-10	-5.96235	-1.89755e-06	2.33267e-05	2.7573e-08		25	12	14	8	16	15	22	29
Zbtb34	234	69	-102.2	-1.37964		0.0522648	1.18106	5.84957e-06	1	0.700883		0.929751	1.00829	2.67721e-07	1	1		3.60348e-07	-1.5549	-1.15299e-05	0.00879971	3.35355e-06		0.0667292	-1.17135	-5.58185e-06	1	0.583457		1.74283e-12	-1.83642	-1.73795e-05	4.25599e-08	4.30332e-11		2.58519e-07	-1.56779	-1.17976e-05	0.00631302	4.46465e-06		300	336	313	343	281	314.6	348	293
Thbd	569	267	400.4	3.71274		0.000584441	1.4171	6.33906e-06	1	0.0686157		0.00028014	1.44799	6.80846e-06	1	0.0226524		3.0355e-25	2.78325	2.71017e-05	7.4127e-21	2.31647e-23		0.831328	1.0218	4.69408e-07	1	1		1.75045e-12	1.96405	2.07627e-05	4.27459e-08	4.31777e-11		1.17737e-11	1.92215	2.02932e-05	2.87513e-07	4.80021e-10		154	140	158	156	130	147.6	174	173
Stap1	797	288	530.2	3.3926		0.384364	1.10954	2.49545e-06	1	1		2.74318e-05	1.63647	1.44989e-05	0.669884	0.00516539		2.6961e-15	2.51305	3.44678e-05	6.58387e-11	8.6744e-14		0.000876304	1.4749	1.20034e-05	1	0.0527077		1.75326e-12	2.26494	3.19723e-05	4.28145e-08	4.32034e-11		0.000187782	1.53566	1.99689e-05	1	0.00155077		220	188	283	238	179	221.6	262	314
Umps	242	127	-120.2	-1.471		0.953129	-1.00624	-2.3771e-07	1	1		0.0165035	-1.24972	-7.65812e-06	1	0.250886		1.13221e-12	-1.94044	-1.85745e-05	2.76485e-08	2.43599e-11		0.0196484	-1.24196	-7.42041e-06	1	0.323977		1.82632e-12	-1.9284	-1.83368e-05	4.45987e-08	4.49583e-11		3.23423e-06	-1.5527	-1.09164e-05	0.0789798	4.31584e-05		323	452	382	444	276	375.4	344	210
Pla2g2d	1164	609	833.2	5.32158		0.599507	1.10066	1.9972e-06	1	1		0.00142125	1.77788	1.54334e-05	1	0.062022		5.12027e-14	3.97188	5.89628e-05	1.25037e-09	1.36802e-12		0.00761513	1.61528	1.34362e-05	1	0.189958		1.87714e-12	3.60862	5.69656e-05	4.58398e-08	4.61629e-11		6.8777e-06	2.23405	4.35295e-05	0.167953	8.42717e-05		202	209	230	180	143	192.8	296	308
Fam208a	2479	1238	1643	2.20085		0.564724	1.03895	5.45826e-06	1	1		0.037779	1.14762	2.06882e-05	1	0.379032		2.64503e-14	1.65101	9.12338e-05	6.45916e-10	7.36711e-13		0.133381	1.1046	1.52299e-05	1	0.774708		1.90313e-12	1.58912	8.57755e-05	4.64744e-08	4.6755e-11		3.1588e-08	1.43864	7.05456e-05	0.00077138	6.66707e-07		1156	1460	1423	1536	1266	1368.2	1551	1298
Myo1d	638	237	-392.2	-2.08283		0.200986	-1.1629	-1.08056e-05	1	1		0.0106943	-1.35276	-2.01149e-05	1	0.196441		2.22045e-16	-2.70974	-4.86699e-05	5.42233e-12	8.25316e-15		0.201846	-1.16326	-9.30931e-06	1	0.896687		1.92202e-12	-2.33015	-3.78644e-05	4.69357e-08	4.71715e-11		7.6279e-09	-2.00312	-2.85551e-05	0.000186273	1.82621e-07		591	902	648	885	746	754.4	642	411
Gimap4	2837	1556	2072.2	4.33258		0.759627	1.04943	3.16886e-06	1	1		0.000293471	1.76682	4.91626e-05	1	0.023118		2.36909e-13	3.22088	0.000142386	5.78532e-09	5.71672e-12		0.000905078	1.68361	4.59937e-05	1	0.0537762		1.93082e-12	3.06918	0.000139217	4.71506e-08	4.734e-11		0.000124726	1.82298	9.3223e-05	1	0.00108857		762	539	670	697	441	621.8	674	1138
Map3k1	2734	1680	2076.4	2.31003		0.769736	1.02086	3.52729e-06	1	1		0.162016	1.10316	1.74447e-05	1	0.700642		2.37175e-13	1.66908	0.000113143	5.7918e-09	5.71748e-12		0.269349	1.08062	1.39174e-05	1	0.988206		1.9953e-12	1.63497	0.000109615	4.87252e-08	4.88718e-11		3.0856e-09	1.513	9.5698e-05	7.53504e-05	8.07615e-08		1545	1756	1553	1774	1599	1645.4	1641	1507
Cobll1	715	400	563	8.2365		0.0670612	1.45086	3.65061e-06	1	0.755715		2.43585e-05	2.35728	1.09898e-05	0.594835	0.00475868		5.39547e-18	6.06585	4.10181e-05	1.31757e-13	2.43544e-16		0.0153953	1.62474	7.33924e-06	1	0.281834		2.01829e-12	4.18086	3.73675e-05	4.92866e-08	4.93853e-11		1.82172e-06	2.57324	3.00282e-05	0.0444865	2.56999e-05		99	52	81	75	82	77.8	97	210
Ldhc	106	34	-57.6	-12.52		0.0159856	-1.81368	-2.87609e-06	1	0.435826		0.673795	1.11033	7.07281e-07	1	1		1.33797e-19	-15.6337	-6.0007e-06	3.26733e-15	6.83542e-18		0.00458035	2.01378	3.58337e-06	1	0.140694		2.02708e-12	-8.61987	-3.12461e-06	4.95012e-08	4.95507e-11		6.74154e-21	-17.3585	-6.70798e-06	1.64628e-16	7.69291e-19		58	46	83	82	44	62.6	73	106
Dph5	587	152	357.6	3.15942		0.299556	-1.1163	-2.24072e-06	1	1		0.320994	-1.1113	-2.15402e-06	1	0.888736		2.1189e-09	1.85248	1.83345e-05	5.17435e-05	2.83993e-08		0.977316	1.0045	8.66987e-08	1	1		2.06456e-12	2.06793	2.05753e-05	5.04165e-08	5.04165e-11		3.69086e-12	2.05866	2.04886e-05	9.01308e-08	1.66909e-10		191	201	231	196	224	208.6	200	112
Smad7	512	259	355.8	3.14855		0.291747	1.1181	2.08565e-06	1	1		0.396623	1.09602	1.69562e-06	1	0.961361		8.4982e-16	2.26764	2.23858e-05	2.07526e-11	2.91469e-14		0.845721	-1.02015	-3.90022e-07	1	1		2.08552e-12	2.02811	2.03002e-05	5.09284e-08	5.08775e-11		6.51522e-13	2.06898	2.06902e-05	1.59102e-08	3.36866e-11		193	142	182	160	176	170.6	197	155
Rel	961	497	703.4	3.77804		0.798784	1.03793	9.83175e-07	1	1		0.00112479	1.59095	1.53186e-05	1	0.0542832		3.45494e-13	2.82882	4.74066e-05	8.43696e-09	8.04286e-12		0.00269855	1.53281	1.43354e-05	1	0.104385		2.1024e-12	2.72544	4.64235e-05	5.13406e-08	5.12381e-11		4.30824e-05	1.77807	3.2088e-05	1	0.000432912		249	274	294	283	166	253.2	383	421
Slc39a11	205	111	-118.2	-2.30176		0.482044	1.11776	2.26906e-06	1	1		0.765394	1.05005	9.64344e-07	1	1		2.47301e-10	-2.79198	-1.23668e-05	6.0391e-06	3.81015e-09		0.691689	-1.06449	-1.30472e-06	1	1		2.27407e-12	-3.12077	-1.46358e-05	5.55327e-08	5.53666e-11		4.01905e-11	-2.93171	-1.33311e-05	9.81452e-07	1.4848e-09		241	190	218	103	172	184.8	239	163
Slc25a5	584	293	-311.4	-1.293		0.914669	1.00737	1.03562e-06	1	1		0.0956648	-1.12046	-1.50974e-05	1	0.566198		5.01554e-12	-1.60101	-5.27158e-05	1.2248e-07	9.87649e-11		0.0758938	-1.12872	-1.6133e-05	1	0.617569		2.32458e-12	-1.61281	-5.37514e-05	5.67664e-08	5.65402e-11		1.78866e-07	-1.42888	-3.76184e-05	0.0043679	3.19525e-06		1210	1522	1423	1466	1228	1369.8	1229	938
Myo1f	1112	667	-578.4	-1.49862		0.0557563	1.20821	3.08883e-05	1	0.71541		0.0269436	1.24482	3.63199e-05	1	0.326371		2.96636e-07	-1.66536	-5.92711e-05	0.00724386	2.79578e-06		0.763768	1.0303	5.43161e-06	1	1		2.4194e-12	-2.01211	-9.01594e-05	5.90817e-08	5.87878e-11		2.95541e-13	-2.07308	-9.5591e-05	7.21712e-09	1.62182e-11		1459	1313	1631	1654	1167	1444.8	2035	1937
Efhd1	173	88	121.4	5.89516		0.720886	-1.08255	-2.40263e-07	1	1		0.720886	-1.08145	-2.3732e-07	1	1		2.64117e-11	3.56478	8.08142e-06	6.44973e-07	4.66696e-10		1	1.00101	2.94262e-09	1	1		2.52454e-12	3.85904	8.32168e-06	6.16492e-08	6.12815e-11		3.89043e-12	3.85514	8.31874e-06	9.50044e-08	1.74001e-10		18	54	32	26	24	30.8	27	17
Swi5	300	142	-193	-1.47258		0.168684	-1.11642	-6.44808e-06	1	0.953788		0.0968537	-1.14307	-7.73946e-06	1	0.56896		0	-1.96872	-3.04267e-05	0	0		0.775124	-1.02387	-1.29138e-06	1	1		2.55018e-12	-1.76343	-2.39786e-05	6.22755e-08	6.18426e-11		2.43061e-11	-1.72231	-2.26872e-05	5.93555e-07	9.33263e-10		581	656	609	611	550	601.4	546	356
Cit	1827	847	-1137.6	-2.49881		0.819975	-1.0365	-6.83973e-06	1	1		0.25338	-1.19685	-3.19446e-05	1	0.828934		5.47562e-13	-3.2052	-0.000133624	1.33715e-08	1.23467e-11		0.360534	-1.15471	-2.51048e-05	1	1		2.55418e-12	-3.09232	-0.000126785	6.23731e-08	6.1878e-11		8.43837e-10	-2.67802	-0.00010168	2.06065e-05	2.46195e-08		1602	2211	1491	2260	1919	1896.6	1766	1072
Dennd1c	930	350	560.4	2.90483		0.876362	1.01806	5.48437e-07	1	1		0.000907874	1.42876	1.30218e-05	1	0.0467728		8.29097e-13	2.14067	3.46434e-05	2.02466e-08	1.82237e-11		0.00158769	1.40341	1.24734e-05	1	0.0746829		2.5659e-12	2.1027	3.4095e-05	6.26593e-08	6.21004e-11		0.000120194	1.49827	2.16216e-05	1	0.00105543		359	255	313	315	229	294.2	450	351
Col1a1	3480	1172	-1655.4	-4.34559		0.413258	-1.19419	-3.61021e-05	1	1		0.0320107	-1.59509	-8.28275e-05	1	0.351041		1.28786e-14	-5.85905	-0.000184121	3.14495e-10	3.75741e-13		0.182732	-1.3357	-4.67254e-05	1	0.868492		2.58815e-12	-4.9063	-0.000148019	6.32027e-08	6.25769e-11		6.54187e-09	-3.67319	-0.000101294	0.000159753	1.588e-07		1213	1452	1757	2506	3823	2150.2	539	1449
Smg1	7485	3008	5264.8	2.33171		0.611126	1.03794	1.54262e-05	1	1		0.00100555	1.27203	0.000110604	1	0.0500113		6.44046e-14	1.73293	0.000298	1.57276e-09	1.69478e-12		0.00540869	1.22553	9.5178e-05	1	0.154119		2.60273e-12	1.66959	0.000282574	6.35586e-08	6.28671e-11		2.28218e-05	1.36233	0.000187396	0.557309	0.000246706		3908	3828	4171	4264	3596	3953.4	4639	4307
Map3k19	482	216	338	9.32512		0.916569	1.03195	1.34905e-07	1	1		0.00218592	2.26115	5.32457e-06	1	0.0809437		1.32734e-12	6.91619	2.49782e-05	3.24136e-08	2.82595e-11		0.00304694	2.19114	5.18966e-06	1	0.112566		2.75344e-12	6.70204	2.48432e-05	6.72389e-08	6.64416e-11		1.60053e-05	3.05871	1.96536e-05	0.390848	0.000179609		48	26	63	31	35	40.6	29	71
Cd6	418	174	300.4	5.17222		0.746585	-1.06713	-5.00917e-07	1	1		0.0412767	1.47766	3.80334e-06	1	0.395644		2.57182e-11	3.56267	2.0405e-05	6.28038e-07	4.5543e-10		0.0176079	1.57686	4.30426e-06	1	0.306258		2.77347e-12	3.80184	2.09059e-05	6.7728e-08	6.67929e-11		2.32938e-06	2.41101	1.66016e-05	0.0568835	3.1975e-05		101	57	102	70	54	76.8	70	88
Rad51b	59	27	-38	-2.20253		0.631657	-1.0658	-4.42626e-07	1	1		0.569142	-1.08228	-5.45035e-07	1	1		5.52931e-14	-2.93636	-4.72769e-06	1.35026e-09	1.47087e-12		0.946154	-1.01546	-1.02409e-07	1	1		2.77121e-12	-2.75507	-4.28507e-06	6.76729e-08	6.67929e-11		9.48392e-12	-2.71313	-4.18266e-06	2.31597e-07	3.97251e-10		61	57	61	85	84	69.6	64	58
Zfp287	272	113	149.2	4.16102		0.547057	-1.10874	-5.38384e-07	1	1		0.947298	1.01564	8.58485e-08	1	1		1.56976e-10	2.73197	9.50738e-06	3.83336e-06	2.49243e-09		0.489942	1.12608	6.24233e-07	1	1		2.79731e-12	3.02906	1.00458e-05	6.83102e-08	6.73007e-11		4.02797e-10	2.68991	9.42154e-06	9.83631e-06	1.23727e-08		43	61	67	48	48	53.4	55	76
Cd96	318	144	234	8.13415		0.564659	1.15238	5.04008e-07	1	1		0.00453905	1.98458	3.25651e-06	1	0.122361		6.22017e-14	6.19518	1.71831e-05	1.51897e-09	1.64213e-12		0.024331	1.72215	2.7525e-06	1	0.362424		2.85608e-12	5.37597	1.66791e-05	6.97455e-08	6.86472e-11		9.82301e-07	3.12165	1.39266e-05	0.0239878	1.46446e-05		13	78	31	31	11	32.8	44	47
Bcl9	501	260	392.4	3.23208		0.183556	1.15746	2.85132e-06	1	0.979578		6.25059e-06	1.62995	1.14074e-05	0.152639	0.00190799		1.04963e-16	2.41428	2.56102e-05	2.5632e-12	4.19508e-15		0.00141135	1.40821	8.55605e-06	1	0.0700365		2.91534e-12	2.08584	2.27589e-05	7.11925e-08	7.00025e-11		0.000167259	1.4812	1.42029e-05	1	0.00140167		196	172	189	183	139	175.8	233	214
Cdk4	389	177	-211.6	-1.56217		0.403866	-1.08049	-4.51071e-06	1	1		0.229152	-1.11842	-6.41154e-06	1	0.797121		5.77316e-15	-2.08367	-3.14918e-05	1.40981e-10	1.77111e-13		0.713742	-1.03511	-1.90083e-06	1	1		2.9694e-12	-1.92845	-2.69811e-05	7.25128e-08	7.12307e-11		4.4549e-11	-1.86304	-2.50803e-05	1.08789e-06	1.63592e-09		575	679	476	604	606	588	581	350
H2-Ab1	3816	2305	2726.8	3.64071		0.181587	-1.20833	-2.21981e-05	1	0.976945		0.0361471	1.34517	4.44414e-05	1	0.371981		1.19016e-08	2.25615	0.000161734	0.000290637	1.41017e-07		0.000625145	1.6254	6.66395e-05	1	0.0425965		2.98795e-12	2.72617	0.000183932	7.29656e-08	7.16051e-11		0.000260023	1.67723	0.000117292	1	0.00206631		1260	1201	1097	1595	1121	1254.8	1068	1487
Hk1	1808	1005	-1266.4	-1.91861		0.136551	-1.1746	-4.03711e-05	1	0.910271		0.0107158	-1.3183	-6.55743e-05	1	0.196441		0	-2.51928	-0.000163786	0	0		0.286455	-1.12234	-2.52032e-05	1	1		3.16391e-12	-2.1448	-0.000123415	7.72628e-08	7.57478e-11		3.09549e-09	-1.91101	-9.82116e-05	7.55918e-05	8.09334e-08		2364	2984	2296	2895	2686	2645	2073	1376
Fam64a	56	21	-34.2	-3.51471		0.979375	-1.00837	-3.61098e-08	1	1		0.159836	1.28994	1.26064e-06	1	0.69714		2.2648e-12	-4.14406	-3.29876e-06	5.53064e-08	4.65934e-11		0.145096	1.30074	1.29675e-06	1	0.798131		3.19517e-12	-4.10964	-3.26265e-06	7.80261e-08	7.64212e-11		5.87592e-17	-5.34557	-4.5594e-06	1.4349e-12	5.19891e-15		40	30	49	31	59	41.8	62	56
Pola1	1995	684	-1053.6	-1.92486		0.406583	-1.10155	-2.0661e-05	1	1		0.338201	-1.11821	-2.36915e-05	1	0.907768		8.21565e-15	-2.50955	-0.000134811	2.00626e-10	2.46167e-13		0.898513	-1.01512	-3.03044e-06	1	1		3.25961e-12	-2.2782	-0.00011415	7.95998e-08	7.78863e-11		8.02891e-12	-2.24426	-0.00011112	1.96066e-07	3.42175e-10		1781	2858	1882	2437	2006	2192.8	1882	1226
Setx	3887	1718	2501.4	2.11849		0.746255	-1.02162	-4.97121e-06	1	1		0.0405781	1.14447	3.39342e-05	1	0.392569		3.08978e-11	1.54727	0.000128545	7.54523e-07	5.38176e-10		0.0176993	1.16922	3.89054e-05	1	0.30719		3.30581e-12	1.58072	0.000133516	8.07278e-08	7.89129e-11		4.31184e-06	1.35195	9.46108e-05	0.105295	5.55648e-05		1995	2311	2493	2547	2110	2291.2	2529	2169
Cxcr2	784	249	366	2.39163		2.10448e-09	2.36309	3.70333e-05	5.13913e-05	5.13913e-06		0.00237738	1.54637	1.4844e-05	1	0.0842606		0.327261	-1.1511	-3.5663e-06	1	0.609326		0.00277268	-1.52816	-2.21893e-05	1	0.10646		3.36176e-12	-2.72015	-4.05996e-05	8.20941e-08	8.017e-11		5.69188e-05	-1.78002	-1.84103e-05	1	0.000552008		330	283	334	212	156	263	578	326
Parp14	3580	1150	2204.8	2.61028		0.00565483	-1.30027	-4.22873e-05	1	0.264542		0.841102	-1.01933	-3.47334e-06	1	1		2.35921e-05	1.49139	8.99815e-05	0.576119	0.000157884		0.0103645	1.27561	3.8814e-05	1	0.22518		3.44232e-12	1.9392	0.000132269	8.40614e-08	8.20111e-11		9.69775e-06	1.52022	9.34548e-05	0.236819	0.000114571		1598	2072	2063	1878	1339	1790	1552	1323
4930594C11Rik	403	157	275.4	3.21739		0.990321	-1.00235	-3.02648e-08	1	1		0.0933138	1.24105	3.10688e-06	1	0.559338		4.22496e-12	2.36777	1.76288e-05	1.03173e-07	8.39491e-11		0.088688	1.24397	3.13714e-06	1	0.661301		3.58295e-12	2.37334	1.7659e-05	8.74957e-08	8.52365e-11		1.5747e-07	1.90787	1.45219e-05	0.00384542	2.84425e-06		119	117	139	113	136	124.8	130	137
Nlrc4	338	166	215.2	3.84656		0.699085	1.06134	4.79835e-07	1	1		0.107325	1.27037	2.11481e-06	1	0.595253		2.23261e-13	2.84872	1.44607e-05	5.45203e-09	5.40876e-12		0.226956	1.19694	1.63498e-06	1	0.932635		3.58468e-12	2.68407	1.39808e-05	8.75379e-08	8.52365e-11		9.70059e-09	2.24244	1.23459e-05	0.000236888	2.27997e-07		74	50	93	74	87	75.6	95	82
Ttc3	1953	879	1353.4	2.43066		0.780579	-1.02173	-2.24154e-06	1	1		0.482854	1.05615	5.91791e-06	1	1		2.53397e-11	1.67194	7.08199e-05	6.18795e-07	4.49705e-10		0.326039	1.0791	8.15945e-06	1	1		3.64679e-12	1.70828	7.30614e-05	8.90545e-08	8.66289e-11		2.53488e-09	1.58306	6.4902e-05	6.19019e-05	6.75048e-08		1060	1207	1022	934	893	1023.2	984	858
Spcs1	233	125	-159	-1.69615		0.0184793	-1.22718	-7.39813e-06	1	0.464122		0.02427	-1.21683	-7.12109e-06	1	0.30949		1.69989e-20	-2.28269	-2.24558e-05	4.15114e-16	9.39173e-19		0.933809	1.00851	2.77041e-07	1	1		3.66433e-12	-1.8601	-1.50577e-05	8.94829e-08	8.6961e-11		2.48236e-12	-1.87593	-1.53347e-05	6.06192e-08	1.16477e-10		408	362	379	404	384	387.4	396	216
Nop58	898	414	-400	-1.33456		0.800247	-1.01971	-3.1568e-06	1	1		0.0434296	-1.16764	-2.34494e-05	1	0.404874		6.18616e-13	-1.74101	-6.95171e-05	1.51066e-08	1.38466e-11		0.0774757	-1.14507	-2.02926e-05	1	0.620587		3.81073e-12	-1.70736	-6.63603e-05	9.3058e-08	9.03476e-11		2.2726e-07	-1.49105	-4.60677e-05	0.00554969	3.95841e-06		1315	1770	1610	1792	1491	1595.6	1574	894
Aurka	678	244	-421.2	-2.62877		0.324895	-1.15927	-9.5588e-06	1	1		0.10797	-1.27364	-1.49476e-05	1	0.596238		3.55271e-15	-3.38024	-4.8991e-05	8.67573e-11	1.12234e-13		0.533163	-1.09865	-5.38876e-06	1	1		3.87157e-12	-2.91582	-3.94322e-05	9.45437e-08	9.1701e-11		2.34658e-10	-2.65401	-3.40434e-05	5.73036e-06	7.56982e-09		559	820	674	728	618	679.8	553	362
Avpi1	66	30	41.4	4.90566		0.00344156	-1.86747	-9.59845e-07	1	0.201542		0.650076	1.10719	2.2149e-07	1	1		7.76314e-05	1.94576	1.95425e-06	1	0.000464875		0.000608918	2.06764	1.18133e-06	1	0.042124		3.89483e-12	3.63364	2.91409e-06	9.51117e-08	9.21625e-11		0.00102559	1.75738	1.73276e-06	1	0.00673941		24	20	20	23	13	20	25	21
Cep85	379	162	-203.8	-1.59626		0.468534	-1.07204	-3.74315e-06	1	1		0.128954	-1.15714	-7.56423e-06	1	0.639416		1.84297e-14	-2.09777	-2.91481e-05	4.50053e-10	5.28232e-13		0.428315	-1.07938	-3.82108e-06	1	1		3.94706e-12	-1.9568	-2.54049e-05	9.63873e-08	9.33082e-11		9.20664e-10	-1.81289	-2.15838e-05	2.24826e-05	2.67014e-08		414	625	478	687	524	545.6	527	363
Ciita	3760	1684	2638.2	3.94969		0.539012	-1.09843	-9.05108e-06	1	1		0.000861408	1.66538	6.72083e-05	1	0.0459432		2.05115e-10	2.6753	0.000169216	5.00891e-06	3.21084e-09		8.25564e-05	1.82931	7.62594e-05	1	0.012072		3.97713e-12	2.93863	0.000178268	9.71214e-08	9.39279e-11		0.00188061	1.60642	0.000102008	1	0.0114212		1039	943	1025	1096	808	982.2	960	1429
Plod3	305	88	-117.6	-1.61895		0.00576785	1.35254	8.22532e-06	1	0.266587		0.653742	-1.05084	-1.12882e-06	1	1		2.99306e-05	-1.59101	-8.66708e-06	0.730906	0.000196216		0.00136389	-1.4213	-9.35415e-06	1	0.0688149		4.06529e-12	-2.1519	-1.68924e-05	9.92744e-08	9.59173e-11		0.000214484	-1.51404	-7.53826e-06	1	0.00174532		245	247	259	186	193	226	235	160
Gm6377	283	137	193.8	4.72692		0.473657	1.13243	7.04455e-07	1	1		0.00643374	1.59994	3.19142e-06	1	0.148006		2.64576e-14	3.5676	1.36585e-05	6.46096e-10	7.36711e-13		0.0443198	1.41284	2.48696e-06	1	0.484754		4.12928e-12	3.1504	1.2954e-05	1.00837e-07	9.73329e-11		7.23192e-07	2.22983	1.04671e-05	0.0176603	1.11351e-05		45	64	65	56	30	52	82	40
Rars	416	188	-187.4	-1.34768		0.750087	-1.02476	-1.80343e-06	1	1		0.0276192	-1.18384	-1.15901e-05	1	0.329905		4.17444e-13	-1.74391	-3.18369e-05	1.0194e-08	9.6023e-12		0.0598344	-1.15524	-9.78666e-06	1	0.557451		4.26748e-12	-1.70177	-3.00334e-05	1.04212e-07	1.00493e-10		5.42596e-07	-1.47309	-2.02468e-05	0.0132502	8.62642e-06		685	816	730	739	662	726.4	723	478
Fbxo32	623	295	383.4	4.98545		0.102507	1.29208	2.91838e-06	1	0.846906		0.00309892	1.5823	5.81813e-06	1	0.097609		2.76812e-17	3.67385	2.67161e-05	6.75974e-13	1.15551e-15		0.186434	1.22461	2.89975e-06	1	0.87401		4.32897e-12	2.84335	2.37977e-05	1.05714e-07	1.01843e-10		1.86894e-08	2.32184	2.0898e-05	0.000456396	4.13403e-07		114	79	106	81	101	96.2	143	136
Fcgr3	545	252	-285.4	-1.82248		0.069757	1.25506	1.3197e-05	1	0.766153		0.905446	-1.01525	-7.7703e-07	1	1		2.59885e-07	-1.92331	-2.48393e-05	0.00634639	2.47519e-06		0.053383	-1.27419	-1.39741e-05	1	0.528849		4.35074e-12	-2.41386	-3.80364e-05	1.06245e-07	1.02257e-10		5.14005e-07	-1.89443	-2.40623e-05	0.012552	8.22004e-06		358	517	610	575	473	506.6	728	393
Cers6	388	214	-207.2	-1.77371		0.162139	1.18879	7.75227e-06	1	0.953788		0.926705	1.01231	5.05502e-07	1	1		2.90144e-08	-2.00294	-2.05618e-05	0.000708531	3.24716e-07		0.193897	-1.17433	-7.24677e-06	1	0.885		4.43934e-12	-2.38107	-2.8314e-05	1.08409e-07	1.04239e-10		1.80651e-08	-2.0276	-2.10673e-05	0.000441149	4.01775e-07		469	351	483	389	297	397.8	519	402
Rnf157	418	228	274.2	3.50182		0.339927	-1.14774	-1.66782e-06	1	1		0.0317585	1.35226	4.564e-06	1	0.35029		2.17636e-09	2.28187	1.66085e-05	5.31467e-05	2.90896e-08		0.00187973	1.55204	6.23182e-06	1	0.082731		4.53103e-12	2.61901	1.82764e-05	1.10648e-07	1.0629e-10		0.000124574	1.68746	1.20445e-05	1	0.00108763		123	116	110	173	110	126.4	129	180
Rabep2	775	343	495.2	3.33365		0.668382	-1.05843	-1.27518e-06	1	1		0.0518596	1.29329	6.7753e-06	1	0.439302		8.39193e-11	2.3379	3.09068e-05	2.04931e-06	1.38373e-09		0.0174357	1.36885	8.05048e-06	1	0.304564		4.58609e-12	2.47449	3.21819e-05	1.11992e-07	1.07478e-10		5.00522e-06	1.80771	2.41315e-05	0.122227	6.35939e-05		282	174	244	216	198	222.8	233	292
Wdr62	232	163	-147.2	-1.95213		1	1.00001	2.86006e-10	1	1		0.0665277	-1.27588	-6.65181e-06	1	0.485972		4.74768e-12	-2.54646	-1.86821e-05	1.15938e-07	9.36496e-11		0.0659673	-1.2759	-6.65209e-06	1	0.580848		4.74768e-12	-2.54648	-1.86824e-05	1.15938e-07	1.11158e-10		3.58313e-07	-1.99584	-1.20303e-05	0.00874999	5.98773e-06		180	367	274	365	323	301.8	261	160
Rcc2	850	357	-468.2	-1.37923		0.189396	-1.09099	-1.45756e-05	1	0.985528		0.00529701	-1.20415	-2.96282e-05	1	0.133168		2.22045e-16	-1.7307	-7.37842e-05	5.42233e-12	8.25316e-15		0.139313	-1.10372	-1.50526e-05	1	0.787504		4.79616e-12	-1.58636	-5.92087e-05	1.17122e-07	1.12186e-10		6.02389e-08	-1.43729	-4.4156e-05	0.00147103	1.1892e-06		1593	1691	1760	1926	1544	1702.8	1449	1116
Crlf3	1445	638	958	2.22538		0.227621	-1.0929	-7.48772e-06	1	1		0.0458685	1.15791	1.39089e-05	1	0.415014		1.14147e-08	1.5141	4.52839e-05	0.000278748	1.3571e-07		0.00136973	1.26548	2.13966e-05	1	0.0689664		4.80844e-12	1.65477	5.27716e-05	1.17422e-07	1.12366e-10		0.000219364	1.30762	3.1375e-05	1	0.00178088		795	824	902	926	837	856.8	942	914
Jak1	6136	3436	4481.2	2.22975		0.659769	1.03001	1.14577e-05	1	1		0.0841874	1.12299	4.69516e-05	1	0.543015		2.07839e-13	1.63842	0.000243711	5.07544e-09	5.07544e-12		0.198277	1.09027	3.54938e-05	1	0.892534		4.92301e-12	1.59068	0.000232253	1.2022e-07	1.14933e-10		1.83433e-08	1.45897	0.000196759	0.000447944	4.07165e-07		3328	4143	3776	4314	3096	3731.4	3798	3540
Fam105a	767	414	532.2	2.89936		0.0563719	1.18534	5.37282e-06	1	0.717353		0.166513	1.13285	3.85118e-06	1	0.707302		1.29906e-18	2.15222	3.34009e-05	3.17231e-14	6.136e-17		0.612061	-1.04634	-1.52164e-06	1	1		4.9352e-12	1.81569	2.80281e-05	1.20518e-07	1.15108e-10		1.57165e-13	1.89983	2.95497e-05	3.83798e-09	9.07324e-12		278	307	303	283	239	282	328	294
Npepps	413	178	-182.2	-1.32699		0.352052	1.07959	5.5977e-06	1	1		0.362773	1.07784	5.47503e-06	1	0.929149		2.35974e-09	-1.6385	-2.74083e-05	5.76248e-05	3.1386e-08		0.988505	-1.00162	-1.22675e-07	1	1		5.13833e-12	-1.76891	-3.3006e-05	1.25478e-07	1.19731e-10		6.77436e-12	-1.76605	-3.28833e-05	1.6543e-07	2.9125e-10		629	688	725	756	628	685.2	763	696
Jdp2	292	115	-138	-1.92		0.0356699	1.32015	7.17194e-06	1	0.611699		0.374755	1.1262	2.82707e-06	1	0.940695		1.26999e-06	-1.92489	-1.07637e-05	0.0310131	1.0746e-05		0.229484	-1.17222	-4.34487e-06	1	0.935715		5.18014e-12	-2.54115	-1.79356e-05	1.26499e-07	1.2059e-10		1.09974e-08	-2.16781	-1.35908e-05	0.000268557	2.55525e-07		231	140	278	242	195	217.2	301	211
Ccr6	723	307	516.4	12.1775		0.377813	1.27919	1.34595e-06	1	1		1.42401e-05	3.29998	1.10879e-05	0.347742	0.00322933		2.22086e-14	8.88052	3.79911e-05	5.42334e-10	6.29888e-13		0.000486189	2.57974	9.74198e-06	1	0.0366248		5.31573e-12	6.94229	3.66451e-05	1.2981e-07	1.23629e-10		0.000201128	2.69108	2.69031e-05	1	0.00164817		62	32	61	35	41	46.2	42	168
Gys1	219	58	-90.4	-1.46791		0.0013533	1.36724	7.82177e-06	1	0.114627		0.0356914	1.23007	4.90026e-06	1	0.370782		0.000235321	-1.43816	-6.48904e-06	1	0.00126967		0.281513	-1.11151	-2.92151e-06	1	1		5.35575e-12	-1.96632	-1.43108e-05	1.30788e-07	1.24323e-10		7.81977e-09	-1.76905	-1.13893e-05	0.000190959	1.86833e-07		195	207	236	195	201	206.8	253	236
Fn1	11687	3150	-5047.8	-2.13245		0.159281	1.23478	0.000187052	1	0.950778		0.160212	-1.2343	-0.000151232	1	0.698269		2.70911e-08	-2.32667	-0.000454279	0.000661564	3.0529e-07		0.00504325	-1.52409	-0.000338284	1	0.147943		5.35216e-12	-2.87294	-0.000641331	1.307e-07	1.24323e-10		2.69529e-05	-1.88502	-0.000303047	0.65819	0.000285673		4678	6010	8708	6717	12401	7702.8	6423	5555
Mcm6	3417	1195	-2114	-2.43439		0.26385	-1.17063	-5.34296e-05	1	1		0.1716	-1.21273	-6.43e-05	1	0.711092		1.9984e-15	-3.1541	-0.000250346	4.8801e-11	6.55046e-14		0.802548	-1.03596	-1.08703e-05	1	1		5.50804e-12	-2.69436	-0.000196917	1.34506e-07	1.27736e-10		2.88163e-11	-2.60083	-0.000186046	7.03694e-07	1.09269e-09		2752	4227	3155	4260	3545	3587.8	2720	1671
Nuf2	861	347	-514	-2.61432		0.696181	-1.06516	-5.20348e-06	1	1		0.233523	-1.21214	-1.48866e-05	1	0.803189		3.98792e-13	-3.33686	-5.95696e-05	9.7385e-09	9.23081e-12		0.42363	-1.13799	-9.68315e-06	1	1		5.58709e-12	-3.13273	-5.43661e-05	1.36437e-07	1.29447e-10		8.93617e-10	-2.75287	-4.46829e-05	2.18221e-05	2.59787e-08		635	895	791	1017	824	832.4	803	426
Ptov1	140	56	-65.2	-1.4267		0.0816409	1.1758	3.35932e-06	1	0.793659		0.604623	1.05045	9.64094e-07	1	1		2.76888e-07	-1.63168	-7.3976e-06	0.00676159	2.62281e-06		0.231081	-1.11933	-2.39523e-06	1	0.936833		5.64193e-12	-1.91853	-1.07569e-05	1.37776e-07	1.30593e-10		1.98611e-08	-1.71401	-8.36169e-06	0.000485009	4.37339e-07		159	203	193	227	152	186.8	221	167
Kctd12	1814	1099	1388	2.371		0.369793	1.06876	7.17619e-06	1	1		0.00925743	1.21223	2.21479e-05	1	0.180246		7.42619e-15	1.77041	8.04004e-05	1.81347e-10	2.23334e-13		0.0879612	1.13423	1.49717e-05	1	0.658697		5.65091e-12	1.65651	7.32242e-05	1.37995e-07	1.30677e-10		2.26222e-07	1.46046	5.82525e-05	0.00552433	3.94314e-06		961	1017	1151	923	1010	1012.4	1254	1054
Adamts2	302	94	-158.8	-3.09499		0.298104	-1.1998	-4.05767e-06	1	1		0.0685436	-1.37654	-6.66516e-06	1	0.49187		3.93624e-15	-4.22913	-1.86046e-05	9.61231e-11	1.23552e-13		0.436551	-1.14731	-2.60749e-06	1	1		5.73721e-12	-3.52485	-1.4547e-05	1.40103e-07	1.32547e-10		8.65903e-10	-3.07228	-1.19395e-05	2.11454e-05	2.52331e-08		216	194	188	224	351	234.6	155	158
4632428C04Rik	138	60	94	8.34375		0.0507026	-1.72784	-9.69708e-07	1	0.690641		0.105244	1.52949	1.21888e-06	1	0.590896		4.12262e-07	3.54133	5.85017e-06	0.0100674	3.79903e-06		0.000314637	2.64271	2.18859e-06	1	0.0278664		5.9409e-12	6.11886	6.81988e-06	1.45077e-07	1.37124e-10		0.000554164	2.31537	4.63129e-06	1	0.00397669		41	22	13	21	13	22	18	40
Ddx39	626	298	-358	-1.50896		0.263907	-1.1012	-9.99518e-06	1	1		0.0766304	-1.16541	-1.54369e-05	1	0.519163		1.33227e-15	-2.00359	-5.4478e-05	3.2534e-11	4.43242e-14		0.513209	-1.05831	-5.44174e-06	1	1		5.94946e-12	-1.81946	-4.44828e-05	1.45286e-07	1.37192e-10		5.11779e-10	-1.71921	-3.90411e-05	1.24977e-05	1.55443e-08		875	1129	1065	1193	1045	1061.4	964	618
Ppp1r14b	158	73	-81.4	-1.59243		0.817428	1.0229	5.05438e-07	1	1		0.00168436	-1.37149	-5.9794e-06	1	0.0686711		2.80802e-11	-1.94716	-1.0738e-05	6.8572e-07	4.94145e-10		0.000764038	-1.4029	-6.48484e-06	1	0.0491147		5.9796e-12	-1.99174	-1.12434e-05	1.46022e-07	1.37756e-10		0.000673201	-1.41974	-4.75857e-06	1	0.00470105		156	262	253	216	192	215.8	169	125
Rad54b	183	88	-103	-2.13187		0.845524	1.02877	5.57983e-07	1	1		0.982752	-1.005	-9.65719e-08	1	1		2.22898e-11	-2.70493	-1.22264e-05	5.44317e-07	3.99232e-10		0.823728	-1.03391	-6.54555e-07	1	1		6.00971e-12	-2.78274	-1.27844e-05	1.46757e-07	1.3832e-10		3.24363e-11	-2.69147	-1.21298e-05	7.92095e-07	1.22033e-09		141	246	181	222	161	190.2	188	121
Relb	453	203	322.8	4.39789		0.638958	1.08267	8.13458e-07	1	1		0.00800642	1.53531	5.26717e-06	1	0.165842		2.40414e-13	3.23568	2.1998e-05	5.87092e-09	5.78439e-12		0.0305137	1.41807	4.45371e-06	1	0.405896		6.16014e-12	2.9886	2.11845e-05	1.50431e-07	1.41648e-10		1.9076e-06	2.10751	1.67308e-05	0.0465836	2.67414e-05		113	81	111	86	84	95	107	134
Zap70	240	130	171.4	4.25856		0.139923	-1.29304	-1.59327e-06	1	0.914317		0.0315291	1.43987	3.09245e-06	1	0.34918		5.535e-08	2.45481	1.02278e-05	0.00135165	5.92049e-07		0.000282454	1.86181	4.68572e-06	1	0.0265289		6.35307e-12	3.17417	1.18211e-05	1.55142e-07	1.45947e-10		0.00102581	1.70488	7.13534e-06	1	0.00673941		66	46	75	65	87	67.8	49	90
Tbc1d24	241	118	-156	-1.97015		0.565117	-1.0749	-2.27324e-06	1	1		0.312415	-1.13565	-3.89683e-06	1	0.877318		1.09214e-13	-2.60187	-2.00855e-05	2.66699e-09	2.77812e-12		0.665878	-1.05652	-1.62359e-06	1	1		6.36716e-12	-2.42058	-1.78123e-05	1.55486e-07	1.46133e-10		1.38143e-10	-2.29109	-1.61887e-05	3.37346e-06	4.69188e-09		299	318	239	368	360	316.8	315	242
Cdc25c	187	85	-123	-2.62269		0.14835	-1.22596	-3.75014e-06	1	0.92807		0.168206	-1.21739	-3.63336e-06	1	0.707973		1.45868e-16	-3.40699	-1.43747e-05	3.56211e-12	5.67214e-15		0.959555	1.00704	1.16778e-07	1	1		6.38158e-12	-2.77904	-1.06245e-05	1.55838e-07	1.46327e-10		5.69861e-12	-2.79859	-1.07413e-05	1.3916e-07	2.46738e-10		179	222	191	238	164	198.8	153	91
Axl	3043	1532	1973.8	2.59203		0.623242	1.03979	5.4932e-06	1	1		0.575445	1.0458	6.32332e-06	1	1		1.91013e-13	1.78858	0.000108867	4.66454e-09	4.68328e-12		0.945947	1.00578	8.30114e-07	1	1		6.46109e-12	1.72013	0.000103374	1.5778e-07	1.48011e-10		1.11503e-11	1.71024	0.000102544	2.7229e-07	4.59174e-10		1241	1475	1396	1333	1270	1343	1560	1011
Txndc16	1046	366	691.4	3.07254		0.402687	-1.10724	-3.65254e-06	1	1		0.00240019	1.44542	1.67976e-05	1	0.0843347		1.46398e-09	2.07875	4.06814e-05	3.57504e-05	2.00845e-08		0.000109146	1.60043	2.04501e-05	1	0.0138819		6.46838e-12	2.30168	4.4334e-05	1.57958e-07	1.48039e-10		0.00244193	1.43816	2.38838e-05	1	0.0142558		392	380	388	392	282	366.8	456	469
Pxdc1	375	189	266.4	6.7913		0.60407	1.12905	6.19487e-07	1	1		0.0052368	1.83858	4.02556e-06	1	0.132076		2.11643e-13	4.98763	1.91425e-05	5.16831e-09	5.16315e-12		0.0245611	1.62843	3.40608e-06	1	0.363284		6.51354e-12	4.41756	1.8523e-05	1.59061e-07	1.48933e-10		2.08365e-06	2.71277	1.51169e-05	0.0508826	2.89599e-05		64	27	38	49	52	46	52	52
Fchsd2	3052	1170	2041.8	3.42321		0.985142	1.00283	2.45431e-07	1	1		0.00501798	1.45445	3.94409e-05	1	0.127992		5.70904e-12	2.52959	0.00013275	1.39415e-07	1.11265e-10		0.00533823	1.45035	3.91954e-05	1	0.152523		6.52499e-12	2.52246	0.000132505	1.5934e-07	1.49043e-10		3.2802e-05	1.73921	9.33091e-05	0.801025	0.000340717		951	708	864	991	699	842.6	843	1159
Mcm4	1842	582	-1032.4	-1.91541		0.595015	-1.0669	-1.37964e-05	1	1		0.114379	-1.21217	-3.85101e-05	1	0.608154		1.60316e-13	-2.49222	-0.000131733	3.91492e-09	3.99075e-12		0.294882	-1.13616	-2.47137e-05	1	1		6.53055e-12	-2.33594	-0.000117936	1.59476e-07	1.49043e-10		4.94616e-09	-2.05599	-9.32226e-05	0.000120785	1.22625e-07		1591	2686	1811	2731	1982	2160.2	1694	1007
Zmym5	932	412	625.6	2.28777		0.981863	-1.00207	-1.03366e-07	1	1		0.0286492	1.18887	9.46428e-06	1	0.333308		8.06087e-12	1.70086	3.51201e-05	1.96846e-07	1.54511e-10		0.0266944	1.19133	9.56764e-06	1	0.377647		6.63769e-12	1.70438	3.52234e-05	1.62092e-07	1.51347e-10		3.81811e-06	1.43065	2.56558e-05	0.0932381	4.98866e-05		432	493	460	532	520	487.4	547	549
Akna	4233	2124	2952.6	2.40627		0.810544	1.02002	4.33549e-06	1	1		0.00175486	1.29279	6.33975e-05	1	0.0704831		1.23879e-12	1.79231	0.00017156	3.02512e-08	2.65595e-11		0.00386249	1.26741	5.9062e-05	1	0.128679		6.66805e-12	1.75713	0.000167224	1.62834e-07	1.51897e-10		6.4378e-05	1.38639	0.000108162	1	0.000613387		2279	2002	2067	2220	1930	2099.6	2737	2648
Chad	144	62	93.6	4.5188		0.470698	-1.14291	-3.89449e-07	1	1		0.00483309	1.68425	2.13114e-06	1	0.126771		8.05961e-10	2.95501	6.08897e-06	1.96816e-05	1.15706e-08		0.000423845	1.92495	2.52059e-06	1	0.0332807		6.73347e-12	3.37731	6.47842e-06	1.64431e-07	1.53244e-10		0.000872116	1.75449	3.95783e-06	1	0.00585479		30	22	34	26	38	30	51	56
Snhg5	286	73	-189.6	-1.89098		0.00332604	-1.31271	-9.84442e-06	1	0.19762		0.005306	-1.29666	-9.45476e-06	1	0.133168		1.90851e-22	-2.52427	-2.49543e-05	4.66058e-18	1.21369e-20		0.900017	1.01238	3.8966e-07	1	1		6.84056e-12	-1.92295	-1.51099e-05	1.67046e-07	1.55537e-10		3.56368e-12	-1.94675	-1.54995e-05	8.7025e-08	1.61756e-10		313	473	369	404	453	402.4	312	203
Col6a1	595	177	-246	-2.55696		0.632037	1.08808	3.38491e-06	1	1		0.00486429	-1.64966	-1.5135e-05	1	0.126937		1.42648e-10	-3.2065	-2.64464e-05	3.48347e-06	2.28874e-09		0.0010034	-1.79495	-1.85199e-05	1	0.0572499		6.91792e-12	-3.48891	-2.98313e-05	1.68936e-07	1.57149e-10		0.000226319	-1.94374	-1.13113e-05	1	0.00182943		201	273	422	375	593	372.8	220	198
Ddx58	1369	459	867.6	3.02238		0.728573	1.04051	1.77895e-06	1	1		0.026233	1.28631	1.2572e-05	1	0.323903		6.00807e-13	2.25373	5.50524e-05	1.46717e-08	1.34894e-11		0.0610051	1.23622	1.0793e-05	1	0.561857		6.92745e-12	2.16598	5.32735e-05	1.69168e-07	1.5722e-10		5.58541e-07	1.7521	4.24805e-05	0.0136396	8.84537e-06		380	480	553	427	305	429	520	438
Dnph1	58	23	-34	-4.20755		0.230726	-1.25698	-9.44591e-07	1	1		0.0312375	-1.51753	-1.57569e-06	1	0.347647		1.2134e-15	-5.59245	-3.79415e-06	2.96313e-11	4.07024e-14		0.334891	-1.20728	-6.31096e-07	1	1		7.04426e-12	-4.44911	-2.84956e-06	1.72021e-07	1.59574e-10		4.69757e-09	-3.68524	-2.21847e-06	0.000114715	1.17415e-07		37	47	41	36	62	44.6	33	18
Clptm1l	544	234	-289.6	-1.34866		0.260726	-1.08667	-9.21295e-06	1	1		0.133734	-1.1174	-1.21358e-05	1	0.649392		1.55431e-15	-1.81125	-5.17362e-05	3.79563e-11	5.15011e-14		0.707378	-1.02827	-2.92288e-06	1	1		7.03881e-12	-1.66679	-4.25232e-05	1.71888e-07	1.59574e-10		1.03056e-10	-1.62096	-3.96003e-05	2.51662e-06	3.58492e-09		1194	1082	1148	1144	1033	1120.2	1104	844
Phf11b	202	69	120	5.61538		0.140256	-1.37739	-1.00988e-06	1	0.914813		0.00488465	1.78216	2.88294e-06	1	0.126937		4.6853e-08	3.02936	7.47991e-06	0.00114415	5.08512e-07		2.01918e-05	2.45473	3.89281e-06	0.493085	0.00444409		7.19731e-12	4.17261	8.48979e-06	1.75758e-07	1.6289e-10		0.00717263	1.69982	4.59698e-06	1	0.0349822		30	30	42	41	36	35.8	33	64
Ttc21a	86	25	-43.8	-6.61538		0.00716705	2.10901	2.77544e-06	1	0.297147		0.142992	1.51795	1.29622e-06	1	0.666165		1.06933e-05	-4.01443	-1.87922e-06	0.261129	7.6443e-05		0.22834	-1.38938	-1.47921e-06	1	0.934779		7.36022e-12	-8.46648	-4.65466e-06	1.79736e-07	1.66423e-10		8.27442e-09	-6.09369	-3.17544e-06	0.000202061	1.96558e-07		35	25	29	7	23	23.8	40	33
Spib	1524	715	1139	4.9881		0.584846	-1.10839	-3.17754e-06	1	1		0.000199958	2.01499	3.29795e-05	1	0.0182698		2.28949e-10	3.35487	7.65157e-05	5.59094e-06	3.56338e-09		2.11515e-05	2.2334	3.61571e-05	0.51652	0.00460403		7.51186e-12	3.71851	7.96932e-05	1.8344e-07	1.69694e-10		0.00623056	1.66496	4.35361e-05	1	0.0311337		377	268	333	347	249	314.8	331	617
Cdon	310	105	190.2	3.67135		0.31342	-1.16733	-1.22119e-06	1	1		0.228795	1.20585	1.75366e-06	1	0.796891		4.62581e-09	2.37355	1.17015e-05	0.000112962	5.81082e-08		0.0251493	1.40762	2.97485e-06	1	0.366759		7.77988e-12	2.77071	1.29227e-05	1.89985e-07	1.75586e-10		3.7755e-06	1.96836	9.94786e-06	0.0921976	4.94092e-05		86	65	84	78	98	82.2	92	102
Kif20a	738	238	-419	-2.2575		0.75769	-1.04615	-3.39059e-06	1	1		0.397794	-1.1312	-8.91383e-06	1	0.961361		9.56568e-13	-2.89522	-5.03105e-05	2.33594e-08	2.08939e-11		0.592208	-1.08129	-5.52324e-06	1	1		7.83351e-12	-2.76749	-4.69199e-05	1.91294e-07	1.76634e-10		2.60118e-10	-2.55943	-4.13967e-05	6.35207e-06	8.31423e-09		608	932	645	882	694	752.2	699	451
Zdhhc3	245	97	-120.4	-1.30951		0.342159	1.07672	3.73168e-06	1	1		0.422086	-1.06498	-2.96786e-06	1	0.979319		4.09979e-09	-1.58439	-1.79396e-05	0.000100117	5.20087e-08		0.079663	-1.14669	-6.69954e-06	1	0.629957		7.90124e-12	-1.70595	-2.16713e-05	1.92948e-07	1.77996e-10		4.83476e-07	-1.48771	-1.49718e-05	0.0118065	7.77969e-06		450	486	497	497	436	473.2	480	343
Tbc1d5	1081	437	724.8	2.37742		0.457756	1.05766	3.16448e-06	1	1		0.124664	1.12254	6.7247e-06	1	0.630069		3.40905e-14	1.74695	4.09906e-05	8.32489e-10	9.33284e-13		0.428398	1.06134	3.56023e-06	1	1		7.96102e-12	1.65171	3.78261e-05	1.94408e-07	1.79178e-10		1.78565e-09	1.55625	3.42659e-05	4.36055e-05	4.93275e-08		502	570	547	563	489	534.2	599	495
Fen1	1280	495	-749	-2.26734		0.358904	-1.13324	-1.61075e-05	1	1		0.0541489	-1.30081	-3.16818e-05	1	0.449309		1.31006e-14	-2.92947	-9.02353e-05	3.19917e-10	3.81308e-13		0.312707	-1.14788	-1.55743e-05	1	1		8.30491e-12	-2.58505	-7.41278e-05	2.02806e-07	1.86746e-10		4.74254e-09	-2.25203	-5.85535e-05	0.000115813	1.18176e-07		1114	1670	1194	1514	1208	1340	1030	639
Tdrp	251	102	172.6	11.3976		0.467228	1.23885	4.10979e-07	1	1		0.57727	1.1895	3.26058e-07	1	1		8.63719e-14	8.34394	1.26365e-05	2.1092e-09	2.2296e-12		0.892347	-1.04149	-8.49213e-08	1	1		8.34301e-12	6.73523	1.22255e-05	2.03736e-07	1.8743e-10		3.79116e-12	7.01469	1.23104e-05	9.25801e-08	1.71128e-10		18	16	5	24	20	16.6	10	24
Snord104	1989	1006	1439.6	4.64825		0.00222078	1.46776	1.92032e-05	1	0.155566		6.05905e-08	1.975	4.00271e-05	0.00147962	7.41809e-05		2.15094e-22	3.44039	0.000100186	5.2526e-18	1.36431e-20		0.0167695	1.34559	2.08239e-05	1	0.297927		8.48291e-12	2.34396	8.09826e-05	2.07153e-07	1.90398e-10		7.30755e-06	1.74196	6.01587e-05	0.17845	8.8914e-05		532	396	425	286	334	394.6	620	745
5830428M24Rik	147	53	100	3.89017		0.363804	-1.16671	-5.97388e-07	1	1		0.0599227	1.35992	1.50473e-06	1	0.466708		2.93687e-09	2.46739	6.13481e-06	7.17184e-05	3.83111e-08		0.00496193	1.58663	2.10212e-06	1	0.147411		8.58129e-12	2.87873	6.7322e-06	2.09555e-07	1.92429e-10		7.35267e-05	1.81436	4.63008e-06	1	0.000691117		46	44	31	39	42	40.4	42	51
Stfa3	39	8	-18.6	-94		0.0109661	2.88598	1.2682e-06	1	0.364838		0.0689279	-2.55006	-4.08742e-07	1	0.493034		1.37204e-06	-24.2501	-6.44708e-07	0.0335053	1.15376e-05		1.94779e-05	-7.35943	-1.67695e-06	0.475651	0.00444409		8.75844e-12	-69.9854	-1.91291e-06	2.13881e-07	1.96221e-10		0.0124259	-9.50962	-2.35965e-07	1	0.0545953		5	8	5	5	9	6.4	6	2
Map4k4	3037	1463	2015.6	2.91306		0.0121764	1.2313	2.51266e-05	1	0.384555		0.000688715	1.3258	3.53923e-05	1	0.0392954		1.69721e-20	2.16212	0.000126242	4.1446e-16	9.39173e-19		0.372513	1.07675	1.02658e-05	1	1		8.90392e-12	1.75596	0.000101116	2.17434e-07	1.99298e-10		3.00134e-09	1.6308	9.08501e-05	7.32926e-05	7.86401e-08		1001	994	1195	1003	1075	1053.6	1362	1227
Ulk2	753	393	564.2	2.44002		0.213673	1.10083	4.04917e-06	1	1		0.00784475	1.22691	9.11217e-06	1	0.163874		7.14437e-16	1.83594	3.35692e-05	1.74465e-11	2.4782e-14		0.156471	1.11453	5.063e-06	1	0.819963		8.95233e-12	1.66777	2.952e-05	2.18616e-07	2.00198e-10		8.20272e-08	1.49639	2.4457e-05	0.0020031	1.58348e-06		343	396	420	449	351	391.8	446	423
BC030867	77	42	-55.4	-3.06716		0.63936	-1.08874	-6.8592e-07	1	1		0.0959353	-1.34554	-2.16111e-06	1	0.566837		3.32966e-13	-3.9873	-6.30491e-06	8.13102e-09	7.78088e-12		0.236788	-1.23586	-1.47519e-06	1	0.944937		9.11491e-12	-3.66231	-5.61899e-06	2.22586e-07	2.03647e-10		2.01353e-08	-2.96335	-4.1438e-06	0.000491704	4.42578e-07		58	98	70	97	88	82.2	73	25
Arhgap24	325	168	240.8	4.96053		0.024411	1.40699	2.54953e-06	1	0.523829		0.0818686	1.30747	1.92611e-06	1	0.536033		2.90358e-19	3.70109	1.69205e-05	7.09055e-15	1.43824e-17		0.631407	-1.07612	-6.23419e-07	1	1		9.13929e-12	2.6305	1.4371e-05	2.23181e-07	2.04005e-10		4.22874e-13	2.83072	1.49944e-05	1.03266e-08	2.2796e-11		52	39	74	71	68	60.8	66	70
Man1b1	520	201	-231.8	-1.34433		0.864116	1.01504	1.38163e-06	1	1		0.261677	-1.10135	-8.45298e-06	1	0.839557		3.01317e-11	-1.77537	-4.01164e-05	7.35816e-07	5.26334e-10		0.195105	-1.11792	-9.83461e-06	1	0.886781		9.22595e-12	-1.80208	-4.1498e-05	2.25298e-07	2.05751e-10		3.55716e-08	-1.61199	-3.16634e-05	0.000868659	7.42443e-07		878	829	1033	903	818	892.2	910	630
Prkcz	101	64	79.4	7.30159		0.955776	-1.04419	-5.81411e-08	1	1		0.17365	1.43374	5.95838e-07	1	0.714647		2.59286e-11	5.15746	5.7112e-06	6.33175e-07	4.58823e-10		0.141513	1.4971	6.5398e-07	1	0.791513		9.51784e-12	5.38539	5.76934e-06	2.32426e-07	2.12067e-10		1.0259e-07	3.59721	5.11536e-06	0.00250526	1.93307e-06		4	23	21	10	9	13.4	10	15
Aarsd1	233	99	-110.6	-1.52517		0.60683	-1.05093	-1.5902e-06	1	1		0.0817955	-1.18171	-5.04565e-06	1	0.536033		2.14857e-13	-2.03236	-1.66675e-05	5.24681e-09	5.22071e-12		0.221739	-1.12444	-3.45545e-06	1	0.924985		9.56153e-12	-1.93386	-1.50773e-05	2.33493e-07	2.12846e-10		2.86875e-08	-1.71984	-1.16219e-05	0.000700549	6.10766e-07		275	359	342	385	245	321.2	311	164
Uhrf1bp1	356	166	-231.2	-1.89612		0.110199	-1.18627	-7.85515e-06	1	0.86641		8.71347e-05	-1.52815	-1.729e-05	1	0.0111405		0	-2.48807	-2.99199e-05	0	0		0.0195439	-1.2882	-9.4348e-06	1	0.322947		9.98557e-12	-2.09739	-2.20648e-05	2.43848e-07	2.22083e-10		8.76357e-06	-1.62815	-1.263e-05	0.214006	0.000104495		418	579	447	575	427	489.2	296	264
Snx30	1164	506	796.8	2.62017		0.56585	-1.05841	-2.96307e-06	1	1		0.263206	1.11623	6.24071e-06	1	0.841727		4.51127e-10	1.83567	4.48686e-05	1.10165e-05	6.64046e-09		0.0901463	1.18143	9.20378e-06	1	0.664293		1.01847e-11	1.9429	4.78317e-05	2.4871e-07	2.26306e-10		3.2428e-07	1.64453	3.86279e-05	0.00791893	5.48023e-06		495	551	575	526	465	522.4	432	599
B230208H11Rik	149	65	-76.2	-4.31304		0.164655	1.38679	2.86672e-06	1	0.953788		0.154808	1.4018	2.97798e-06	1	0.688727		2.88086e-08	-4.06132	-5.58671e-06	0.000703507	3.2271e-07		0.973429	1.01082	1.11255e-07	1	1		1.02077e-11	-5.63218	-8.45343e-06	2.49272e-07	2.26611e-10		8.76652e-12	-5.69315	-8.56468e-06	2.14078e-07	3.70378e-10		91	61	70	54	79	71	163	126
Nup205	573	186	-263.8	-1.30441		0.904405	-1.00869	-9.95488e-07	1	1		0.0756098	-1.1337	-1.36335e-05	1	0.515948		4.44023e-12	-1.62971	-4.46692e-05	1.0843e-07	8.80116e-11		0.0980243	-1.12394	-1.2638e-05	1	0.686233		1.04774e-11	-1.61568	-4.36737e-05	2.55858e-07	2.32387e-10		3.01486e-07	-1.43752	-3.10356e-05	0.00736229	5.13051e-06		925	1257	1108	1326	1036	1130.4	942	753
Tbc1d4	624	298	419.2	2.57004		0.246914	-1.12087	-3.32017e-06	1	1		0.0540729	1.2083	6.41349e-06	1	0.449198		1.68136e-08	1.72081	2.21931e-05	0.000410589	1.94869e-07		0.00204082	1.35435	9.73366e-06	1	0.0875867		1.05046e-11	1.92881	2.55133e-05	2.56523e-07	2.32779e-10		0.000224022	1.42415	1.57796e-05	1	0.00181326		332	299	371	274	218	298.8	357	298
Cd300lb	189	73	-108.8	-2.07298		0.406423	1.12873	2.47668e-06	1	1		0.204953	1.20281	3.90207e-06	1	0.767892		1.95343e-09	-2.45966	-1.14178e-05	4.77027e-05	2.62825e-08		0.664231	1.06564	1.42539e-06	1	1		1.07094e-11	-2.77628	-1.38945e-05	2.61522e-07	2.37101e-10		5.65059e-13	-2.9585	-1.53199e-05	1.37987e-08	2.97387e-11		204	177	212	194	147	186.8	263	225
Ahdc1	481	209	327.6	3.44843		0.171377	1.17873	2.4647e-06	1	0.956482		0.00481044	1.39891	5.50117e-06	1	0.126585		4.31796e-16	2.57125	2.16682e-05	1.05445e-11	1.55523e-14		0.148799	1.1868	3.03647e-06	1	0.806579		1.07822e-11	2.18138	1.92035e-05	2.63301e-07	2.38497e-10		9.31774e-08	1.83804	1.6167e-05	0.00227539	1.76798e-06		152	138	137	136	106	133.8	160	171
Spdl1	273	120	-146.6	-1.68059		0.865662	-1.01973	-7.13876e-07	1	1		0.303301	-1.12216	-4.01582e-06	1	0.868138		3.35559e-12	-2.19734	-2.0101e-05	8.19434e-08	6.7277e-11		0.392132	-1.10044	-3.30194e-06	1	1		1.08804e-11	-2.15482	-1.93872e-05	2.657e-07	2.40452e-10		3.22217e-09	-1.95813	-1.60852e-05	7.86854e-05	8.35302e-08		288	440	338	457	287	362	353	223
Slc39a10	469	302	363.2	2.62578		0.862316	1.01682	4.00731e-07	1	1		0.334611	1.09636	2.29561e-06	1	0.90403		3.02206e-12	1.89712	2.13722e-05	7.37986e-08	6.1041e-11		0.433287	1.07822	1.89488e-06	1	1		1.1003e-11	1.86573	2.09715e-05	2.68692e-07	2.42941e-10		2.50049e-09	1.73038	1.90766e-05	6.1062e-05	6.68676e-08		173	289	243	268	194	233.4	263	189
Gyg	203	92	-106.4	-1.57451		0.276104	1.12586	3.37163e-06	1	1		0.649387	1.05262	1.40965e-06	1	1		1.16295e-08	-1.87963	-1.25371e-05	0.000283993	1.37994e-07		0.532797	-1.06958	-1.96198e-06	1	1		1.10783e-11	-2.11619	-1.59087e-05	2.70532e-07	2.44383e-10		7.75995e-10	-1.97854	-1.39467e-05	1.89498e-05	2.28586e-08		305	248	267	250	226	259.2	352	245
Rnaseh2b	228	95	-132.6	-1.88282		0.507373	-1.08167	-2.19551e-06	1	1		0.0369699	-1.28269	-6.40826e-06	1	0.3757		1.07776e-13	-2.46677	-1.72896e-05	2.63188e-09	2.7444e-12		0.155279	-1.18584	-4.21274e-06	1	0.818338		1.17772e-11	-2.28051	-1.50941e-05	2.87599e-07	2.59566e-10		9.16043e-08	-1.92312	-1.08813e-05	0.00223698	1.73948e-06		250	291	240	321	312	282.8	178	173
Zscan2	131	76	104.4	3.57143		1	1.0025	1.04018e-08	1	1		0.290522	1.17611	7.31513e-07	1	0.853091		1.19478e-11	2.69139	7.02565e-06	2.91765e-07	2.22213e-10		0.304654	1.17317	7.21111e-07	1	1		1.19478e-11	2.68467	7.01525e-06	2.91765e-07	2.63089e-10		1.58394e-08	2.28839	6.29414e-06	0.000386798	3.58479e-07		31	37	46	58	31	40.6	36	49
Dnase1l3	1994	1238	1479.4	3.26832		0.98001	1.00356	2.37536e-07	1	1		0.0705152	1.26999	1.80001e-05	1	0.499559		9.98815e-12	2.47329	9.82223e-05	2.43911e-07	1.87913e-10		0.0748625	1.26548	1.77625e-05	1	0.614089		1.19983e-11	2.46451	9.79848e-05	2.92997e-07	2.63962e-10		4.47866e-07	1.94748	8.02223e-05	0.0109369	7.28357e-06		593	728	780	780	389	654	831	567
Tmem154	645	244	-266.4	-1.56489		0.896109	1.01457	1.09449e-06	1	1		0.6676	1.04859	3.64926e-06	1	1		2.95521e-11	-2.08695	-3.91156e-05	7.21663e-07	5.16951e-10		0.766723	1.03353	2.55477e-06	1	1		1.2131e-11	-2.11737	-4.02101e-05	2.96238e-07	2.66641e-10		1.6509e-12	-2.18836	-4.27649e-05	4.0315e-08	7.99901e-11		792	613	717	934	599	731	1013	674
Irf1	1208	546	749.6	2.41008		0.0183169	-1.23031	-1.2586e-05	1	0.461862		0.760938	-1.02694	-1.764e-06	1	1		9.3584e-06	1.46829	3.14849e-05	0.228532	6.77132e-05		0.0408434	1.19803	1.0822e-05	1	0.466698		1.21424e-11	1.80646	4.40709e-05	2.96518e-07	2.66653e-10		2.29151e-06	1.50786	3.32489e-05	0.0559586	3.15616e-05		627	664	717	705	561	654.8	681	558
Slc44a2	1955	875	1265.6	2.76661		0.0811685	1.16054	1.18545e-05	1	0.793382		0.000210748	1.37161	2.74396e-05	1	0.0187144		2.04721e-17	2.05601	7.79756e-05	4.99929e-13	8.66428e-16		0.0491466	1.18187	1.55851e-05	1	0.510924		1.2402e-11	1.77159	6.61211e-05	3.02858e-07	2.7211e-10		1.51043e-06	1.49897	5.0536e-05	0.0368847	2.16714e-05		751	636	791	749	655	716.4	954	858
Sema4b	942	585	732.6	2.19199		0.0707008	-1.14373	-9.11103e-06	1	0.768453		0.617972	1.03762	2.72734e-06	1	1		7.07072e-07	1.43584	3.15991e-05	0.0172667	6.23572e-06		0.0213223	1.18675	1.18384e-05	1	0.33658		1.33191e-11	1.64221	4.07101e-05	3.25252e-07	2.91968e-10		9.06972e-06	1.38379	2.88718e-05	0.221483	0.000107777		639	785	691	772	647	706.8	655	559
Sort1	831	205	-417.6	-1.43958		0.000316654	1.40911	4.06567e-05	1	0.0484862		0.00748387	1.29056	2.88751e-05	1	0.160101		0.00145047	-1.35549	-2.60629e-05	1	0.00644007		0.355174	-1.09186	-1.17816e-05	1	1		1.3433e-11	-1.91003	-6.67197e-05	3.28035e-07	2.94201e-10		5.13199e-09	-1.74933	-5.4938e-05	0.000125323	1.26845e-07		862	883	1158	954	971	965.6	1566	1115
Hnrnpd	1463	585	-649.8	-1.27583		0.292971	-1.07324	-2.10034e-05	1	1		0.183539	-1.09355	-2.63305e-05	1	0.731515		6.21725e-15	-1.69336	-0.000126026	1.51825e-10	1.89782e-13		0.780567	-1.01893	-5.32715e-06	1	1		1.39315e-11	-1.5778	-0.000105022	3.40208e-07	3.04846e-10		9.59748e-11	-1.5485	-9.96953e-05	2.3437e-06	3.37224e-09		2546	3222	2917	3488	2855	3005.6	2988	2040
Irf2	1481	633	1005.8	2.23019		0.505043	-1.05238	-4.38946e-06	1	1		0.0142961	1.20608	1.81751e-05	1	0.231046		1.11868e-09	1.58779	5.184e-05	2.73181e-05	1.5673e-08		0.00183041	1.26925	2.25646e-05	1	0.0814361		1.41388e-11	1.67096	5.62295e-05	3.45269e-07	3.09104e-10		0.000282839	1.31649	3.36649e-05	1	0.00221802		845	821	958	966	706	859.2	945	908
Bet1	123	58	-73.8	-1.68972		0.691943	-1.04584	-8.17728e-07	1	1		0.199584	-1.15586	-2.51572e-06	1	0.758455		8.74263e-13	-2.26409	-1.04162e-05	2.13495e-08	1.91647e-11		0.380651	-1.1052	-1.69799e-06	1	1		1.4339e-11	-2.16485	-9.59849e-06	3.50157e-07	3.132e-10		6.10238e-09	-1.95879	-7.9005e-06	0.00014902	1.49319e-07		187	217	182	149	169	180.8	132	125
Dhfr	440	161	-234.6	-2.18725		0.582205	-1.08013	-3.2736e-06	1	1		0.392685	-1.12741	-4.98645e-06	1	0.958554		3.17028e-13	-2.84284	-2.86033e-05	7.74181e-09	7.42976e-12		0.762386	-1.04376	-1.71285e-06	1	1		1.45213e-11	-2.63193	-2.53297e-05	3.5461e-07	3.16899e-10		1.14707e-10	-2.52157	-2.36169e-05	2.80114e-06	3.95084e-09		342	470	359	574	416	432.2	386	251
Mcm2	2706	1095	-1803.8	-2.54461		0.316937	-1.16308	-4.26633e-05	1	1		0.0825089	-1.30005	-7.02275e-05	1	0.537441		1.53211e-14	-3.29464	-0.000211923	3.74141e-10	4.41725e-13		0.461082	-1.11777	-2.75642e-05	1	1		1.48694e-11	-2.8327	-0.000169259	3.63112e-07	3.24207e-10		1.46225e-09	-2.53424	-0.000141695	3.57082e-05	4.10911e-08		2481	3436	2581	3426	2934	2971.6	2359	1264
Atp13a3	1403	547	-650.6	-1.31165		0.183826	-1.09646	-2.47253e-05	1	0.979578		0.126452	-1.11178	-2.82571e-05	1	0.633557		6.66134e-16	-1.75405	-0.000120818	1.6267e-11	2.32386e-14		0.841667	-1.01397	-3.53187e-06	1	1		1.50611e-11	-1.59973	-9.60925e-05	3.67791e-07	3.28092e-10		6.16178e-11	-1.57769	-9.25606e-05	1.50471e-06	2.21933e-09		2368	3049	2689	2874	2711	2738.2	2724	2164
Ccnd3	993	374	-572.6	-1.67381		0.566171	-1.06279	-8.60305e-06	1	1		0.324238	-1.11047	-1.44852e-05	1	0.892357		2.74669e-13	-2.19105	-7.91557e-05	6.70742e-09	6.53745e-12		0.680724	-1.04486	-5.88214e-06	1	1		1.5151e-11	-2.0616	-7.05527e-05	3.69987e-07	3.29757e-10		2.36395e-10	-1.9731	-6.46705e-05	5.77276e-06	7.61578e-09		1247	1644	1231	1675	1315	1422.4	1167	984
Cldn7	96	21	-38.4	-5.92308		0.046381	1.73285	2.03854e-06	1	0.676951		0.659577	-1.14175	-3.45355e-07	1	1		7.9764e-07	-4.5926	-2.17598e-06	0.0194784	6.96901e-06		0.014427	-1.97849	-2.3839e-06	1	0.271215		1.61636e-11	-7.9583	-4.21452e-06	3.94715e-07	3.51483e-10		7.51069e-06	-4.02241	-1.83062e-06	0.183411	9.10681e-05		20	30	34	33	19	27.2	31	27
Frrs1	240	77	-106.8	-1.64806		0.125644	1.18758	4.39483e-06	1	0.894785		0.139582	1.18144	4.25107e-06	1	0.660107		1.86574e-07	-1.82043	-1.05591e-05	0.00455613	1.82391e-06		0.967286	-1.00519	-1.4376e-07	1	1		1.61934e-11	-2.1619	-1.49539e-05	3.95443e-07	3.51818e-10		2.71085e-11	-2.15073	-1.48101e-05	6.61989e-07	1.03114e-09		180	230	286	237	210	228.6	317	230
Ptpn7	264	168	-155.6	-1.2708		0.814481	-1.0179	-1.32096e-06	1	1		0.989025	1.00125	9.42047e-08	1	1		3.21521e-12	-1.68919	-3.06427e-05	7.85153e-08	6.46749e-11		0.801753	1.01918	1.41517e-06	1	1		1.70046e-11	-1.65948	-2.93217e-05	4.15253e-07	3.69114e-10		3.4297e-12	-1.69131	-3.07369e-05	8.37533e-08	1.55965e-10		773	750	717	796	615	730.2	743	653
Rabggtb	439	167	-212.2	-1.51182		0.233779	-1.10808	-6.27095e-06	1	1		0.00131341	-1.32128	-1.56335e-05	1	0.0592855		2.44249e-15	-1.99029	-3.199e-05	5.96456e-11	7.91056e-14		0.0428628	-1.19241	-9.36252e-06	1	0.476481		1.73142e-11	-1.79617	-2.5719e-05	4.22812e-07	3.75499e-10		3.04234e-06	-1.50634	-1.63565e-05	0.0742939	4.09107e-05		561	744	601	656	572	626.8	548	305
Ccrn4l	505	191	-286.8	-3.69043		0.104069	-1.34592	-1.04765e-05	1	0.850796		0.00767343	-1.63074	-1.57661e-05	1	0.162098		2.46816e-16	-4.86587	-3.2385e-05	6.02726e-12	9.11839e-15		0.295122	-1.21162	-5.28956e-06	1	1		1.73324e-11	-3.61526	-2.19085e-05	4.23257e-07	3.75561e-10		9.9736e-09	-2.98384	-1.66189e-05	0.000243555	2.33738e-07		344	280	354	417	572	393.4	349	105
Magt1	577	323	-399	-1.4559		0.0503512	-1.16098	-1.82099e-05	1	0.688918		0.129571	-1.12279	-1.43626e-05	1	0.64129		0	-1.94908	-6.39482e-05	0	0		0.663566	1.03401	3.84724e-06	1	1		1.74505e-11	-1.67882	-4.57384e-05	4.26141e-07	3.77784e-10		9.02389e-13	-1.73592	-4.95856e-05	2.20363e-08	4.59091e-11		1335	1288	1353	1252	1143	1274.2	1241	1012
Hid1	155	76	-103.2	-2.44134		0.395976	-1.13926	-2.2072e-06	1	1		0.174136	-1.23104	-3.38883e-06	1	0.714906		4.35042e-14	-3.3301	-1.26341e-05	1.06237e-09	1.17314e-12		0.615137	-1.08056	-1.18162e-06	1	1		1.75413e-11	-2.92302	-1.04269e-05	4.28358e-07	3.79414e-10		5.14976e-10	-2.7051	-9.24527e-06	1.25757e-05	1.5622e-08		181	156	187	173	177	174.8	182	90
Mapk1ip1	262	104	189.8	3.51724		0.060321	1.25014	1.94255e-06	1	0.734317		0.00424515	1.40659	3.15752e-06	1	0.117137		1.05126e-17	2.61106	1.25114e-05	2.56716e-13	4.6172e-16		0.32411	1.12515	1.21497e-06	1	1		1.77058e-11	2.08862	1.05688e-05	4.32376e-07	3.82634e-10		1.53751e-08	1.85631	9.35387e-06	0.00037546	3.48617e-07		80	81	67	81	68	75.4	116	76
Lox	541	148	-223.2	-8.06329		0.509414	-1.2158	-4.69402e-06	1	1		0.000346373	-2.96662	-1.75315e-05	1	0.0256102		4.33863e-13	-10.799	-2.39971e-05	1.05949e-08	9.95764e-12		0.0031687	-2.44006	-1.28375e-05	1	0.115148		1.80591e-11	-8.88225	-1.93031e-05	4.41004e-07	3.89924e-10		4.13934e-05	-3.64017	-6.4656e-06	1	0.000417869		66	123	330	201	554	254.8	75	80
Nlrp12	188	67	-77	-2.71875		0.137649	1.30304	2.83077e-06	1	0.910677		0.0239885	1.50128	4.68256e-06	1	0.307299		1.02842e-07	-2.70935	-5.89341e-06	0.00251141	1.05036e-06		0.430732	1.15214	1.8518e-06	1	1		1.81332e-11	-3.5304	-8.72418e-06	4.42812e-07	3.91176e-10		8.29247e-14	-4.06751	-1.0576e-05	2.02502e-09	5.00005e-12		94	89	85	115	72	91	225	127
Osbpl5	319	166	218.6	3.25361		0.581999	1.07497	7.51429e-07	1	1		0.0371115	1.30307	3.03771e-06	1	0.376637		3.4396e-13	2.41716	1.42044e-05	8.39951e-09	8.0148e-12		0.128122	1.21219	2.28628e-06	1	0.765591		1.84829e-11	2.24859	1.3453e-05	4.51351e-07	3.98368e-10		2.43547e-07	1.85498	1.11667e-05	0.00594743	4.22103e-06		99	103	108	78	97	97	115	121
Rfx3	427	215	316	2.65445		0.613446	1.04744	9.94369e-07	1	1		0.427365	1.07433	1.55807e-06	1	0.984389		4.78362e-13	1.85735	1.79714e-05	1.16816e-08	1.08869e-11		0.777151	1.02567	5.63698e-07	1	1		1.87257e-11	1.77323	1.6977e-05	4.57282e-07	4.03247e-10		1.98614e-10	1.72885	1.64133e-05	4.85016e-06	6.51028e-09		191	181	202	226	218	203.6	184	197
[truncated: 23,286 more rows]
[truncated: 16 more columns]
